# Supplementary material for: NOP14-mediated ribosome biogenesis is required for mTORC2 activation and predicts rapamycin sensitivity
Source: J Biol Chem. 2024 Jan 23;300(3):105681. doi: 10.1016/j.jbc.2024.105681 (PMC10891341; doi:10.1016/j.jbc.2024.105681)
Supplement: Supporting Table S3 [file mmc2.xlsx]

## Sheet: Protein Groups
Accession	Description	Score	Coverage	# Proteins	# Unique Peptides	# Peptides	# PSMs	Area	# AAs	MW [kDa]	calc. pI
55769587	nucleolar protein 14 [Homo sapiens]	10154.9	54.96	1	70	70	633	4.52047e+09	857	97.6074	7.57666
13129068	nucleolar complex protein 4 homolog [Homo sapiens]	2733.37	74.81	1	38	38	228	1.16128e+09	516	58.4307	7.48877
110611903	myosin-4 [Homo sapiens]	1960.14	28.88	1	12	52	94	1.09408e+08	1939	222.932	5.84619
223278379	RRP12-like protein isoform 1 [Homo sapiens]	1925.76	33.38	3	40	40	108	1.96311e+08	1297	143.611	8.74854
115527082	myosin-1 [Homo sapiens]	1824.96	31.77	2	7	54	97	1.11971e+08	1939	223.006	5.74463
153792663	myosin-2 [Homo sapiens]	1607.73	25.3	2	1	46	77	1.09408e+08	1941	222.906	5.8208
195972866	keratin, type I cytoskeletal 10 [Homo sapiens]	1396.11	47.6	9	25	28	54	1.45613e+08	584	58.7656	5.21143
153945790	myosin-8 [Homo sapiens]	1335.19	20.81	2	2	39	64	1.025e+08	1937	222.625	5.74463
47132620	keratin, type II cytoskeletal 2 epidermal [Homo sapiens]	1319.44	57.75	7	22	31	58	2.54907e+08	639	65.3932	8.00146
4501881	actin, alpha skeletal muscle [Homo sapiens]	1312.23	45.36	8	2	13	64	2.91763e+08	377	42.0239	5.38916
119395750	keratin, type II cytoskeletal 1 [Homo sapiens]	1310.66	46.12	3	29	35	68	3.52722e+08	644	65.999	8.11865
5729877	heat shock cognate 71 kDa protein isoform 1 [Homo sapiens]	1025.37	45.67	3	24	29	61	1.05255e+08	646	70.8542	5.51611
51173724	bystin [Homo sapiens]	897.115	57.67	1	23	23	58	1.11435e+08	437	49.57	8.11865
98986453	myosin-3 [Homo sapiens]	845.212	15.36	2	1	26	43	7.65773e+07	1940	223.766	5.80811
55956899	keratin, type I cytoskeletal 9 [Homo sapiens]	834.449	53.13	1	24	25	41	9.14569e+07	623	62.0268	5.23682
4885049	actin, alpha cardiac muscle 1 proprotein [Homo sapiens]	672.669	45.36	11	2	13	49	2.91763e+08	377	41.9919	5.38916
115496169	myosin-7 [Homo sapiens]	652.241	10.8	3	1	19	31	5.01778e+07	1935	222.959	5.79541
110624781	myosin-13 [Homo sapiens]	637.859	10.11	2	1	19	35	3.73515e+07	1938	223.465	5.68115
316659409	actin, cytoplasmic 2 [Homo sapiens]	549.557	41.87	9	4	11	40	1.67485e+08	375	41.7658	5.47803
167466173	heat shock 70 kDa protein 1A/1B [Homo sapiens]	416.627	39.94	1	17	21	34	6.04768e+07	641	70.009	5.65576
29788785	tubulin beta chain [Homo sapiens]	406.231	38.29	5	3	12	21	2.21921e+07	444	49.639	4.89404
10190702	magnesium transporter MRS2 homolog, mitochondrial precursor [Homo sapiens]	404.913	42.21	1	14	14	22	4.35173e+07	443	50.2854	6.87354
5174735	tubulin beta-4B chain [Homo sapiens]	371.954	37.53	6	3	12	21	1.76738e+07	445	49.799	4.89404
7657301	kelch domain-containing protein 2 [Homo sapiens]	364.2	22.91	1	6	6	39	3.38816e+06	406	46.0693	6.60986
4506675	dolichyl-diphosphooligosaccharide--protein glycosyltransferase subunit 1 precursor [Homo sapiens]	338.662	37.73	1	16	16	20	2.34889e+07	607	68.5268	6.37939
32189394	ATP synthase subunit beta, mitochondrial precursor [Homo sapiens]	338.247	32.7	1	12	12	16	1.84424e+07	529	56.5246	5.40186
5031839	keratin, type II cytoskeletal 6A [Homo sapiens]	325.632	19.68	16	4	14	18	4.04842e+07	564	60.0083	8.00146
4506743	40S ribosomal protein S8 [Homo sapiens]	303.818	34.13	1	6	6	13	6.46259e+07	208	24.1902	10.3159
16507237	78 kDa glucose-regulated protein precursor [Homo sapiens]	285.915	27.37	1	11	13	17	1.94233e+07	654	72.2884	5.16064
10835220	sarcoplasmic/endoplasmic reticulum calcium ATPase 1 isoform a [Homo sapiens]	265.753	13.38	10	9	9	14	2.65869e+07	994	109.213	5.17334
393715095	tubulin alpha-1A chain isoform 2 [Homo sapiens]	259.401	39.18	6	5	12	16	3.8022e+07	416	46.2678	5.08447
119395754	keratin, type II cytoskeletal 5 [Homo sapiens]	257.164	17.12	14	4	13	17	4.04842e+07	590	62.34	7.73779
514052659	tubulin alpha-4A chain isoform 2 [Homo sapiens]	254.238	28.64	6	2	9	14	3.85768e+07	433	48.2976	5.0083
28372499	myosin regulatory light chain 2, skeletal muscle isoform [Homo sapiens]	251.82	53.25	1	9	9	12	3.11762e+07	169	19.0024	5.0083
24430192	keratin, type I cytoskeletal 16 [Homo sapiens]	249.55	18.6	5	3	10	18	7.86674e+07	473	51.2362	5.04639
312284072	40S ribosomal protein S17-like [Homo sapiens]	237.659	60.74	1	6	6	8	1.70544e+07	135	15.5404	9.84717
156071459	ADP/ATP translocase 2 [Homo sapiens]	227.175	35.23	2	5	12	18	2.4363e+07	298	32.8312	9.68604
16579885	60S ribosomal protein L4 [Homo sapiens]	221.612	27.17	1	12	12	18	2.85846e+07	427	47.6674	11.063
15431310	keratin, type I cytoskeletal 14 [Homo sapiens]	218.857	15.25	6	2	9	15	7.86674e+07	472	51.5894	5.16064
17158023	protein FAM207A [Homo sapiens]	214.984	36.52	1	6	6	12	3.97109e+07	230	25.4408	11.0776
7657575	NAD-dependent protein deacetylase sirtuin-1 isoform a [Homo sapiens]	203.337	21.95	2	9	9	9	1.03033e+07	747	81.63	4.66553
262050538	inter-alpha-trypsin inhibitor heavy chain H4 isoform 2 precursor [Homo sapiens]	202.414	5.56	2	3	3	7	2.2725e+07	900	99.7952	6.46826
410110900	syntaxin-10 isoform 2 [Homo sapiens]	201.87	33.18	4	6	6	9	1.39428e+07	220	24.8383	4.81787
4506661	60S ribosomal protein L7a [Homo sapiens]	188.6	24.81	1	7	7	9	3.94535e+07	266	29.977	10.6089
4506723	40S ribosomal protein S3a isoform 1 [Homo sapiens]	183.089	28.03	2	7	7	14	1.86842e+07	264	29.9257	9.72998
4557241	alpha-actinin-3 isoform 1 [Homo sapiens]	182.773	12.65	2	8	9	9	9.49333e+06	901	103.229	5.56689
67189747	60S ribosomal protein L6 [Homo sapiens]	182.755	31.6	1	11	11	19	4.80047e+07	288	32.7076	10.5796
4506607	60S ribosomal protein L18 isoform 1 [Homo sapiens]	181.524	23.4	2	4	4	6	6.21295e+07	188	21.6211	11.7222
4885379	histone H1.4 [Homo sapiens]	172.628	24.66	4	1	6	8	6.32716e+07	219	21.852	11.0337
4885375	histone H1.2 [Homo sapiens]	169.858	23.47	4	1	6	9	6.32716e+07	213	21.3517	10.9312
4501893	alpha-actinin-2 isoform 1 [Homo sapiens]	164.649	8.95	6	5	6	6	6.70901e+06	894	103.788	5.45264
358356404	60S ribosomal protein L15 isoform 1 [Homo sapiens]	162.42	19.61	2	4	4	7	2.50648e+07	204	24.1311	11.6196
34098946	nuclease-sensitive element-binding protein 1 [Homo sapiens]	157.657	25	4	5	5	6	6.89293e+06	324	35.9027	9.87646
14277700	40S ribosomal protein S12 [Homo sapiens]	156.67	30.3	1	3	3	6	5.39542e+06	132	14.5055	7.21045
15055539	40S ribosomal protein S2 [Homo sapiens]	150.917	31.4	1	8	8	14	5.90269e+07	293	31.3046	10.2427
14141161	heterogeneous nuclear ribonucleoprotein U isoform b [Homo sapiens]	149.631	9.31	2	6	6	7	1.03085e+07	806	88.9242	5.78271
15431301	60S ribosomal protein L7 [Homo sapiens]	140.425	33.47	1	8	8	10	3.38542e+07	248	29.2072	10.6528
83641870	nucleophosmin isoform 3 [Homo sapiens]	137.293	23.55	3	4	4	5	5.97983e+06	259	28.3827	4.71631
194328699	ribosomal RNA small subunit methyltransferase NEP1 [Homo sapiens]	134.762	27.46	1	5	5	6	1.70107e+07	244	26.7032	9.17334
375151597	60S ribosomal protein L10 isoform c [Homo sapiens]	133.327	22.47	3	5	5	8	1.42892e+07	178	20.4528	10.521
4506609	60S ribosomal protein L19 [Homo sapiens]	131.774	21.94	1	4	4	6	2.17221e+07	196	23.4512	11.4731
42476296	tropomyosin beta chain isoform 1 [Homo sapiens]	131.608	21.48	4	5	6	7	7.75852e+06	284	32.8306	4.70361
5803023	vesicular integral-membrane protein VIP36 precursor [Homo sapiens]	130.74	7.3	1	1	1	2	1.34636e+07	356	40.2031	6.94678
37595752	lamin-B receptor [Homo sapiens]	130.132	8.13	1	4	4	6	1.9458e+07	615	70.658	9.36377
156071462	ADP/ATP translocase 3 [Homo sapiens]	128.238	34.9	2	2	10	13	2.12245e+07	298	32.8452	9.74463
313569776	60S ribosomal protein L17 isoform a [Homo sapiens]	124.058	32.07	4	5	5	9	1.91054e+07	184	21.3833	10.1694
68160922	40S ribosomal protein S14 [Homo sapiens]	121.899	34.44	1	4	4	5	9.24406e+06	151	16.2625	10.0522
4502491	complement component 1 Q subcomponent-binding protein, mitochondrial precursor [Homo sapiens]	121.77	21.99	1	5	5	5	3.69784e+07	282	31.3426	4.84326
14141193	40S ribosomal protein S9 [Homo sapiens]	119.308	46.39	1	11	11	16	6.15352e+07	194	22.5776	10.6528
10800140	histone H2B type 1-B [Homo sapiens]	116.64	11.9	14	1	1	2	4.77381e+06	126	13.9416	10.3159
4506725	40S ribosomal protein S4, X isoform X isoform [Homo sapiens]	114.241	33.46	3	9	9	10	1.55174e+07	263	29.5791	10.1548
15431297	60S ribosomal protein L13 isoform 1 [Homo sapiens]	114.144	34.12	3	8	8	11	4.53161e+07	211	24.2465	11.6489
17158044	40S ribosomal protein S6 [Homo sapiens]	112.853	18.07	1	4	4	7	5.38345e+07	249	28.663	10.8433
78000183	60S ribosomal protein L14 [Homo sapiens]	110.904	11.16	1	2	2	4	6.7015e+07	215	23.417	10.9312
6912634	60S ribosomal protein L13a isoform 1 [Homo sapiens]	110.823	25.12	2	6	6	11	3.67479e+07	203	23.5624	10.9312
315221152	60S ribosomal protein L11 isoform 2 [Homo sapiens]	107.469	12.99	2	2	2	3	2.37389e+07	177	20.1116	9.59814
29029601	probable ATP-dependent RNA helicase DHX37 [Homo sapiens]	104.924	9.68	1	8	8	8	3.32799e+06	1157	129.464	8.104
55749577	ADP/ATP translocase 1 [Homo sapiens]	103.996	24.5	2	1	7	10	1.58266e+07	298	33.0432	9.75928
4506619	60S ribosomal protein L24 [Homo sapiens]	103.778	13.38	1	2	2	5	2.69588e+07	157	17.7679	11.2534
15431306	60S ribosomal protein L8 [Homo sapiens]	101.96	13.23	1	3	3	3	1.48617e+07	257	28.0073	11.0337
148470406	heterogeneous nuclear ribonucleoprotein F [Homo sapiens]	99.41	7.23	1	2	2	2	4.67803e+06	415	45.6429	5.57959
24234699	keratin, type I cytoskeletal 19 [Homo sapiens]	97.8444	12.5	3	1	5	8	3.96088e+07	400	44.0791	5.13525
76496472	60S ribosomal protein L3 isoform b [Homo sapiens]	95.9347	27.12	2	7	7	10	3.24408e+07	354	40.1266	10.228
21536288	creatine kinase M-type [Homo sapiens]	93.7482	15.22	1	5	5	7	5.39463e+06	381	43.0739	7.25439
382546190	ATP synthase subunit alpha, mitochondrial isoform c [Homo sapiens]	93.3436	18.49	3	7	7	9	1.10758e+07	503	54.4597	8.23584
4504301	histone H4 [Homo sapiens]	91.0458	50.49	1	5	5	8	2.02764e+07	103	11.3604	11.356
4506341	ATP-binding cassette sub-family D member 3 isoform a [Homo sapiens]	88.9671	10.02	1	4	4	4	4.64697e+06	659	75.4276	9.36377
14916501	40S ribosomal protein S24 isoform a [Homo sapiens]	88.6168	26.92	5	3	3	6	3.12523e+07	130	15.0592	10.8872
21264361	mannan-binding lectin serine protease 2 isoform 2 precursor [Homo sapiens]	87.566	10.27	2	2	2	4	10930548	185	20.6159	5.96045
308193325	trypsin-3 isoform 4 preproprotein [Homo sapiens]	86.05	5.42	4	1	1	1	7.05537e+07	240	25.8777	5.8335
291045225	titin isoform N2-A [Homo sapiens]	82.3499	0.5	6	14	14	14	3.27568e+06	33423	3711.29	6.52197
4506685	40S ribosomal protein S13 [Homo sapiens]	81.5174	43.05	1	6	6	7	2.67417e+07	151	17.2117	10.5356
4885381	histone H1.5 [Homo sapiens]	78.9356	19.03	1	3	3	4	8.66575e+06	226	22.5665	10.9165
15011936	40S ribosomal protein S26 [Homo sapiens]	78.3985	20.87	2	2	2	2	3.74144e+07	115	13.0071	11.0044
28933465	syntaxin-12 [Homo sapiens]	78.2809	33.7	1	8	8	9	1.77595e+07	276	31.6223	5.59229
4506625	60S ribosomal protein L27a [Homo sapiens]	77.9171	14.19	1	2	2	5	9.24746e+07	148	16.551	11.0044
23065552	glutathione S-transferase Mu 3 [Homo sapiens]	77.02	14.67	1	2	2	3	2.37845e+06	225	26.5421	5.5415
157412270	heterogeneous nuclear ribonucleoprotein M isoform b [Homo sapiens]	75.3074	8.39	2	5	5	5	4.37932e+06	691	73.5724	8.82178
13904866	60S ribosomal protein L28 isoform 2 [Homo sapiens]	73.9664	35.04	5	6	6	7	7.53559e+06	137	15.7377	12.0151
38683855	pentatricopeptide repeat domain-containing protein 3, mitochondrial precursor [Homo sapiens]	73.61	5.08	1	3	3	3	3.28932e+06	689	78.4997	6.41748
18104948	60S ribosomal protein L21 [Homo sapiens]	72.7786	20.63	1	3	3	5	7.47006e+06	160	18.5531	10.4917
10800144	histone cluster 1, H2aj [Homo sapiens]	72.7321	27.34	19	3	3	4	2.12649e+07	128	13.9278	10.8872
115298674	nidogen-1 precursor [Homo sapiens]	69.71	2.65	1	1	1	1	7.57702e+06	1247	136.291	5.2876
17986273	myosin light chain 1/3, skeletal muscle isoform isoform 1f [Homo sapiens]	69.1805	27.32	3	5	5	7	5.40506e+07	194	21.1318	5.03369
17105394	60S ribosomal protein L23a [Homo sapiens]	68.2791	27.56	1	5	5	7	1.64997e+07	156	17.6841	10.4478
112789541	troponin T, fast skeletal muscle isoform 4 [Homo sapiens]	67.546	8.8	4	2	2	2	3.63828e+06	250	29.7175	8.48486
114155146	tropomyosin alpha-3 chain isoform 3 [Homo sapiens]	65.6859	11.74	12	2	4	5	6.97767e+06	247	28.9378	4.80518
5174449	histone H1x [Homo sapiens]	65.3101	10.33	1	2	2	2	5.60419e+06	213	22.4735	10.7554
197333695	poly(A)-specific ribonuclease PARN isoform 2 [Homo sapiens]	65.2848	18.17	3	9	9	9	1.52454e+07	578	66.5324	6.37939
4506691	40S ribosomal protein S16 [Homo sapiens]	64.5373	33.56	1	6	6	7	1.15094e+07	146	16.435	10.2134
4759188	syntaxin-8 [Homo sapiens]	64.49	11.86	1	2	2	2	1.4848e+06	236	26.89	4.98291
193794814	fructose-bisphosphate aldolase A isoform 1 [Homo sapiens]	63.7446	15.93	4	5	5	5	1.00117e+07	364	39.3953	8.08936
186928854	28S ribosomal protein S31, mitochondrial [Homo sapiens]	62.6355	10.38	1	2	2	2	1.98475e+06	395	45.2905	9.29053
4506605	60S ribosomal protein L23 [Homo sapiens]	62.29	17.86	1	2	2	5	1.30593e+07	140	14.8561	10.5063
19920317	cytoskeleton-associated protein 4 [Homo sapiens]	59.6752	16.94	1	7	7	7	3.58786e+06	602	65.9827	5.92236
378548190	40S ribosomal protein S3 isoform 1 [Homo sapiens]	58.5509	10.7	2	3	3	3	4.61077e+06	243	26.6714	9.65674
63252898	tropomyosin alpha-1 chain isoform 1 [Homo sapiens]	58.2069	13.38	8	2	3	3	5.9516e+06	284	32.6887	4.7417
157694492	myb-binding protein 1A isoform 2 [Homo sapiens]	57.9875	2.26	2	3	3	3	1.95117e+06	1328	148.762	9.27588
186928850	28S ribosomal protein S27, mitochondrial [Homo sapiens]	57.8869	10.39	1	3	3	3	1.99074e+06	414	47.5814	6.17627
4503471	elongation factor 1-alpha 1 [Homo sapiens]	56.0425	11.69	2	5	5	5	6.77885e+07	462	50.1091	9.01221
4506623	60S ribosomal protein L27 [Homo sapiens]	54.6547	36.03	1	4	4	8	2.1768e+07	136	15.7877	10.5649
4506631	60S ribosomal protein L30 [Homo sapiens]	54.3803	16.52	1	2	2	3	5.7651e+06	115	12.7757	9.62744
45387945	extended synaptotagmin-2 [Homo sapiens]	54.2842	2.35	1	2	2	2	1.78847e+06	893	98.84	8.67529
45643129	guanine nucleotide-binding protein-like 3 isoform 2 [Homo sapiens]	53.07	4.47	2	2	2	2	2.14955e+06	537	60.5025	8.79248
122056619	LIM domain-binding protein 3 isoform 4 [Homo sapiens]	52.15	5.65	6	1	1	1	6.61018e+06	283	30.9798	9.20264
259155317	mitochondrial 2-oxoglutarate/malate carrier protein isoform 3 [Homo sapiens]	51.8	11.41	3	2	2	2	6.02569e+06	263	28.4759	9.89111
4506629	60S ribosomal protein L29 [Homo sapiens]	50.53	9.43	1	1	1	1	2.31771e+07	159	17.7411	11.6636
378404908	glyceraldehyde-3-phosphate dehydrogenase isoform 2 [Homo sapiens]	49.59	8.19	2	1	1	2	9.95233e+06	293	31.528	7.60596
5453740	myosin regulatory light chain 12A [Homo sapiens]	49.32	12.28	2	2	2	2	2.54072e+06	171	19.7815	4.80518
55749932	desmin [Homo sapiens]	48.46	6.6	6	3	3	3	1.38956e+06	470	53.5032	5.2749
4502011	adenylate kinase isoenzyme 1 [Homo sapiens]	46.1199	6.19	1	1	1	2	5.33386e+06	194	21.6213	8.63135
68509926	putative pre-mRNA-splicing factor ATP-dependent RNA helicase DHX15 [Homo sapiens]	45.13	1.51	1	1	1	1	3.5935e+06	795	90.8752	7.45947
4557777	myosin light chain 3 [Homo sapiens]	44.58	6.67	1	1	1	1	2.92364e+06	195	21.9179	5.09717
6005860	60S ribosomal protein L35 [Homo sapiens]	44.45	26.02	1	3	3	5	1.23198e+07	123	14.5426	11.0483
4507617	troponin C, skeletal muscle [Homo sapiens]	44.19	7.5	1	1	1	1	4.888e+06	160	18.1104	4.1958
10864053	myozenin-1 [Homo sapiens]	43.48	7.69	1	2	2	2	1.28991e+06	299	31.7248	8.88037
28302131	hemoglobin subunit gamma-1 [Homo sapiens]	43.28	6.8	5	1	1	1	1.27355e+07	147	16.1183	7.1958
16751921	dermcidin preproprotein [Homo sapiens]	42.77	10	1	1	1	1	7.17091e+06	110	11.2768	6.53662
20149498	ferritin light chain [Homo sapiens]	42.25	8.57	1	1	1	1	4.58362e+06	175	20.0071	5.78271
223671856	coiled-coil domain-containing protein 85C [Homo sapiens]	42.11	7.16	1	2	2	3	2.53622e+06	419	45.182	6.96143
100913206	ATP-dependent RNA helicase A [Homo sapiens]	41.81	3.15	1	4	4	4	2.21492e+06	1270	140.869	6.84424
11968182	40S ribosomal protein S18 [Homo sapiens]	41.6654	32.89	1	6	6	6	2.16643e+07	152	17.7079	10.9897
379317177	nucleolar RNA helicase 2 isoform 2 [Homo sapiens]	41.0139	7.69	2	4	4	4	5.32066e+06	715	79.6074	9.37842
315434216	28S ribosomal protein S29, mitochondrial isoform 3 [Homo sapiens]	40.85	3.92	3	1	1	2		357	41.0184	8.98291
11527402	integral membrane protein 2B [Homo sapiens]	39.93	3.76	1	1	1	1	2.96698e+06	266	30.3184	5.13525
133908641	myosin-binding protein C, fast-type [Homo sapiens]	39.85	2.19	1	1	2	2	4.25759e+06	1141	127.991	7.51807
5454166	vesicle transport through interaction with t-SNAREs homolog 1B [Homo sapiens]	39.56	5.17	1	1	1	1	1.85684e+06	232	26.6719	9.0415
21327708	nucleosome assembly protein 1-like 1 [Homo sapiens]	38.85	4.35	1	1	1	1	2.10125e+06	391	45.3459	4.4624
4506681	40S ribosomal protein S11 [Homo sapiens]	38.65	13.92	1	3	3	4	1.95928e+07	158	18.419	10.3013
153252132	60S ribosomal protein L31 isoform 3 [Homo sapiens]	38.6	7.44	3	1	1	1	1.84229e+07	121	13.9868	10.7993
56682959	ferritin heavy chain [Homo sapiens]	38.56	9.29	1	2	2	3	5.41248e+06	183	21.2123	5.5542
17986258	myosin light polypeptide 6 isoform 1 [Homo sapiens]	38.44	14.57	3	2	2	2	3.40338e+06	151	16.9191	4.65283
117168248	very-long-chain (3R)-3-hydroxyacyl-[acyl-carrier protein] dehydratase 3 [Homo sapiens]	38.36	11.88	1	3	3	3	6.12778e+06	362	43.1316	8.93896
4758340	phenylalanine--tRNA ligase alpha subunit [Homo sapiens]	37.79	4.92	1	2	2	2	1.92322e+06	508	57.5275	7.79639
189163542	alpha-1-antitrypsin precursor [Homo sapiens]	37.34	4.07	1	1	1	1	6.22278e+06	418	46.707	5.59229
225543166	sorting and assembly machinery component 50 homolog [Homo sapiens]	37.24	2.56	1	1	1	1	2.02272e+06	469	51.9433	6.90283
14591909	60S ribosomal protein L5 [Homo sapiens]	37.11	4.71	1	1	1	1	2.0486e+06	297	34.3407	9.71533
306966146	charged multivesicular body protein 5 isoform 2 [Homo sapiens]	37.07	15.79	2	1	1	1	2.6253e+06	171	19.5079	6.84424
117190254	heterogeneous nuclear ribonucleoproteins C1/C2 isoform b [Homo sapiens]	37.05	4.78	2	1	1	1		293	32.3179	5.08447
154354966	mitochondrial inner membrane protein isoform 3 [Homo sapiens]	36.8	23.29	3	11	11	11	8.30058e+06	747	82.5738	6.56592
19923142	importin subunit beta-1 isoform 1 [Homo sapiens]	36.09	2.74	1	2	2	2	1.21673e+06	876	97.108	4.77979
41399285	60 kDa heat shock protein, mitochondrial [Homo sapiens]	35.8	2.09	1	1	1	1	4.42238e+06	573	61.0164	5.87158
73486658	aspartate aminotransferase, mitochondrial precursor [Homo sapiens]	35.46	3.26	1	1	1	1	1.55767e+06	430	47.4873	9.01221
24234688	stress-70 protein, mitochondrial precursor [Homo sapiens]	35.24	1.62	1	1	1	1	4.2116e+06	679	73.6348	6.16357
5032131	syntaxin-6 [Homo sapiens]	35.17	3.92	1	1	1	1	1.31057e+06	255	29.1578	4.93213
227430327	calsequestrin-1 precursor [Homo sapiens]	35.01	4.29	1	1	1	1	2.56037e+06	396	45.1319	4.15771
237820620	glutamate-rich WD repeat-containing protein 1 [Homo sapiens]	35	3.59	1	1	1	1	1.12203e+06	446	49.3882	4.91943
381342476	heterogeneous nuclear ribonucleoprotein H [Homo sapiens]	34.28	10.47	2	3	3	3	1.64661e+06	449	49.1984	6.30322
257900462	glycogen phosphorylase, muscle form isoform 2 [Homo sapiens]	34.2086	10.74	5	7	7	9	7.7037e+06	754	87.262	8.41162
296317339	voltage-dependent anion-selective channel protein 2 isoform 2 [Homo sapiens]	34.1424	10.2	2	3	3	3	5.76802e+06	294	31.5465	7.56201
24475816	very-long-chain enoyl-CoA reductase [Homo sapiens]	33.63	5.84	1	2	2	2	2.56183e+06	308	36.0108	9.45166
14149675	cleavage stimulation factor subunit 2 tau variant [Homo sapiens]	33.53	1.14	1	1	1	1	3.25701e+06	616	64.3955	7.25439
338753391	tripartite motif-containing protein 26 [Homo sapiens]	33.32	2.04	1	1	1	1	1.50688e+06	539	62.1271	5.03369
4506707	40S ribosomal protein S25 [Homo sapiens]	33.3168	14.4	1	2	2	3	3.88922e+06	125	13.7337	10.1108
15431288	60S ribosomal protein L10a [Homo sapiens]	33.27	15.21	1	3	3	4	4.01734e+06	217	24.8155	9.93506
4557553	emerin [Homo sapiens]	33.1	3.94	1	1	1	1	2.27844e+06	254	28.9759	5.50342
207029439	histone-binding protein RBBP4 isoform c [Homo sapiens]	33.04	2.05	5	1	1	1	2.2372e+06	390	43.455	4.95752
16117796	60S ribosomal protein L36 [Homo sapiens]	32.96	10.48	1	1	1	1	8.62833e+06	105	12.2459	11.5903
431822408	heat shock protein HSP 90-beta isoform c [Homo sapiens]	32.62	1.68	4	1	1	1	3.38689e+06	714	82.2687	5.05908
23397570	PI-PLC X domain-containing protein 2 isoform b [Homo sapiens]	32.39	2.63	2	1	1	1	1.58394e+07	304	34.7442	9.62744
410171504	PREDICTED: hornerin [Homo sapiens]	32.2785	1.84	2	1	1	2	3.32357e+06	2614	259.156	9.99365
9910244	28S ribosomal protein S22, mitochondrial [Homo sapiens]	32.24	10.56	1	2	2	2	3.04344e+06	360	41.2544	7.89893
194018472	plasma serine protease inhibitor preproprotein [Homo sapiens]	31.98	3.2	1	1	1	1	2.21895e+06	406	45.6457	9.26123
47132595	phosphate carrier protein, mitochondrial isoform b precursor [Homo sapiens]	31.56	5.54	2	2	2	2	6.85683e+06	361	39.9326	9.36377
289176994	phosphorylase b kinase regulatory subunit alpha, skeletal muscle isoform isoform 3 [Homo sapiens]	31.27	0.61	4	1	1	1	4.29687e+06	1151	129.306	5.96045
4557237	acetyl-CoA acetyltransferase, mitochondrial precursor [Homo sapiens]	31.2	6.32	1	1	1	1	1.014e+06	427	45.1706	8.85107
4506621	60S ribosomal protein L26 [Homo sapiens]	30.19	15.86	2	3	3	4	9.48934e+06	145	17.2475	10.5503
188528667	histone H3.3C [Homo sapiens]	30.1	5.19	5	1	1	1	1.21312e+07	135	15.2044	11.1069
16117791	60S ribosomal protein L35a [Homo sapiens]	29.76	6.36	1	1	1	1	1.98173e+07	110	12.5298	11.063
56676330	heterochromatin protein 1-binding protein 3 [Homo sapiens]	28.89	2.35	1	1	1	1		553	61.1693	9.67139
71772415	40S ribosomal protein S15a [Homo sapiens]	28.67	17.69	1	2	2	2	3.09185e+06	130	14.83	10.1255
67191208	polyubiquitin-C [Homo sapiens]	27.4997	32.85	4	2	2	2	2.04898e+07	685	76.9815	7.66455
266453768	6-phosphofructokinase, muscle type isoform 2 [Homo sapiens]	26.11	3.46	2	2	2	2	1.13938e+06	780	85.1284	7.98682
5031737	dehydrogenase/reductase SDR family member 2 isoform 2 [Homo sapiens]	26.08	8.93	2	1	1	1	3.38871e+06	280	29.9077	9.01221
6912618	glutaminyl-peptide cyclotransferase precursor [Homo sapiens]	25.08	9.14	1	1	1	1	6.10054e+06	361	40.8508	6.60986
28178825	isocitrate dehydrogenase [NADP] cytoplasmic [Homo sapiens]	24.87	3.14	1	1	1	1	1.51841e+06	414	46.6295	7.00537
7662645	28S ribosomal protein S18b, mitochondrial [Homo sapiens]	24.71	8.53	1	1	1	1	3.17323e+06	258	29.377	9.37842
59850812	uromodulin precursor [Homo sapiens]	24.64	1.41	1	1	1	1	4.73519e+06	640	69.7144	5.23682
187608777	tonsoku-like protein [Homo sapiens]	24.59	2.9	1	3	3	3	3.82398e+06	1378	150.834	6.41748
316983126	60S ribosomal protein L36a isoform b [Homo sapiens]	24.55	9.43	4	1	1	1		106	12.1042	10.2573
186928852	28S ribosomal protein S7, mitochondrial [Homo sapiens]	24.27	9.5	1	2	2	2	3.94225e+06	242	28.116	9.99365
300068923	28S ribosomal protein S35, mitochondrial isoform 2 precursor [Homo sapiens]	21.96	17.53	2	2	2	2	1.47325e+06	194	21.3763	9.40771
20336290	putative ATP-dependent RNA helicase DHX30 isoform 2 [Homo sapiens]	21.77	1.73	2	2	2	2	1.70472e+06	1155	129.357	8.52881
262073007	monocarboxylate transporter 1 [Homo sapiens]	21.22	2.4	1	1	1	1		500	53.9089	8.66064
189083778	gelsolin isoform b [Homo sapiens]	21.13	3.69	6	1	1	1	2.03187e+06	731	80.5905	5.84619
11415026	60S ribosomal protein L18a [Homo sapiens]	20.4	13.07	1	3	3	4	6.73532e+06	176	20.7489	10.7114
371502112	exportin-2 isoform 2 [Homo sapiens]	20.28	0.87	2	1	1	1	2.11862e+07	915	103.813	6.11279
115527120	nebulin isoform 3 [Homo sapiens]	19.85	0.51	4	3	3	3	2.09245e+06	6669	772.415	9.0708
67782356	corneodesmosin precursor [Homo sapiens]	16.59	3.4	1	1	1	1	1.72146e+06	529	51.5483	8.44092
4506701	40S ribosomal protein S23 [Homo sapiens]	0	7.69	1	1	1	1	8.48207e+06	143	15.7977	10.4917
5031981	26S proteasome non-ATPase regulatory subunit 14 [Homo sapiens]	0	4.19	1	1	1	1	1.63079e+06	310	34.5546	6.52197
4506711	40S ribosomal protein S27 [Homo sapiens]	0	15.48	2	1	1	1	2.87323e+06	84	9.45484	9.45166
4506643	60S ribosomal protein L37a [Homo sapiens]	0	9.78	1	1	1	1	257796	92	10.2685	10.4331
61835172	fragile X mental retardation syndrome-related protein 1 isoform c [Homo sapiens]	0	1.49	7	1	1	1	2.76287e+06	536	59.8831	6.771
360039225	myosin-binding protein C, slow-type isoform 9 [Homo sapiens]	0	1.88	10	1	2	2	4.94008e+06	1120	126.312	6.43018
88900507	protein arginine N-methyltransferase 5 isoform b [Homo sapiens]	0	1.61	2	1	1	1	2.56586e+06	620	71.275	6.45557
410173880	PREDICTED: LOW QUALITY PROTEIN: double homeobox 4 like 4 [Homo sapiens]	0	1.9	1	1	1	1	8.50469e+06	420	45.591	10.4185
13994259	28S ribosomal protein S5, mitochondrial [Homo sapiens]	0	2.33	1	1	1	1		430	47.9761	9.92041
19115954	dynein heavy chain 5, axonemal [Homo sapiens]	0	0.26	1	1	1	1	4.14935e+06	4624	528.684	6.1001
57863257	T-complex protein 1 subunit alpha isoform a [Homo sapiens]	0	1.8	1	1	1	1	758998	556	60.3056	6.11279
21389315	tricarboxylate transport protein, mitochondrial isoform a precursor [Homo sapiens]	0	3.54	2	1	1	1	775854	311	33.991	9.89111
55956916	unconventional myosin-Ie [Homo sapiens]	0	0.81	1	1	1	1	3.10188e+06	1108	126.982	8.92432
30578412	BTB/POZ domain-containing adapter for CUL3-mediated RhoA degradation protein 1 [Homo sapiens]	0	3.04	1	1	1	1	2.69907e+06	329	36.3348	7.2251
157388967	coiled-coil domain-containing protein 87 [Homo sapiens]	0	0.82	1	1	1	1		849	96.3416	8.5874
188595687	filamin-C isoform b [Homo sapiens]	0	0.48	2	1	1	1	1603651	2692	287.102	5.97314
16554611	28S ribosomal protein S15, mitochondrial [Homo sapiens]	0	3.5	1	1	1	1	2.32589e+06	257	29.8234	10.4771
283436224	ATPase family AAA domain-containing protein 3A isoform 3 [Homo sapiens]	0	2.17	4	1	1	1	4.6343e+06	507	57.912	9.24658
57634534	nuclear pore complex protein Nup205 [Homo sapiens]	0	0.45	1	1	1	1	1.63364e+06	2012	227.775	6.21436
4503659	ubiquitin-like protein fubi and ribosomal protein S30 precursor [Homo sapiens]	0	7.52	1	1	1	1	6.15537e+06	133	14.3808	10.1694
384871702	DNA mismatch repair protein Msh2 isoform 2 [Homo sapiens]	0	1.04	2	1	1	1	1.29809e+06	868	97.2609	5.75732
115583683	protein MMS22-like [Homo sapiens]	0	0.8	1	1	1	1	2.15682e+06	1243	142.228	7.12256
148529014	DNA damage-binding protein 1 [Homo sapiens]	0	0.88	1	1	1	1	1.85566e+06	1140	126.887	5.26221
82659109	E3 ubiquitin-protein ligase UBR4 [Homo sapiens]	0	0.25	1	1	1	1		5183	573.476	6.03662
4826830	methyl-CpG-binding protein 2 isoform 1 [Homo sapiens]	0	1.85	1	1	1	1	1.77418e+07	486	52.4087	9.94971
33188463	28S ribosomal protein S9, mitochondrial [Homo sapiens]	0	3.28	1	1	1	1	1.64913e+06	396	45.8058	9.51025
340805823	phospholipase D2 isoform PLD2B [Homo sapiens]	0	1.52	2	1	1	1		922	104.592	7.34229
511630717	dolichyl-diphosphooligosaccharide--protein glycosyltransferase subunit STT3A isoform b [Homo sapiens]	0	1.47	2	1	1	1	716924	613	69.5432	7.81104
170932494	syntaxin-7 [Homo sapiens]	0	4.98	1	1	1	1	2.75361e+06	261	29.7973	5.5542
4502027	serum albumin preproprotein [Homo sapiens]	0	4.11	1	3	3	3	4.2817e+06	609	69.3215	6.27783
18104962	amyloid protein-binding protein 2 [Homo sapiens]	0	1.2	1	1	1	1	3.22541e+06	585	66.8109	6.90283
57863269	ribosomal RNA processing protein 1 homolog B [Homo sapiens]	0	1.45	1	1	1	1	2.04267e+06	758	84.3752	9.75928
38327634	ATP-dependent RNA helicase DDX18 [Homo sapiens]	0	2.09	1	1	1	1	1.04455e+06	670	75.3594	9.49561
4503143	cathepsin D preproprotein [Homo sapiens]	0	1.94	1	1	1	1	3.16475e+06	412	44.5236	6.53662
203098098	protein Shroom3 [Homo sapiens]	0	0.45	1	1	1	1	2.31585e+08	1996	216.724	7.79639
4504327	trifunctional enzyme subunit beta, mitochondrial precursor [Homo sapiens]	0	2.74	1	1	1	1	1.36107e+06	474	51.2615	9.40771
55953087	nucleolar GTP-binding protein 1 [Homo sapiens]	0	2.05	1	1	1	1	1.74006e+06	634	73.9178	9.49561
21703352	probable hydrolase PNKD isoform 2 [Homo sapiens]	0	2.49	2	1	1	1	1.03704e+07	361	40.721	8.88037
256419001	double-stranded RNA-binding protein Staufen homolog 2 isoform d [Homo sapiens]	0	2.01	9	1	1	1	591990	398	43.2514	9.42236
207028494	L-lactate dehydrogenase A chain isoform 2 [Homo sapiens]	0	3.65	3	1	1	1	2.98834e+06	274	30.1858	7.15186
320461711	peroxiredoxin-1 [Homo sapiens]	0	9.55	3	2	2	2	3622529	199	22.0963	8.1333
160333411	transcription factor COE4 [Homo sapiens]	0	1.67	1	1	1	1	6.15992e+06	598	63.9895	8.6167
16117789	60S ribosomal protein L34 [Homo sapiens]	0	6.84	1	1	1	2	2.15625e+07	117	13.2845	11.4731
9966805	ATP-dependent RNA helicase DDX24 [Homo sapiens]	0	2.21	1	2	2	2	1.03278e+06	859	96.2715	9.05615
20149598	mitochondrial dicarboxylate carrier isoform 2 [Homo sapiens]	0	2.79	3	1	1	1	1.68968e+06	287	31.2623	9.53955
343432569	H(+)/Cl(-) exchange transporter 3 isoform c [Homo sapiens]	0	1.26	4	1	1	1	1.60593e+08	791	87.918	7.03467
34147630	elongation factor Tu, mitochondrial precursor [Homo sapiens]	0	5.71	1	2	2	2	7.88169e+06	455	49.8433	7.60596
223942014	lysine-specific demethylase 8 isoform 2 [Homo sapiens]	0	1.68	2	1	1	1		416	47.2401	5.79541
208973244	14-3-3 protein zeta/delta [Homo sapiens]	0	4.08	7	1	1	1	880605	245	27.7277	4.79248
148491070	CTP synthase 1 [Homo sapiens]	0	2.71	1	1	1	1	1.17474e+06	591	66.648	6.45557
7705626	28S ribosomal protein S16, mitochondrial [Homo sapiens]	0	7.3	1	1	1	1	1.03355e+07	137	15.335	9.49561
5729770	tripeptidyl-peptidase 1 preproprotein [Homo sapiens]	0	4.8	1	1	1	1		563	61.2096	6.48096
38373671	protein transport protein Sec24C [Homo sapiens]	0	0.64	1	1	1	1	2.30717e+06	1094	118.249	7.06396
86788132	EGF-containing fibulin-like extracellular matrix protein 1 precursor [Homo sapiens]	0	6.69	1	2	2	2	7.40166e+06	493	54.6042	5.07178
18426875	asialoglycoprotein receptor 2 isoform b [Homo sapiens]	0	3.48	4	1	1	1		287	32.5296	5.79541
410170218	PREDICTED: putative trypsin-6 isoform 1 [Homo sapiens]	0	8.1	4	1	1	1	1.93285e+06	247	26.5222	6.50732
10863927	peptidyl-prolyl cis-trans isomerase A [Homo sapiens]	0	10.91	1	1	1	1		165	18.0009	7.81104
15721937	28S ribosomal protein S24, mitochondrial precursor [Homo sapiens]	0	10.18	1	2	2	2	2.30291e+06	167	19.0029	9.37842
7661730	28S ribosomal protein S28, mitochondrial [Homo sapiens]	0	4.81	1	1	1	1	3.62362e+06	187	20.8298	9.1001

## Sheet: Protein Groups & Peptide
Accession	Description	Score	Coverage	# Proteins	# Unique Peptides	# Peptides	# PSMs	Area	# AAs	MW [kDa]	calc. pI
55769587	nucleolar protein 14 [Homo sapiens]	10154.9	54.96	1	70	70	633	4.52047e+09	857	97.6074	7.57666
	A4	Sequence	# PSMs	# Proteins	# Protein Groups	Protein Group Accessions	Modifications	ΔCn	Area	q-Value	PEP	IonScore	Exp Value	Charge	MH+ [Da]	ΔM [ppm]	RT [min]	# Missed Cleavages
	High	HmSADDLNDGFVLDKDDR	21	1	1	55769587	M2(Oxidation)	0	3.54203e+08	0	0.004344	110.55	1.05594e-09	2	2078.91	-1.64	35.6631	1
	High	HMSADDLNDGFVLDKDDR	14	1	1	55769587		0	9.24545e+08	0	0.001974	107.37	2.14839e-09	2	2062.91	-0.567249	41.0983	1
	High	MNVEEDVQEEQSK	12	1	1	55769587		0	8.0398e+08	0	0.003891	94.74	2.89406e-08	2	1564.68	-2.65784	26.0167	0
	High	AALPGLDVLIYLK	16	1	1	55769587		0	1.34059e+09	0	0.00276	88.19	9.93668e-09	2	1385.84	0.563378	68.9649	0
	High	EDVATWQQSSLSLR	38	1	1	55769587		0	1.82798e+09	0	0.002562	87.89	1.34595e-07	2	1619.8	-0.694017	49.5426	0
	High	VKQLFNSLATQEGEWK	4	1	1	55769587		0	6.84581e+07	0	0.004424	86.68	1.36172e-07	2	1877.97	-0.475116	50.283	1
	High	HMSADDLNDGFVLDK	6	1	1	55769587		0	1.00111e+08	0	0.002195	86.25	2.27059e-07	2	1676.76	-0.557828	45.1183	0
	High	mNVEEDVQEEQSK	9	1	1	55769587	M1(Oxidation)	0	1.79876e+08	0	0.004479	81.19	5.8355e-07	2	1580.67	-0.417908	20.0064	0
	High	NSELLVVSAR	24	1	1	55769587		0	2.59839e+09	0	0.02018	80.06	4.19662e-07	2	1087.61	-3.15	34.4621	0
	High	TEAELAKEEQEHLR	3	1	1	55769587		0	2.83021e+08	0	0.02141	78.26	1.17856e-06	2	1682.83	-1.42762	23.0285	1
	High	HmSADDLNDGFVLDK	5	1	1	55769587	M2(Oxidation)	0	4.11795e+07	0	0.002145	77.69	1.72854e-06	2	1692.75	-0.000432727	39.3363	0
	High	GTLSAELTAAHFGGGGGLLHK	14	1	1	55769587		0	953923303	0	0.0004531	70.05	5.45681e-06	2	1994.05	-0.0830549	52.985	0
	High	FGEYNSNMSPEEK	3	1	1	55769587		0	2.14979e+08	0	0.02527	69.79	6.9952e-06	2	1531.63	-3.18851	26.4525	0
	High	HNDIVDSDSDAEDR	2	1	1	55769587		0	4.07636e+07	0	0.006	68.32	9.9013e-06	2	1587.65	0.512826	13.8509	0
	High	mKTEAELAKEEQEHLR	5	1	1	55769587	M1(Oxidation)	0	7.87963e+07	0	0.009833	67.06	1.73469e-05	2	1957.97	1.63377	21.9291	2
	High	APTSTEANHIR	14	1	1	55769587		0	3.06384e+08	0	0.01215	66.59	1.42203e-05	2	1196.6	-1.23843	9.48094	0
	High	QLFNSLATQEGEWK	11	1	1	55769587		0	1.85629e+09	0	0.0193	66.57	1.88681e-05	2	1650.81	0.161314	55.5897	0
	High	DAmHEMEEMIETK	22	1	1	55769587	M3(Oxidation)	0	8.96981e+07	0	0.01315	65.37	1.9152e-05	2	1609.66	0.826852	48.7806	0
	High	DAmHEmEEMIETK	12	1	1	55769587	M3(Oxidation); M6(Oxidation)	0	1.83112e+08	0	0.02365	64.7	2.06356e-05	2	1625.65	1.39363	21.7657	0
	High	KDNQFLAR	1	1	1	55769587		0	4.68591e+08	0	0.06812	64.38	1.42801e-05	2	991.532	-0.155703	14.6673	1
	High	RMLGKDEDENVK	2	1	1	55769587		0	2.14534e+07	0	0.01579	63.86	2.79993e-05	2	1433.7	-1.46239	10.1482	2
	High	MLGKDEDENVK	5	1	1	55769587		0	1.26567e+08	0	0.02051	63.52	2.79228e-05	2	1277.61	0.783425	12.3025	1
	High	HNDIVDsDsDAEDR	7	1	1	55769587	S7(Phospho); S9(Phospho)	0	1.8303e+07	0	0.01715	63.46	1.1338e-05	2	1747.58	0.0211463	17.0653	0
	High	ASQGSTLVHPFR	22	1	1	55769587		0	4.10577e+09	0	0.03428	62.65	2.72712e-05	2	1299.68	-1.12229	26.8255	0
	High	SMEEQLLVVER	9	1	1	55769587		0	1.00007e+09	0	0.03192	62.35	3.78076e-05	2	1332.68	0.318033	48.7754	0
	High	KSIYNLNEDEELTHYGQSLADIEK	3	1	1	55769587		0	2.18377e+08	0	0.001034	61.51	9.15034e-05	3	2809.35	-0.454453	59.1123	1
	High	MQLSEIMER	21	1	1	55769587		0	1.97009e+09	0	0.03979	61.11	4.48026e-05	2	1136.55	1.79028	47.901	0
	High	MKTEAELAKEEQEHLR	4	1	1	55769587		0	1.26763e+08	0	0.01013	60.64	7.3008e-05	2	1941.97	-2.03985	25.7775	2
	High	EDALELTEKLDQDWKEIQTLLSHK	1	1	1	55769587		0	1.26503e+07	0	0.003311	60.53	5.73555e-05	3	2882.48	0.502755	69.9455	2
	High	mLGKDEDENVKKPK	2	1	1	55769587	M1(Oxidation)	0	1.26698e+07	0	0.06836	60.27	5.96724e-05	2	1646.84	0.932139	8.45181	2
	High	ANSNPFEVKVNR	3	1	1	55769587		0	1.10208e+08	0	0.05798	58.86	8.02205e-05	2	1374.71	-0.30375	29.1974	1
	High	HNDIVDsDSDAEDR	2	1	1	55769587	S7(Phospho)	0	7.43493e+07	0	0.01708	58.4	6.43221e-05	2	1667.62	-0.403606	15.8249	0
	High	MLGKDEDENVKKPK	3	1	1	55769587		0	4.76137e+07	0	0.01096	58.39	9.40253e-05	2	1630.84	-1.87733	10.1617	2
	High	HmSADDLNDGFVLDKDDRR	15	1	1	55769587	M2(Oxidation)	0	2.02647e+08	0	0.01536	58.29	0.000190874	4	2235	-2.268	31.0882	2
	High	FGEYNSNmSPEEK	4	1	1	55769587	M8(Oxidation)	0	5.17874e+07	0	0.02685	58.14	0.000115403	2	1547.63	-1.44739	21.5033	0
	High	DAMHEMEEMIETK	3	1	1	55769587		0	5.13988e+08	0	0.03647	58.07	0.000104178	2	1593.66	0.325294	61.3931	0
	High	MQLSEImER	28	1	1	55769587	M7(Oxidation)	0	2.56961e+08	0	0.02127	58.06	0.000165615	2	1152.54	-0.706991	30.9352	0
	High	HMSADDLNDGFVLDKDDRR	10	1	1	55769587		0	5.7226e+08	0	0.001387	57.03	0.00025423	4	2219.01	0.0450262	36.658	2
	High	SmEEQLLVVER	21	1	1	55769587	M2(Oxidation)	0	1.77241e+08	0	0.03343	56.36	0.000145544	2	1348.67	-2.79423	45.5472	0
	High	KELIEELIAK	11	1	1	55769587		0	8.22751e+08	0	0.05652	55.55	5.50259e-05	2	1185.71	0.660445	50.5075	1
	High	EDALELTEKLDQDWK	3	1	1	55769587		0	1.86879e+08	0	0.01009	52.68	0.000461551	2	1832.89	1.36676	61.2086	1
	High	EKPKPDAYDMMVR	12	1	1	55769587		0	4.98478e+08	0	0.04311	49.18	0.000995239	2	1579.76	-2.55725	26.239	0
	High	DAmHEmEEmIETK	7	1	1	55769587	M3(Oxidation); M6(Oxidation); M9(Oxidation)	0	5.7132e+07	0	0.02775	48.83	0.000735106	2	1641.64	-0.058315	12.86	0
	High	RmLGKDEDENVK	1	1	1	55769587	M2(Oxidation)	0	4.54714e+06	0	0.03041	48.76	0.00100117	2	1449.7	0.545701	8.01305	2
	High	DELPYTFAAPESYEELR	5	1	1	55769587		0	7.89919e+08	0	0.005709	48.38	0.00167428	3	2029.94	-0.151472	61.9124	0
	High	HDVGLPGVSR	17	1	1	55769587		0	4.96247e+09	0	0.05632	46.15	0.00110653	2	1036.55	-1.60714	23.0253	0
	High	ANSNPFEVK	13	1	1	55769587		0	4.49316e+09	0	0.08432	45.61	0.00147287	2	1005.5	-2.04764	25.6329	0
	High	ATRDELPYTFAAPESYEELR	3	1	1	55769587		0	2.51604e+08	0	0.02401	45.29	0.00373745	2	2358.12	-1.18882	59.3384	1
	High	FGEYNSNmsPEEK	8	1	1	55769587	M8(Oxidation); S9(Phospho)	0	8.66367e+07	0	0.08642	44.67	0.00182538	2	1627.6	-0.565043	20.3955	0
	High	mLGKDEDENVK	5	1	1	55769587	M1(Oxidation)	0	6.72731e+07	0	0.04478	43.87	0.0026048	2	1293.6	-0.485436	9.65261	1
	High	TRHDVGLPGVSR	9	1	1	55769587		0	8.83742e+08	0	0.07045	43.32	0.00210911	2	1293.7	-2.03969	18.9438	1
	High	LDQDWKEIQTLLSHK	5	1	1	55769587		0	4.60651e+08	0	0.01387	42.25	0.00320466	2	1853.97	-0.739243	60.8169	1
	High	FGEYNSNMsPEEK	4	1	1	55769587	S9(Phospho)	0	3.91891e+08	0	0.08506	42.03	0.00287616	2	1611.6	-2.58973	27.976	0
	High	LRAPTSTEANHIR	2	1	1	55769587		0	1.84829e+08	0	0.01959	39.75	0.00466072	3	1465.79	-0.6726	15.4557	1
	High	NSELLVVSAREDVATWQQSSLSLR	11	1	1	55769587		0	4.16273e+07	0	0.0161	38.35	0.00969423	3	2688.39	-1.07245	64.1806	1
	High	mQLSEImER	5	1	1	55769587	M1(Oxidation); M7(Oxidation)	0	2.38597e+07	0	0.05662	37.65	0.0117934	2	1168.53	-0.628751	20.0277	0
	High	ASQGSTLVHPFRALGK	1	1	1	55769587		0	1.05815e+07	0	0.01943	37.46	0.00537523	2	1668.92	0.247663	34.3525	1
	High	ATRDELPYTFAAPESYEELRSLLLGR	2	1	1	55769587		0	4.50965e+06	0	0.02294	37.12	0.0127128	3	2997.53	-0.624166	67.3354	2
	High	cPILSLQDVVK	1	1	1	55769587	C1(DeStreak)	0	2.44537e+07	0	0.03378	37.09	0.0112863	2	1290.68	-0.135852	60.9437	0
	High	HNDIVDSDsDAEDRGTLSAELTAAHFGGGGGLLHK	5	1	1	55769587	S9(Phospho)	0	30053497	0	0.01927	35.51	0.0568145	3	3642.65	1.55109	57.5008	1
	High	SKPVPLKLFTPR	3	1	1	55769587		0	4.11918e+07	0	0.04342	35.37	0.00204734	3	1382.85	0.0224505	38.5842	1
	High	EDALELTEK	7	1	1	55769587		0	3.42406e+08	0	0.06091	33.85	0.0241901	2	1047.52	-0.764072	26.6025	0
	High	QAQREDALELTEKLDQDWK	5	1	1	55769587		0	6.98947e+07	0	0.02141	33.8	0.0393108	3	2316.15	-0.122534	55.5961	2
	High	TQTLLKEYKER	1	1	1	55769587		0	1.00361e+07	0	0.09435	33.11	0.0165409	3	1408.78	-2.02716	18.5823	2
	High	RFALEQQR	2	1	1	55769587		0	132009993	0	0.1062	31.39	0.0336913	2	1047.57	-1.8126	17.4397	1
	High	EKPKPDAYDMmVR	16	1	1	55769587	M11(Oxidation)	0	4.21975e+07	0	0.08559	29.94	0.087754	2	1595.75	-1.63994	18.5753	0
	High	ELIEELIAK	17	1	1	55769587		0	1.39976e+09	0	0.1049	28.19	0.04938	2	1057.61	0.162669	57.4161	0
	High	DAMHEMEEMIETKGR	1	1	1	55769587		0	2.90241e+06	0	0.04827	24.67	0.357911	3	1806.78	0.802596	59.2902	1
	High	LSCLAVGLALLK	1	1	1	55769587		0	930584	0	0.08191	24.34	0.0388376	2	1200.74	-0.965252	69.4692	0
	High	SRKELIEELIAK	2	1	1	55769587		0	3.77961e+07	0	0.06022	24.24	0.0576357	3	1428.84	-0.167435	43.9545	2
	High	SIYNLNEDEELTHYGQSLADIEK	3	1	1	55769587		0	1.4809e+07	0	0.06512	20.24	1.33514	3	2681.25	-3.04873	62.5446	0
	High	GTLsAELTAAHFGGGGGLLHK	1	1	1	55769587	S4(Phospho)	0	6.80415e+06	0	0.06562	19.65	1.08447	3	2074.01	-0.538568	59.0479	0
	High	GTLSAELTAAHFGGGGGLLHKK	1	1	1	55769587		0	2.66881e+07	0	0.03207	13.7	1.71058	3	2122.14	-1.43582	46.7416	1
	High	EKPKPDAYDmmVR	1	1	1	55769587	M10(Oxidation); M11(Oxidation)	0	2.62525e+07	0	0.09931	12.04	5.02639	3	1611.75	-0.635579	11.7882	0
	High	LScLAVGLALLKR	1	1	1	55769587	C3(DeStreak)	0	1.50889e+06	0.001	0.1138	43.94	0.000615559	2	1432.84	0.611664	65.316	1
	High	FALEQQR	5	1	1	55769587		0	2.79688e+09	0.001	0.1175	38.59	0.0064405	2	891.468	-0.435454	21.9962	0
	High	RFGEYNSNMsPEEK	1	1	1	55769587	S10(Phospho)	0	1.50422e+07	0.001	0.1276	37.02	0.0152036	2	1767.71	0.58247	24.6973	1
	High	cNHPSLAEGNK	1	1	1	55769587	C1(DeStreak)	0	4.41818e+07	0.001	0.1116	36.88	0.0127069	2	1245.54	0.266303	11.2411	0
	High	ALGKNSELLVVSAR	1	1	1	55769587		0	5.97668e+06	0.001	0.1329	28.57	0.0249496	3	1456.85	-1.22256	36.4571	1
	High	EIQTLLSHK	9	1	1	55769587		0	2.20535e+09	0.001	0.1334	27.49	0.0417077	1	1068.6	-1.33608	25.5764	0
	High	QAQREDALELTEK	1	1	1	55769587		0	6.19012e+07	0.001	0.1232	17.99	1.10722	2	1530.77	-1.73791	22.9481	1
	High	LVKVLEFGR	1	1	1	55769587		0	1.21233e+07	0.001	0.1187	17.85	0.118943	2	1060.65	-0.217465	40.8183	1
	High	mKTEAELAK	1	1	1	55769587	M1(Oxidation)	0	3.68569e+07	0.002	0.1511	31.32	0.0381128	2	1036.53	-0.62448	8.15275	1
	High	ALGKNSELLVVSAREDVATWQQSSLSLR	1	1	1	55769587		0	2.77796e+06	0.002	0.1482	26.08	0.0912435	3	3057.63	-2.12726	63.1405	2
	High	MKTEAELAK	1	1	1	55769587		0	9.91944e+07	0.003	0.1725	43.87	0.00215152	2	1020.54	-1.13142	11.0259	1
	High	DNQFLAR	3	1	1	55769587		0	2.54717e+08	0.003	0.1948	26.37	0.105188	2	863.435	-1.87615	21.4502	0
	High	RFGEYNSNmsPEEK	1	1	1	55769587	M9(Oxidation); S10(Phospho)	0	3.67732e+06	0.005	0.2053	28.59	0.103214	2	1783.7	-1.29406	17.9199	1
	Medium	EEQEHLR	1	1	1	55769587		0	1.69006e+06	0.013	0.2578	27.93	0.094706	2	940.449	1.13469	7.39095	0
	Medium	LLSYKDGK	2	1	1	55769587		0	4.48093e+08	0.014	0.2641	30.82	0.0256248	1	923.519	-1.23073	13.3843	1
	Medium	ELGFEMK	2	1	1	55769587		0	6.07136e+08	0.016	0.2848	29.29	0.0483996	2	853.411	-1.36958	35.5877	0
	Medium	ELGFEmK	3	1	1	55769587	M6(Oxidation)	0	1.62923e+08	0.02	0.3105	19.13	0.598682	1	869.407	-0.324126	33.2438	0
	Medium	DEDENVKKPK	1	1	1	55769587		0	1.82716e+06	0.026	0.3239	32.87	0.029823	2	1201.61	-0.581798	6.7419	1
	Medium	QKFQILGR	3	1	1	55769587		0	2.36816e+08	0.03	0.3475	23.48	0.0859347	2	989.587	-1.87398	28.14	1
	Medium	DKSNVFR	1	1	1	55769587		0	3.3682e+08	0.037	0.3798	11.94	2.70608	2	865.453	0.356106	10.8753	1
	Medium	QKFQILGRK	1	1	1	55769587		0	1.72681e+06	0.039	0.3846	17.68	0.226056	2	1117.68	-1.27631	19.1707	2
13129068	nucleolar complex protein 4 homolog [Homo sapiens]	2733.37	74.81	1	38	38	228	1.16128e+09	516	58.4307	7.48877
	A4	Sequence	# PSMs	# Proteins	# Protein Groups	Protein Group Accessions	Modifications	ΔCn	Area	q-Value	PEP	IonScore	Exp Value	Charge	MH+ [Da]	ΔM [ppm]	RT [min]	# Missed Cleavages
	High	GELFVGQLPSEEMVMTGSQGATR	2	1	1	13129068		0	1.66023e+08	0	0.001709	83.27	6.191e-07	2	2424.15	-0.562709	62.0422	0
	High	GELFVGQLPSEEMVmTGSQGATR	8	1	1	13129068	M15(Oxidation)	0	5.7102e+07	0	0.0248	78.9	1.79518e-06	2	2440.12	-10.7816	59.6333	0
	High	VTGQHPEVPPAFWNNAFTLLSAVSLPR	13	1	1	13129068		0	8.47281e+08	0	0.003226	74.36	1.87616e-06	3	2948.55	2.10189	71.7586	0
	High	ALESSLWELQALQR	9	1	1	13129068		0	6.97018e+08	0	0.001066	70.54	4.8746e-06	3	1643.87	-1.74752	62.9034	0
	High	LVVGGLLSPEEDQSLLLSQFR	27	1	1	13129068		0	9.24319e+08	0	0.002803	69.02	3.47747e-06	2	2300.25	1.93313	69.5183	0
	High	FVQLEGAHPLEK	11	1	1	13129068		0	1.55841e+09	0	0.01236	60.09	4.09917e-05	2	1367.73	-0.16547	33.1939	0
	High	YHTMQAAVDAVAR	10	1	1	13129068		0	2.50497e+08	0	0.01686	56.58	0.000167257	3	1432.7	-1.67706	31.4751	0
	High	LFGALLER	10	1	1	13129068		0	5.78152e+08	0	0.1077	55.3	7.02388e-05	2	918.54	-0.623346	52.9834	0
	High	VFQAmWLSFLK	3	1	1	13129068	M5(Oxidation)	0	1.01498e+08	0	0.01727	53.54	0.000248735	2	1385.73	0.975491	66.8145	0
	High	RLEAVLASR	2	1	1	13129068		0	4.38035e+08	0	0.04462	52.74	0.000160697	2	1014.6	-2.04035	21.3785	1
	High	LGELLGHPSFQVK	9	1	1	13129068		0	6.11326e+08	0	0.02249	52.29	0.00016083	2	1424.79	-1.17901	46.6743	0
	High	GELFVGQLPSEEmVmTGSQGATR	3	1	1	13129068	M13(Oxidation); M15(Oxidation)	0	3.6216e+07	0	0.01234	50.79	0.00110171	2	2456.14	-0.688942	52.8425	0
	High	VFQAMWLSFLK	5	1	1	13129068		0	1.91071e+08	0	0.01451	49.73	0.000470351	2	1369.74	1.19575	69.046	0
	High	EYLDYDDTRYHTMQAAVDAVAR	5	1	1	13129068		0	3.85371e+08	0	0.02428	46.97	0.00306186	3	2603.18	-0.0863498	55.9986	1
	High	HNLEYPDFYR	8	1	1	13129068		0	5.59805e+08	0	0.04673	45.83	0.00198655	2	1353.63	2.78723	40.2112	0
	High	LEAVLASR	1	1	1	13129068		0	7.69433e+07	0	0.07457	45.45	0.00152529	2	858.503	-1.93145	22.651	0
	High	VLLIVHDAILPQLAQPTLmIDFLTR	7	1	1	13129068	M19(Oxidation)	0	5.70778e+07	0	0.003476	45.21	0.000222962	3	2846.62	1.19921	69.1195	0
	High	WEGNYLFPR	5	1	1	13129068		0	2.26604e+08	0	0.02446	45.01	0.00188354	2	1181.57	-0.896936	53.798	0
	High	YHTmQAAVDAVAR	2	1	1	13129068	M4(Oxidation)	0	7.54507e+07	0	0.05142	41.81	0.00487459	2	1448.69	-1.53076	18.2659	0
	High	EPTVSSFYVK	2	1	1	13129068		0	1.1289e+07	0	0.08676	41.7	0.00339394	1	1156.59	0.844076	39.2598	0
	High	RVFQAMWLSFLK	2	1	1	13129068		0	2.71087e+07	0	0.04329	41.12	0.00295937	2	1525.83	-1.43666	66.1686	1
	High	mEREPGAAGVR	2	1	1	13129068	N-Term(Acetyl)	0	9.9591e+07	0	0.06798	41.06	0.00453606	2	1214.59	-1.2589	21.0672	1
	High	KVLLIVHDAILPQLAQPTLMIDFLTR	3	1	1	13129068		0	1.26168e+07	0	0.008862	41.05	0.000447584	3	2958.73	1.6014	70.4928	1
	High	VLVHRPHGPELDADPYDPGEEDPAQSR	16	1	1	13129068		0	1.0011e+09	0	0.01075	40.55	0.0126739	3	2996.41	-0.107198	35.0702	0
	High	AASVINQALSmPEVSIAPLLELTAYEIFER	1	1	1	13129068	M11(Oxidation)	0	1.1779e+07	0	0.02222	37.54	0.00879226	3	3291.72	-0.491652	73.0667	0
	High	VLLIVHDAILPQLAQPTLMIDFLTR	2	1	1	13129068		0	1.18815e+08	0	0.006301	36.68	0.00289957	3	2830.63	0.530815	72.5762	0
	High	KLYGLLDPSVFHVK	3	1	1	13129068		0	1.17023e+08	0	0.04342	34.69	0.00854158	2	1615.92	0.37808	60.2578	1
	High	SEANAVFDILAVLQSEDQEEIQEAVR	1	1	1	13129068		0	12593622	0	0.03758	32.41	0.0647029	4	2903.43	-0.381368	72.7287	0
	High	EYLDYDDTRYHTmQAAVDAVAR	4	1	1	13129068	M13(Oxidation)	0	1.28927e+08	0	0.02981	31.01	0.119271	3	2619.17	-1.59325	42.4913	1
	High	HNLEYPDFYRK	4	1	1	13129068		0	1.00303e+08	0	0.04247	30.37	0.0699769	3	1481.72	0.14853	32.6922	1
	High	LYGLLDPSVFHVK	5	1	1	13129068		0	2.53326e+08	0	0.05674	29.15	0.047188	3	1487.82	-3.37301	62.4549	0
	High	FFHLADLFLSSSHLPAYLVAAFAK	1	1	1	13129068		0	1.60341e+07	0	0.01933	22.69	0.224189	4	2665.42	-0.0705537	72.8004	0
	High	SKWEGNYLFPR	9	1	1	13129068		0	4.81112e+08	0.001	0.1126	38.92	0.0100406	2	1396.7	-1.66634	45.3753	1
	High	LPLSLYK	3	1	1	13129068		0	1.60238e+08	0.001	0.112	34.89	0.00436237	2	833.512	-1.21023	41.2163	0
	High	REPTVSSFYVK	4	1	1	13129068		0	4.26236e+08	0.001	0.1253	34.39	0.0175589	2	1312.69	-0.928788	32.9097	1
	High	EYLDYDDTR	4	1	1	13129068		0	146284257	0.001	0.1428	31.79	0.0315546	2	1189.5	-1.04412	26.5988	0
	High	AELWDTWK	3	1	1	13129068		0	4.04048e+08	0.001	0.1395	31.21	0.0355711	2	1048.51	-1.45246	53.8	0
	High	ELALSALLK	4	1	1	13129068		0	1.80599e+08	0.001	0.1128	23.83	0.0681029	2	957.595	-3.58323	62.4658	0
	High	HYHPEVSK	3	1	1	13129068		0	1.34372e+08	0.001	0.1407	15.27	1.63442	2	996.489	-0.52878	8.70919	0
	High	RAELWDTWK	6	1	1	13129068		0	6.25981e+08	0.002	0.1564	38.54	0.0081386	2	1204.61	-1.70759	45.3736	1
	High	HKLPLSLYKK	1	1	1	13129068		0	1.97512e+06	0.003	0.1921	14.77	0.356766	3	1226.76	-0.194331	20.1939	2
	High	LPLSLYKK	2	1	1	13129068		0	3.67016e+07	0.004	0.198	30.06	0.00591768	2	961.606	-2.25426	30.6265	1
	Medium	EPGAAGVR	1	1	1	13129068		0	6.6446e+07	0.018	0.293	35.17	0.00562564	2	756.4	-0.540195	8.57348	0
	Medium	RVFQAmWLSFLK	1	1	1	13129068	M6(Oxidation)	0	2.35204e+06	0.026	0.324	16.22	1.08048	3	1541.83	0.284109	63.9854	1
	Medium	EPTVSSFYVKR	1	1	1	13129068		0	4.26236e+08	0.033	0.3573	17.94	0.78258	2	1312.69	-1.67273	32.2214	1
110611903	myosin-4 [Homo sapiens]	1960.14	28.88	1	12	52	94	1.09408e+08	1939	222.932	5.84619
	A4	Sequence	# PSMs	# Proteins	# Protein Groups	Protein Group Accessions	Modifications	ΔCn	Area	q-Value	PEP	IonScore	Exp Value	Charge	MH+ [Da]	ΔM [ppm]	RT [min]	# Missed Cleavages
	High	LETDISQIQGEMEDIVQEAR	1	1	1	110611903		0	3739574	0	0.0004693	116.42	2.6851e-10	2	2304.1	0.0370475	66.8956	0
	High	NLQQEISDLTEQIAEGGK	1	4	4	115527082;110611903;153792663;153945790		0	3.72041e+06	0	0.002544	94.97	2.69224e-08	2	1972.98	0.590343	67.5557	0
	High	LQNEVEDLMIDVER	1	4	4	153792663;153945790;115527082;110611903		0	5.54309e+06	0	0.007864	88.66	1.12864e-07	2	1702.83	-1.51051	63.3687	0
	High	VVESMQSTLDAEIR	4	1	1	110611903		0	2.97423e+07	0	0.003217	86.4	1.67692e-07	2	1577.78	-0.649466	47.0479	0
	High	VVESmQSTLDAEIR	1	1	1	110611903	M5(Oxidation)	0	1.58784e+06	0	0.01146	84.9	2.57742e-07	2	1593.78	-1.58837	31.5882	0
	High	LASADIETYLLEK	1	8	7	115527082;110611903;110624781;115496169;153792663;153945790;98986453		0	4.03335e+07	0	0.004862	82.87	2.62856e-07	2	1465.78	-0.0978243	60.8734	0
	High	LEQQVDDLEGSLEQEK	1	6	5	115527082;110611903;115496169;153792663;153945790		0	14667148	0	0.0009985	81.15	7.97289e-07	2	1859.89	-0.706271	46.1417	0
	High	AITDAAMMAEELKK	2	9	7	115527082;110611903;110624781;115496169;153792663;153945790;98986453		0	2.46146e+07	0	0.007677	79.24	8.73776e-07	2	1521.76	-1.39455	44.9442	1
	High	VIQYFATIAVTGEK	3	4	4	115527082;110611903;153792663;153945790		0	2.30899e+07	0	0.003896	76.79	7.81104e-07	2	1539.84	-1.06882	58.0711	0
	High	VQLLHTQNTSLINTK	3	4	4	115527082;110611903;153792663;153945790		0	5.16982e+07	0	0.004422	72.9	1.28985e-06	2	1709.95	-1.56816	37.4647	0
	High	AEDEEEINAELTAK	3	4	4	115527082;110611903;153792663;98986453		0	3.16173e+07	0	0.008325	71.83	5.56411e-06	2	1561.72	-0.888862	34.0305	0
	High	QAEEAEEQSNVNLAK	1	1	1	110611903		0	4.76296e+06	0	0.007638	70.16	8.62145e-06	2	1659.78	-1.3728	19.2579	0
	High	DIDDLELTLAK	2	7	6	115527082;110611903;115496169;153792663;153945790;98986453		0	2.69977e+07	0	0.01648	68.34	8.00922e-06	2	1245.66	1.61204	57.7805	0
	High	TKLEQQVDDLEGSLEQEK	3	2	2	110611903;153945790		0	2.04322e+07	0	0.001673	65.91	2.42728e-05	2	2089.03	0.447038	53.9774	1
	High	LDEAEQLALK	2	8	7	115527082;110611903;110624781;153792663;153945790;98986453;115496169		0	3.28636e+07	0	0.03373	64.04	1.77703e-05	2	1129.61	-0.935707	33.5749	0
	High	VLNASAIPEGQFIDSK	1	5	5	115527082;110611903;153792663;153945790;98986453		0	9.46988e+07	0	0.008318	63.37	2.48999e-05	2	1688.89	0.989563	51.6502	0
	High	TPGAMEHELVLHQLR	5	4	4	115527082;110611903;153792663;153945790		0	4.05104e+07	0	0.0056	62.39	3.27315e-05	2	1730.9	0.324349	39.3632	0
	High	ELEEISERLEEAGGATSAQIEMNK	2	3	3	115527082;110611903;153792663		0	2.45284e+07	0	0.01058	58.95	0.000167848	3	2634.25	-2.83373	58.742	1
	High	IAEKDEELDQLK	1	3	3	153792663;153945790;110611903		0	5.27875e+06	0	0.01572	57.98	9.35423e-05	2	1430.74	-0.539188	23.2611	1
	High	AAYLTSLNSADLLK	1	1	1	110611903		0	3.69519e+07	0	0.00905	57.66	7.12149e-05	2	1479.8	-0.360947	59.6215	0
	High	NKDPLNETVVGLYQK	4	6	6	115527082;110611903;110624781;115496169;153792663;98986453		0	3.05213e+07	0	0.007016	57.09	0.00010915	2	1717.91	-2.95904	44.8848	1
	High	IEELEEEIEAER	2	6	5	115496169;115527082;110611903;153792663;98986453		0	7.24226e+07	0	0.0554	55.79	0.000209588	2	1488.7	-2.47525	45.6557	0
	High	QREEQAEPDGTEVADK	2	6	6	115527082;110611903;110624781;153792663;153945790;98986453		0	1.7481e+07	0	0.01369	55.11	0.000326047	2	1801.82	-0.326206	11.7965	1
	High	AITDAAmMAEELKK	2	9	7	115527082;110611903;110624781;115496169;153792663;153945790;98986453	M7(Oxidation)	0	7.40359e+06	0	0.01165	51.38	0.000556752	2	1537.76	0.100929	41.6837	1
	High	LQDLVDKLQTK	3	1	1	110611903		0	3.5809e+07	0	0.03013	50.83	0.00019701	2	1300.75	1.28818	33.9428	1
	High	ELEEISERLEEAGGATSAQIEmNK	3	3	3	115527082;110611903;153792663	M22(Oxidation)	0	7.5777e+06	0	0.004634	49.85	0.00133999	3	2650.25	0.391745	56.4684	1
	High	ENQSILITGESGAGK	2	7	6	115527082;110611903;115496169;153792663;153945790;98986453		0	7249171	0	0.02101	49.58	0.000737481	2	1503.76	-3.6936	29.7115	0
	High	LQDAEEHVEAVNSK	2	1	1	110611903		0	2.70992e+06	0	0.004065	48.47	0.00105679	2	1568.76	0.00844738	17.1318	0
	High	LYEQHLGK	2	2	2	115527082;110611903		0	4.95627e+07	0	0.05708	47.71	0.000806505	2	987.526	-0.0890108	13.25	0
	High	AITDAAMMAEELK	1	9	7	115527082;110611903;110624781;115496169;153792663;153945790;98986453		0	3.65885e+06	0	0.02226	46.51	0.00144959	2	1393.67	-0.296983	52.7824	0
	High	GSSFQTVSALFR	1	5	5	115527082;110611903;153792663;153945790;98986453		0	1.73249e+07	0	0.0374	45.62	0.00148867	2	1299.67	0.380122	60.6832	0
	High	LEEAGGATSAQIEMNK	1	3	3	115527082;110611903;153792663		0	2.48092e+06	0	0.01488	43.57	0.00390313	2	1648.78	-1.58857	27.4764	0
	High	IEAQNKPFDAK	2	3	3	115527082;110611903;153945790		0	1.17582e+07	0	0.03281	42.58	0.00350569	2	1260.66	-0.749663	14.2078	0
	High	LTGAVMHYGNmK	2	5	5	115527082;110611903;110624781;153945790;98986453	M11(Oxidation)	0	3.70269e+06	0	0.01923	42.33	0.0041871	2	1337.63	-0.209055	19.9471	0
	High	QAFTQQIEELKR	1	3	3	115527082;110611903;153792663		0	8.4307e+06	0	0.09328	40.91	0.00382368	2	1490.8	2.34701	38.8002	1
	High	IAEKDEELDQLKR	1	3	3	153792663;153945790;110611903		0	1.72521e+06	0	0.01527	40.32	0.00475631	2	1586.84	0.638904	20.3382	2
	High	MFLWMVTR	1	4	4	115527082;110611903;110624781;153945790		0	9.29331e+06	0	0.0427	38.67	0.00611241	2	1083.55	-0.086945	63.8388	0
	High	ANSEVAQWR	2	7	6	115527082;110611903;110624781;115496169;153945790;98986453		0	2.37631e+07	0	0.03349	37.61	0.00938855	2	1060.52	0.85867	21.7972	0
	High	TPGAmEHELVLHQLR	2	4	4	115527082;110611903;153792663;153945790	M5(Oxidation)	0	1.34625e+07	0	0.04387	36.55	0.0159564	3	1746.89	-2.15608	30.6365	0
	High	VLNASAIPEGQFIDSKK	1	5	5	115527082;110611903;153792663;153945790;98986453		0	4.8531e+06	0	0.01511	33.56	0.0189879	2	1816.98	-1.76714	45.4689	1
	High	KLETDISQIQGEMEDIVQEAR	1	1	1	110611903		0	6.94093e+06	0	0.03163	31.11	0.0717152	3	2432.21	4.79782	65.4475	1
	High	LHTESGEFSR	1	1	1	110611903		0	1.25765e+07	0	0.08662	30.12	0.0556898	2	1162.55	-1.38021	13.497	0
	High	QAFTQQIEELK	1	3	3	115527082;110611903;153792663		0	8.37398e+06	0	0.07308	28.88	0.0699513	2	1334.69	-2.10008	45.3102	0
	High	GQDDLKEQLAmVER	1	1	1	110611903	M11(Oxidation)	0	1.18428e+06	0	0.09044	28.08	0.149217	2	1647.8	-0.0300531	36.7875	1
	High	AGLLGTLEEMR	1	2	2	110611903;98986453		0	2.04033e+06	0	0.09208	26.37	0.127563	2	1189.62	-3.01947	61.6911	0
	High	LQQFFNHHMFVLEQEEYKK	1	8	7	115527082;110611903;110624781;115496169;153792663;153945790;98986453		0	5.8936e+06	0	0.01502	17.75	1.86179	3	2495.22	0.234277	50.5918	1
	High	DTQLHLDDAIR	1	4	4	115527082;98986453;110611903;153792663		0	2.36371e+07	0	0.04972	17.69	1.10896	2	1296.65	-0.445129	38.3918	0
	High	LAQLITR	1	4	4	115527082;110611903;153792663;153945790		0	2.75013e+07	0.001	0.1151	42.23	0.00180421	2	814.514	-0.346845	24.7169	0
	High	AGLLGTLEEMRDEK	1	1	1	110611903		0	8.49078e+06	0.001	0.1104	30.58	0.0577927	2	1561.79	-1.88943	58.2368	1
	High	TKYETDAIQR	2	8	7	115527082;110611903;110624781;115496169;153792663;153945790;98986453		0	1.03087e+07	0.001	0.1165	29.59	0.0723695	2	1224.62	-0.346017	14.1214	1
	High	IQLELNQVK	2	4	4	115527082;110611903;153792663;153945790		0	1.61104e+08	0.001	0.1232	22.37	0.12139	2	1084.64	-0.20232	39.3983	0
	High	DAmVSQLSR	1	1	1	110611903	M3(Oxidation)	0	1.21716e+06	0.002	0.1546	12.51	2.43214	2	1022.49	0.419385	15.2612	0
	High	SLSTELFK	1	7	6	115527082;110611903;110624781;115496169;153945790;98986453		0	3.77773e+07	0.003	0.1962	28.7	0.048765	2	924.504	-0.0677412	43.0336	0
	Medium	ILYADFK	1	4	4	115527082;110611903;110624781;153792663		0	15862672	0.026	0.3256	15.56	0.557333	2	869.475	-1.64805	37.8923	0
	Medium	ELEEISER	1	9	7	115527082;110611903;110624781;115496169;153792663;153945790;98986453		0	0	0.028	0.3368	16.54	1.06141	1	1004.49	-0.758355	19.8268	0
	Medium	LLGSIEIDHTQYK	1	1	1	110611903		0	6.26125e+06	0.03	0.3488	15.38	1.6399	2	1516.8	-0.915985	41.7617	0
223278379	RRP12-like protein isoform 1 [Homo sapiens]	1925.76	33.38	3	40	40	108	1.96311e+08	1297	143.611	8.74854
	A4	Sequence	# PSMs	# Proteins	# Protein Groups	Protein Group Accessions	Modifications	ΔCn	Area	q-Value	PEP	IonScore	Exp Value	Charge	MH+ [Da]	ΔM [ppm]	RT [min]	# Missed Cleavages
	High	AFmDImSAQASSGSTSVLR	2	1	1	223278379	M3(Oxidation); M6(Oxidation)	0	4.02467e+06	0	0.0004414	101.5	7.97855e-09	2	1990.92	-1.72445	39.2195	0
	High	AFMDImSAQASSGSTSVLR	2	1	1	223278379	M6(Oxidation)	0	5.20797e+06	0	0.0005228	95.5	3.00581e-08	2	1974.93	0.446184	50.3976	0
	High	AFMDIMSAQASSGSTSVLR	1	1	1	223278379		0	1.34438e+07	0	0.0002682	92.44	5.49638e-08	2	1958.93	0.0973555	60.3517	0
	High	HVQLVMEAIGK	6	2	1	223278379		0	7.78542e+07	0	0.02994	86.95	5.86335e-08	1	1224.68	-0.0746378	38.3741	0
	High	GEDEEMADPmEDVIIR	2	2	1	223278379	M10(Oxidation)	0	6.23458e+06	0	0.003973	80.02	1.05314e-06	2	1864.79	-0.486853	44.0063	0
	High	GEDEEmADPmEDVIIR	1	2	1	223278379	M6(Oxidation); M10(Oxidation)	0	3.97644e+06	0	0.003369	78.91	1.26215e-06	2	1880.79	-1.41367	35.9218	0
	High	NAFALLVEMGHAFLR	2	2	1	223278379		0	1.26561e+07	0	0.0009865	76.66	1.1436e-06	2	1688.89	-0.210122	72.0137	0
	High	TYLTITDTQLVNSLLEK	7	2	1	223278379		0	1.24687e+08	0	0.001196	75.63	8.3836e-07	2	1952.06	2.09032	66.0503	0
	High	NFLPILFNLYGQPVAAGDTPAPR	4	2	1	223278379		0	7.27573e+07	0	0.004089	75.36	1.35785e-06	2	2471.31	-0.0478421	68.8127	0
	High	NAFALLVEmGHAFLR	1	2	1	223278379	M9(Oxidation)	0	4.47376e+06	0	0.01755	70.17	6.27452e-06	2	1704.89	-0.519159	65.0863	0
	High	VAVTVMDVAHLAK	4	2	1	223278379		0	135387374	0	0.002912	67.46	4.89065e-06	2	1353.76	-0.310645	49.6828	0
	High	GEDEEMADPMEDVIIR	1	2	1	223278379		0	1.304e+07	0	0.02084	63.75	4.26757e-05	2	1848.8	-0.996589	59.5082	0
	High	SDLTVDAVK	1	2	1	223278379		0	23108345	0	0.02652	63.31	2.32163e-05	2	947.503	-1.74893	22.6526	0
	High	SEAPETPmEEEAELVLTEK	3	2	1	223278379	M8(Oxidation)	0	2.05201e+07	0	0.00466	62.25	7.50534e-05	2	2147.99	-0.737113	52.4871	0
	High	KNAFALLVEMGHAFLR	2	2	1	223278379		0	1.5445e+07	0	0.004552	61.9	2.46317e-05	3	1816.99	-0.773376	68.8992	1
	High	EAEEEELEIPPQYQAGGSGIHRPVAK	8	2	1	223278379		0	6.05974e+07	0	0.005853	59.27	0.000129484	3	2834.39	-1.98014	42.2088	0
	High	EEADGNKMEEEEGAK	1	2	1	223278379		0	2.52409e+06	0	0.03674	59.18	9.92219e-05	2	1665.69	-0.644997	10.5555	1
	High	LQWDLGLGHLPR	3	2	1	223278379		0	9.34674e+07	0	0.01265	52.98	0.000192589	2	1404.78	0.43057	60.94	0
	High	EATTTLHMLTLLK	2	2	1	223278379		0	1.64193e+07	0	0.02879	52.64	0.000163895	2	1471.82	1.12985	59.2777	0
	High	AmDLAQAGSTVESK	1	2	1	223278379	M2(Oxidation)	0	3.34501e+06	0	0.01076	51.51	0.000536801	2	1423.67	-0.0202697	20.4987	0
	High	VLDPASSDFTR	4	2	1	223278379		0	2.69529e+08	0	0.01943	51.07	0.000477184	2	1207.59	-0.7215	32.7545	0
	High	VLATQPGPGR	1	2	1	223278379		0	1.84017e+08	0	0.01998	50.01	0.000217	2	995.563	-0.0927259	13.0895	0
	High	SEAPETPMEEEAELVLTEK	2	2	1	223278379		0	4.50498e+07	0	0.004228	48.56	0.00160213	2	2132	-0.0358883	63.6296	0
	High	FGFELVKR	2	2	1	223278379		0	1.45805e+07	0	0.04449	48.35	0.000290973	2	995.568	0.467394	41.4886	1
	High	LHNELQSGSLR	3	2	1	223278379		0	8.14943e+07	0	0.02188	46.13	0.00116649	1	1253.66	-0.821503	18.6934	0
	High	VAVTVmDVAHLAK	2	2	1	223278379	M6(Oxidation)	0	5.52952e+07	0	0.02494	44.19	0.00130134	2	1369.75	1.89032	40.6006	0
	High	EGGGDEPLNFLDPK	2	2	1	223278379		0	3.40864e+07	0	0.04548	43.89	0.00320327	2	1487.7	-0.498876	57.5518	0
	High	APAHHPAAISTAK	2	2	1	223278379		0	2.25085e+07	0	0.06604	43.88	0.00194603	3	1271.68	-2.13642	7.72803	0
	High	LGFFTTYFLPLANTLK	4	2	1	223278379		0	4.52583e+07	0	0.004945	43.62	0.00143171	2	1846.01	-0.363743	72.8539	0
	High	LYSTIRPYLESK	2	2	1	223278379		0	6.61205e+07	0	0.08104	40.25	0.00372432	2	1469.8	0.720927	38.8779	0
	High	FGFELVK	2	2	1	223278379		0	3.08571e+07	0	0.08878	38.42	0.003597	2	839.466	0.172601	52.2527	0
	High	EATTTLHmLTLLK	1	2	1	223278379	M8(Oxidation)	0	9.11502e+06	0	0.06299	34.19	0.016081	2	1487.81	-2.11032	46.0048	0
	High	EEADGNKmEEEEGAKGEDEEMADPMEDVIIR	1	2	1	223278379	M8(Oxidation)	0	3.4287e+06	0	0.04305	28.55	0.281229	3	3511.47	0.900971	50.9046	2
	High	GRPDPYAYIPLNR	3	2	1	223278379		0	8.08361e+07	0	0.07656	26.95	0.105561	2	1531.8	-1.48668	46.9693	0
	High	AMDLAQAGSTVESK	1	2	1	223278379		0	5.13526e+07	0	0.08116	26.05	0.158921	2	1407.68	-0.94459	31.5595	0
	High	EFITALIPEVILcTK	1	2	1	223278379	C13(DeStreak)	0	1.40934e+06	0	0.1054	24.39	0.148841	2	1765.96	4.56065	71.4378	0
	High	GSEFMFEK	2	2	1	223278379		0	1.58325e+07	0.001	0.1084	22.83	0.263203	2	974.428	-1.16003	37.1964	0
	High	HVQLVmEAIGK	1	2	1	223278379	M6(Oxidation)	0	1.83307e+07	0.003	0.1746	23.5	0.16706	2	1240.67	-2.23373	26.1808	0
	High	TLGMAISERPDLR	2	2	1	223278379		0	8.39173e+07	0.003	0.169	17.34	1.02306	2	1458.77	0.38531	39.6791	0
	High	AHINLVR	2	2	1	223278379		0	6.74249e+07	0.005	0.2085	27.29	0.0233297	2	822.493	-2.13731	15.756	0
	High	VPSPVLIK	2	1	1	223278379		0	3.67436e+07	0.005	0.2027	18.91	0.0212072	2	852.555	-0.949273	33.3074	0
	High	VTVcQALR	1	2	1	223278379	C4(DeStreak)	0	2.60071e+06	0.007	0.2208	24.19	0.196439	2	965.491	0.55126	33.8168	0
	High	RLLPEEYHR	1	2	1	223278379		0	5.19118e+06	0.009	0.2343	27.68	0.0644899	3	1212.65	-1.34261	19.1092	1
	Medium	AVLETIR	1	3	1	223278379		0	2.17864e+07	0.011	0.2496	35.5	0.0136692	2	801.481	-2.46756	23.5692	0
	Medium	TLLDSLR	2	2	1	223278379		0	6.96313e+07	0.014	0.2621	24.09	0.161046	2	817.479	1.26866	40.6177	0
	Medium	LPSGVSAK	1	2	1	223278379		0	8.07836e+06	0.014	0.2662	21.39	0.408435	1	758.441	0.903115	12.788	0
	Medium	EEADGNKMEEEEGAKGEDEEMADPMEDVIIR	1	2	1	223278379		0	4.4774e+06	0.014	0.2681	19.06	2.40694	4	3495.47	-0.815411	52.9529	2
	Medium	SWLLPVIR	1	2	1	223278379		0	4.37212e+07	0.015	0.2741	31.52	0.00796303	2	983.603	-0.895176	63.6524	0
	Medium	VPSPVLIKK	1	1	1	223278379		0	5.45821e+06	0.016	0.2846	16.97	0.0452046	2	980.649	-1.26024	22.9782	1
	Medium	LIIREEADGNK	1	2	1	223278379		0	5.19415e+06	0.019	0.2976	24.52	0.168468	2	1257.68	-0.837069	16.8029	1
	Medium	LLPEEYHR	2	2	1	223278379		0	97354005	0.02	0.3087	27.25	0.0859886	2	1056.54	-3.01579	19.7636	0
115527082	myosin-1 [Homo sapiens]	1824.96	31.77	2	7	54	97	1.11971e+08	1939	223.006	5.74463
	A4	Sequence	# PSMs	# Proteins	# Protein Groups	Protein Group Accessions	Modifications	ΔCn	Area	q-Value	PEP	IonScore	Exp Value	Charge	MH+ [Da]	ΔM [ppm]	RT [min]	# Missed Cleavages
	High	NLQQEISDLTEQIAEGGK	1	4	4	115527082;110611903;153792663;153945790		0	3.72041e+06	0	0.002544	94.97	2.69224e-08	2	1972.98	0.590343	67.5557	0
	High	SELQAALEEAEASLEHEEGK	1	1	1	115527082		0	0	0	0.001028	92.95	6.11684e-08	2	2170.02	0.325877	65.0072	0
	High	LQNEVEDLMIDVER	1	4	4	153792663;153945790;115527082;110611903		0	5.54309e+06	0	0.007864	88.66	1.12864e-07	2	1702.83	-1.51051	63.3687	0
	High	LASADIETYLLEK	1	8	7	115527082;110611903;110624781;115496169;153792663;153945790;98986453		0	4.03335e+07	0	0.004862	82.87	2.62856e-07	2	1465.78	-0.0978243	60.8734	0
	High	LEQQVDDLEGSLEQEK	1	6	5	115527082;110611903;115496169;153792663;153945790		0	14667148	0	0.0009985	81.15	7.97289e-07	2	1859.89	-0.706271	46.1417	0
	High	AITDAAMMAEELKK	2	9	7	115527082;110611903;110624781;115496169;153792663;153945790;98986453		0	2.46146e+07	0	0.007677	79.24	8.73776e-07	2	1521.76	-1.39455	44.9442	1
	High	VIQYFATIAVTGEK	3	4	4	115527082;110611903;153792663;153945790		0	2.30899e+07	0	0.003896	76.79	7.81104e-07	2	1539.84	-1.06882	58.0711	0
	High	IEDEQALGMQLQK	2	1	1	115527082		0	1.10363e+07	0	0.007702	73.81	2.8074e-06	2	1502.75	-0.487771	38.4324	0
	High	VQLLHTQNTSLINTK	3	4	4	115527082;110611903;153792663;153945790		0	5.16982e+07	0	0.004422	72.9	1.28985e-06	2	1709.95	-1.56816	37.4647	0
	High	AEDEEEINAELTAK	3	4	4	115527082;110611903;153792663;98986453		0	3.16173e+07	0	0.008325	71.83	5.56411e-06	2	1561.72	-0.888862	34.0305	0
	High	DIDDLELTLAK	2	7	6	115527082;110611903;115496169;153792663;153945790;98986453		0	2.69977e+07	0	0.01648	68.34	8.00922e-06	2	1245.66	1.61204	57.7805	0
	High	ALQEAHQQTLDDLQAEEDKVNTLTK	1	2	2	115527082;153792663		0	1.13858e+07	0	0.001749	64.83	3.02872e-05	3	2838.41	0.610893	50.5987	1
	High	AAYLQNLNSADLLK	1	1	1	115527082		0	1.80944e+07	0	0.008672	64.48	1.49531e-05	2	1533.83	0.32143	57.4116	0
	High	LDEAEQLALK	2	8	7	115527082;110611903;110624781;153792663;153945790;98986453;115496169		0	3.28636e+07	0	0.03373	64.04	1.77703e-05	2	1129.61	-0.935707	33.5749	0
	High	VLNASAIPEGQFIDSK	1	5	5	115527082;110611903;153792663;153945790;98986453		0	9.46988e+07	0	0.008318	63.37	2.48999e-05	2	1688.89	0.989563	51.6502	0
	High	TPGAMEHELVLHQLR	5	4	4	115527082;110611903;153792663;153945790		0	4.05104e+07	0	0.0056	62.39	3.27315e-05	2	1730.9	0.324349	39.3632	0
	High	ELEEISERLEEAGGATSAQIEMNK	2	3	3	115527082;110611903;153792663		0	2.45284e+07	0	0.01058	58.95	0.000167848	3	2634.25	-2.83373	58.742	1
	High	LLGSIDIDHTQYK	3	1	1	115527082		0	8.01104e+07	0	0.006747	57.65	9.5258e-05	2	1502.78	-0.0143679	41.0275	0
	High	AGLLGLLEEMR	1	6	5	115527082;110624781;115496169;153792663;153945790		0	7.38416e+06	0	0.02702	57.55	7.39207e-05	2	1201.66	0.860145	67.6835	0
	High	NKDPLNETVVGLYQK	4	6	6	115527082;110611903;110624781;115496169;153792663;98986453		0	3.05213e+07	0	0.007016	57.09	0.00010915	2	1717.91	-2.95904	44.8848	1
	High	IEELEEEIEAER	2	6	5	115496169;115527082;110611903;153792663;98986453		0	7.24226e+07	0	0.0554	55.79	0.000209588	2	1488.7	-2.47525	45.6557	0
	High	QREEQAEPDGTEVADK	2	6	6	115527082;110611903;110624781;153792663;153945790;98986453		0	1.7481e+07	0	0.01369	55.11	0.000326047	2	1801.82	-0.326206	11.7965	1
	High	VGNEYVTK	1	8	6	115527082;110624781;115496169;153792663;153945790;98986453		0	3.39438e+07	0	0.04172	54.64	0.000155632	2	909.468	-0.148922	11.8734	0
	High	LAQESTMDIENDKQQLDEK	2	1	1	115527082		0	9.03938e+06	0	0.009957	54.33	0.000456425	2	2235.05	1.23916	32.2754	1
	High	MEIDDLASNMETVSK	1	1	1	115527082		0	3.54729e+06	0	0.01123	51.5	0.000665823	2	1682.76	-0.787995	54.2052	0
	High	AITDAAmMAEELKK	2	9	7	115527082;110611903;110624781;115496169;153792663;153945790;98986453	M7(Oxidation)	0	7.40359e+06	0	0.01165	51.38	0.000556752	2	1537.76	0.100929	41.6837	1
	High	ELEEISERLEEAGGATSAQIEmNK	3	3	3	115527082;110611903;153792663	M22(Oxidation)	0	7.5777e+06	0	0.004634	49.85	0.00133999	3	2650.25	0.391745	56.4684	1
	High	ENQSILITGESGAGK	2	7	6	115527082;110611903;115496169;153792663;153945790;98986453		0	7249171	0	0.02101	49.58	0.000737481	2	1503.76	-3.6936	29.7115	0
	High	LYEQHLGK	2	2	2	115527082;110611903		0	4.95627e+07	0	0.05708	47.71	0.000806505	2	987.526	-0.0890108	13.25	0
	High	AITDAAMMAEELK	1	9	7	115527082;110611903;110624781;115496169;153792663;153945790;98986453		0	3.65885e+06	0	0.02226	46.51	0.00144959	2	1393.67	-0.296983	52.7824	0
	High	IQHELEEAEER	1	3	3	153792663;153945790;115527082		0	1.70179e+07	0	0.03254	45.78	0.00205447	2	1382.66	0.264416	17.2036	0
	High	GSSFQTVSALFR	1	5	5	115527082;110611903;153792663;153945790;98986453		0	1.73249e+07	0	0.0374	45.62	0.00148867	2	1299.67	0.380122	60.6832	0
	High	LEEAGGATSAQIEMNK	1	3	3	115527082;110611903;153792663		0	2.48092e+06	0	0.01488	43.57	0.00390313	2	1648.78	-1.58857	27.4764	0
	High	IEAQNKPFDAK	2	3	3	115527082;110611903;153945790		0	1.17582e+07	0	0.03281	42.58	0.00350569	2	1260.66	-0.749663	14.2078	0
	High	LTGAVMHYGNmK	2	5	5	115527082;110611903;110624781;153945790;98986453	M11(Oxidation)	0	3.70269e+06	0	0.01923	42.33	0.0041871	2	1337.63	-0.209055	19.9471	0
	High	SYHIFYQIMSNK	3	2	2	115527082;110624781		0	8.88321e+06	0	0.02073	41.58	0.0055741	2	1530.74	0.892292	51.9468	0
	High	QAFTQQIEELKR	1	3	3	115527082;110611903;153792663		0	8.4307e+06	0	0.09328	40.91	0.00382368	2	1490.8	2.34701	38.8002	1
	High	SALAHALQSSR	2	1	1	115527082		0	7.68919e+06	0	0.04475	39.2	0.0048872	2	1140.61	-2.83099	18.9474	0
	High	MFLWMVTR	1	4	4	115527082;110611903;110624781;153945790		0	9.29331e+06	0	0.0427	38.67	0.00611241	2	1083.55	-0.086945	63.8388	0
	High	ELEGEVESEQK	1	2	2	115527082;153792663		0	1.36194e+06	0	0.04265	38.06	0.0105356	2	1276.59	-1.2444	16.4655	0
	High	ANSEVAQWR	2	7	6	115527082;110611903;110624781;115496169;153945790;98986453		0	2.37631e+07	0	0.03349	37.61	0.00938855	2	1060.52	0.85867	21.7972	0
	High	TPGAmEHELVLHQLR	2	4	4	115527082;110611903;153792663;153945790	M5(Oxidation)	0	1.34625e+07	0	0.04387	36.55	0.0159564	3	1746.89	-2.15608	30.6365	0
	High	VLNASAIPEGQFIDSKK	1	5	5	115527082;110611903;153792663;153945790;98986453		0	4.8531e+06	0	0.01511	33.56	0.0189879	2	1816.98	-1.76714	45.4689	1
	High	SYHIFYQImSNK	1	2	2	115527082;110624781	M9(Oxidation)	0	3.35498e+06	0	0.06751	30.81	0.0705788	2	1546.74	-0.248956	40.8445	0
	High	HADSVAELGEQIDNLQR	1	5	4	115527082;115496169;153792663;98986453		0	6.64757e+06	0	0.05148	29.15	0.121923	3	1894.92	-0.538125	50.0824	0
	High	QAFTQQIEELK	1	3	3	115527082;110611903;153792663		0	8.37398e+06	0	0.07308	28.88	0.0699513	2	1334.69	-2.10008	45.3102	0
	High	IQHELEEAEERADIAESQVNK	1	3	3	153792663;153945790;115527082		0	1.11252e+07	0	0.07128	18.17	1.76943	3	2438.18	-0.68565	43.7405	1
	High	LQQFFNHHMFVLEQEEYKK	1	8	7	115527082;110611903;110624781;115496169;153792663;153945790;98986453		0	5.8936e+06	0	0.01502	17.75	1.86179	3	2495.22	0.234277	50.5918	1
	High	DTQLHLDDALR	1	4	4	115527082;98986453;110611903;153792663		0	2.36371e+07	0	0.04972	17.69	1.10896	2	1296.65	-0.445129	38.3918	0
	High	LAQLITR	1	4	4	115527082;110611903;153792663;153945790		0	2.75013e+07	0.001	0.1151	42.23	0.00180421	2	814.514	-0.346845	24.7169	0
	High	TKYETDAIQR	2	8	7	115527082;110611903;110624781;115496169;153792663;153945790;98986453		0	1.03087e+07	0.001	0.1165	29.59	0.0723695	2	1224.62	-0.346017	14.1214	1
	High	IQLELNQVK	2	4	4	115527082;110611903;153792663;153945790		0	1.61104e+08	0.001	0.1232	22.37	0.12139	2	1084.64	-0.20232	39.3983	0
	High	ELEGEVESEQKR	1	2	2	115527082;153792663		0	0	0.001	0.1337	19.73	0.794383	2	1432.69	0.4781	15.0878	1
	High	mAAEALR	1	2	2	115527082;153792663	M1(Oxidation)	0	615968	0.002	0.164	22.58	0.250919	2	777.392	-0.973948	9.66358	0
	High	SLSTELFK	1	7	6	115527082;110611903;110624781;115496169;153945790;98986453		0	3.77773e+07	0.003	0.1962	28.7	0.048765	2	924.504	-0.0677412	43.0336	0
	High	VKVGNEYVTK	1	7	6	115527082;110624781;115496169;153792663;153945790;98986453		0	3.09903e+06	0.003	0.1744	23.73	0.152511	2	1136.63	-2.05132	15.7602	1
	Medium	LAQESTmDIENDKQQLDEK	1	1	1	115527082	M7(Oxidation)	0	6.42023e+06	0.012	0.2519	14.33	5.04946	3	2251.03	-3.29522	26.5469	1
	Medium	ILYADFK	1	4	4	115527082;110611903;110624781;153792663		0	15862672	0.026	0.3256	15.56	0.557333	2	869.475	-1.64805	37.8923	0
	Medium	ELEEISER	1	9	7	115527082;110611903;110624781;115496169;153792663;153945790;98986453		0	0	0.028	0.3368	16.54	1.06141	1	1004.49	-0.758355	19.8268	0
	Medium	MAAEALR	1	2	2	115527082;153792663		0	1.93202e+06	0.039	0.3845	10.85	3.16975	1	761.398	0.52127	15.0613	0
153792663	myosin-2 [Homo sapiens]	1607.73	25.3	2	1	46	77	1.09408e+08	1941	222.906	5.8208
	A4	Sequence	# PSMs	# Proteins	# Protein Groups	Protein Group Accessions	Modifications	ΔCn	Area	q-Value	PEP	IonScore	Exp Value	Charge	MH+ [Da]	ΔM [ppm]	RT [min]	# Missed Cleavages
	High	NLQQEISDLTEQIAEGGK	1	4	4	115527082;110611903;153792663;153945790		0	3.72041e+06	0	0.002544	94.97	2.69224e-08	2	1972.98	0.590343	67.5557	0
	High	LQNEVEDLMLDVER	1	4	4	153792663;153945790;115527082;110611903		0	5.54309e+06	0	0.007864	88.66	1.12864e-07	2	1702.83	-1.51051	63.3687	0
	High	LASADIETYLLEK	1	8	7	115527082;110611903;110624781;115496169;153792663;153945790;98986453		0	4.03335e+07	0	0.004862	82.87	2.62856e-07	2	1465.78	-0.0978243	60.8734	0
	High	LEQQVDDLEGSLEQEK	1	6	5	115527082;110611903;115496169;153792663;153945790		0	14667148	0	0.0009985	81.15	7.97289e-07	2	1859.89	-0.706271	46.1417	0
	High	AITDAAMMAEELKK	2	9	7	115527082;110611903;110624781;115496169;153792663;153945790;98986453		0	2.46146e+07	0	0.007677	79.24	8.73776e-07	2	1521.76	-1.39455	44.9442	1
	High	VIQYFATIAVTGEK	3	4	4	115527082;110611903;153792663;153945790		0	2.30899e+07	0	0.003896	76.79	7.81104e-07	2	1539.84	-1.06882	58.0711	0
	High	VQLLHTQNTSLINTK	3	4	4	115527082;110611903;153792663;153945790		0	5.16982e+07	0	0.004422	72.9	1.28985e-06	2	1709.95	-1.56816	37.4647	0
	High	AEDEEEINAELTAK	3	4	4	115527082;110611903;153792663;98986453		0	3.16173e+07	0	0.008325	71.83	5.56411e-06	2	1561.72	-0.888862	34.0305	0
	High	DIDDLELTLAK	2	7	6	115527082;110611903;115496169;153792663;153945790;98986453		0	2.69977e+07	0	0.01648	68.34	8.00922e-06	2	1245.66	1.61204	57.7805	0
	High	ALQEAHQQTLDDLQAEEDKVNTLTK	1	2	2	115527082;153792663		0	1.13858e+07	0	0.001749	64.83	3.02872e-05	3	2838.41	0.610893	50.5987	1
	High	LDEAEQLALK	2	8	7	115527082;110611903;110624781;153792663;153945790;98986453;115496169		0	3.28636e+07	0	0.03373	64.04	1.77703e-05	2	1129.61	-0.935707	33.5749	0
	High	VLNASAIPEGQFIDSK	1	5	5	115527082;110611903;153792663;153945790;98986453		0	9.46988e+07	0	0.008318	63.37	2.48999e-05	2	1688.89	0.989563	51.6502	0
	High	TPGAMEHELVLHQLR	5	4	4	115527082;110611903;153792663;153945790		0	4.05104e+07	0	0.0056	62.39	3.27315e-05	2	1730.9	0.324349	39.3632	0
	High	ELEEISERLEEAGGATSAQIEMNK	2	3	3	115527082;110611903;153792663		0	2.45284e+07	0	0.01058	58.95	0.000167848	3	2634.25	-2.83373	58.742	1
	High	IAEKDEEIDQLK	1	3	3	153792663;153945790;110611903		0	5.27875e+06	0	0.01572	57.98	9.35423e-05	2	1430.74	-0.539188	23.2611	1
	High	AGLLGLLEEMR	1	6	5	115527082;110624781;115496169;153792663;153945790		0	7.38416e+06	0	0.02702	57.55	7.39207e-05	2	1201.66	0.860145	67.6835	0
	High	NKDPLNETVVGLYQK	4	6	6	115527082;110611903;110624781;115496169;153792663;98986453		0	3.05213e+07	0	0.007016	57.09	0.00010915	2	1717.91	-2.95904	44.8848	1
	High	IEELEEEIEAER	2	6	5	115496169;115527082;110611903;153792663;98986453		0	7.24226e+07	0	0.0554	55.79	0.000209588	2	1488.7	-2.47525	45.6557	0
	High	QREEQAEPDGTEVADK	2	6	6	115527082;110611903;110624781;153792663;153945790;98986453		0	1.7481e+07	0	0.01369	55.11	0.000326047	2	1801.82	-0.326206	11.7965	1
	High	VGNEYVTK	1	8	6	115527082;110624781;115496169;153792663;153945790;98986453		0	3.39438e+07	0	0.04172	54.64	0.000155632	2	909.468	-0.148922	11.8734	0
	High	CELQAALEEAEASLEHEEGK	1	2	2	153792663;153945790		0	9.01256e+06	0	0.009274	52.87	0.000653267	2	2186.01	6.86285	61.9806	0
	High	AITDAAmMAEELKK	2	9	7	115527082;110611903;110624781;115496169;153792663;153945790;98986453	M7(Oxidation)	0	7.40359e+06	0	0.01165	51.38	0.000556752	2	1537.76	0.100929	41.6837	1
	High	ELEEISERLEEAGGATSAQIEmNK	3	3	3	115527082;110611903;153792663	M22(Oxidation)	0	7.5777e+06	0	0.004634	49.85	0.00133999	3	2650.25	0.391745	56.4684	1
	High	ENQSILITGESGAGK	2	7	6	115527082;110611903;115496169;153792663;153945790;98986453		0	7249171	0	0.02101	49.58	0.000737481	2	1503.76	-3.6936	29.7115	0
	High	KLQHELEEAEER	2	2	2	153792663;153945790		0	1.06011e+07	0	0.03449	48.57	0.00112169	3	1510.75	-1.05926	15.8975	1
	High	AGLLGLLEEMRDDK	1	1	1	153792663		0	1.89937e+06	0	0.03507	47.62	0.00104913	2	1559.81	-0.475488	65.1144	1
	High	AITDAAMMAEELK	1	9	7	115527082;110611903;110624781;115496169;153792663;153945790;98986453		0	3.65885e+06	0	0.02226	46.51	0.00144959	2	1393.67	-0.296983	52.7824	0
	High	LQHELEEAEER	1	3	3	153792663;153945790;115527082		0	1.70179e+07	0	0.03254	45.78	0.00205447	2	1382.66	0.264416	17.2036	0
	High	GSSFQTVSALFR	1	5	5	115527082;110611903;153792663;153945790;98986453		0	1.73249e+07	0	0.0374	45.62	0.00148867	2	1299.67	0.380122	60.6832	0
	High	LEEAGGATSAQIEMNK	1	3	3	115527082;110611903;153792663		0	2.48092e+06	0	0.01488	43.57	0.00390313	2	1648.78	-1.58857	27.4764	0
	High	NALAHALQSSR	1	3	3	153792663;153945790;98986453		0	3.08962e+06	0	0.022	42.35	0.00300074	2	1167.62	-1.6461	21.2381	0
	High	QAFTQQIEELKR	1	3	3	115527082;110611903;153792663		0	8.4307e+06	0	0.09328	40.91	0.00382368	2	1490.8	2.34701	38.8002	1
	High	IAEKDEEIDQLKR	1	3	3	153792663;153945790;110611903		0	1.72521e+06	0	0.01527	40.32	0.00475631	2	1586.84	0.638904	20.3382	2
	High	ELEGEVESEQK	1	2	2	115527082;153792663		0	1.36194e+06	0	0.04265	38.06	0.0105356	2	1276.59	-1.2444	16.4655	0
	High	TPGAmEHELVLHQLR	2	4	4	115527082;110611903;153792663;153945790	M5(Oxidation)	0	1.34625e+07	0	0.04387	36.55	0.0159564	3	1746.89	-2.15608	30.6365	0
	High	VLNASAIPEGQFIDSKK	1	5	5	115527082;110611903;153792663;153945790;98986453		0	4.8531e+06	0	0.01511	33.56	0.0189879	2	1816.98	-1.76714	45.4689	1
	High	HADSVAELGEQIDNLQR	1	5	4	115527082;115496169;153792663;98986453		0	6.64757e+06	0	0.05148	29.15	0.121923	3	1894.92	-0.538125	50.0824	0
	High	QAFTQQIEELK	1	3	3	115527082;110611903;153792663		0	8.37398e+06	0	0.07308	28.88	0.0699513	2	1334.69	-2.10008	45.3102	0
	High	LQHELEEAEERADIAESQVNK	1	3	3	153792663;153945790;115527082		0	1.11252e+07	0	0.07128	18.17	1.76943	3	2438.18	-0.68565	43.7405	1
	High	LQQFFNHHMFVLEQEEYKK	1	8	7	115527082;110611903;110624781;115496169;153792663;153945790;98986453		0	5.8936e+06	0	0.01502	17.75	1.86179	3	2495.22	0.234277	50.5918	1
	High	DTQIHLDDALR	1	4	4	115527082;98986453;110611903;153792663		0	2.36371e+07	0	0.04972	17.69	1.10896	2	1296.65	-0.445129	38.3918	0
	High	LAQLITR	1	4	4	115527082;110611903;153792663;153945790		0	2.75013e+07	0.001	0.1151	42.23	0.00180421	2	814.514	-0.346845	24.7169	0
	High	TKYETDAIQR	2	8	7	115527082;110611903;110624781;115496169;153792663;153945790;98986453		0	1.03087e+07	0.001	0.1165	29.59	0.0723695	2	1224.62	-0.346017	14.1214	1
	High	IQLELNQVK	2	4	4	115527082;110611903;153792663;153945790		0	1.61104e+08	0.001	0.1232	22.37	0.12139	2	1084.64	-0.20232	39.3983	0
	High	ELEGEVESEQKR	1	2	2	115527082;153792663		0	0	0.001	0.1337	19.73	0.794383	2	1432.69	0.4781	15.0878	1
	High	mAAEALR	1	2	2	115527082;153792663	M1(Oxidation)	0	615968	0.002	0.164	22.58	0.250919	2	777.392	-0.973948	9.66358	0
	High	VKVGNEYVTK	1	7	6	115527082;110624781;115496169;153792663;153945790;98986453		0	3.09903e+06	0.003	0.1744	23.73	0.152511	2	1136.63	-2.05132	15.7602	1
	Medium	ILYADFK	1	4	4	115527082;110611903;110624781;153792663		0	15862672	0.026	0.3256	15.56	0.557333	2	869.475	-1.64805	37.8923	0
	Medium	ELEEISER	1	9	7	115527082;110611903;110624781;115496169;153792663;153945790;98986453		0	0	0.028	0.3368	16.54	1.06141	1	1004.49	-0.758355	19.8268	0
	Medium	MAAEALR	1	2	2	115527082;153792663		0	1.93202e+06	0.039	0.3845	10.85	3.16975	1	761.398	0.52127	15.0613	0
195972866	keratin, type I cytoskeletal 10 [Homo sapiens]	1396.11	47.6	9	25	28	54	1.45613e+08	584	58.7656	5.21143
	A4	Sequence	# PSMs	# Proteins	# Protein Groups	Protein Group Accessions	Modifications	ΔCn	Area	q-Value	PEP	IonScore	Exp Value	Charge	MH+ [Da]	ΔM [ppm]	RT [min]	# Missed Cleavages
	High	GSLGGGFSSGGFSGGSFSR	4	1	1	195972866		0	6.69158e+07	0	0.000379	119.52	1.23693e-10	2	1707.77	1.59192	47.9071	0
	High	NQILNLTTDNANILLQIDNAR	1	1	1	195972866		0	5.33011e+06	0	0.00336	97.95	6.89396e-09	2	2367.26	-0.935957	65.4818	0
	High	SKELTTEIDNNIEQISSYK	2	1	1	195972866		0	6.86316e+06	0	0.001353	96.41	2.09361e-08	2	2212.1	1.84308	57.6512	1
	High	NVQALEIELQSQLALK	3	1	1	195972866		0	1.87763e+07	0	0.006192	91.29	1.40431e-08	2	1797.01	-0.790087	64.5853	0
	High	ELTTEIDNNIEQISSYK	1	1	1	195972866		0	1.51218e+07	0	0.003611	82.77	5.13649e-07	2	1996.97	-1.48031	60.4182	0
	High	ALEESNYELEGK	4	1	1	195972866		0	1.48129e+08	0	0.03273	81.25	5.57171e-07	2	1381.64	-2.63632	27.917	0
	High	QSLEASLAETEGR	1	1	1	195972866		0	9.06221e+06	0	0.008932	80.94	5.77054e-07	2	1390.68	-0.596823	37.1846	0
	High	ADLEmQIESLTEELAYLK	2	1	1	195972866	M5(Oxidation)	0	7.70871e+06	0	0.004976	67.32	1.88782e-05	2	2112.04	-1.26238	72.2432	0
	High	VLDELTLTK	3	1	1	195972866		0	1.46595e+08	0	0.02764	59.26	3.73517e-05	2	1031.6	0.0823679	40.5218	0
	High	SQYEQLAEQNR	1	1	1	195972866		0	1.85461e+07	0	0.03406	58.71	9.13166e-05	2	1365.64	-1.9075	20.989	0
	High	VTmQNLNDR	1	7	3	24430192;195972866;15431310	M3(Oxidation)	0	1.38945e+07	0	0.0688	56.27	0.000136436	2	1106.52	-2.87714	10.0331	0
	High	IRLENEIQTYR	2	1	1	195972866		0	4.96469e+07	0	0.01898	54.27	0.00019248	2	1434.77	-0.719839	35.2926	1
	High	VTMQNLNDR	3	7	3	24430192;195972866;15431310		0	1.42115e+08	0	0.05246	53.86	0.000236617	2	1090.53	-2.20925	19.4792	0
	High	NVSTGDVNVEMNAAPGVDLTQLLNNmR	2	1	1	195972866	M26(Oxidation)	0	3.57994e+06	0	0.004703	50.46	0.00115765	3	2888.39	1.39993	64.128	0
	High	ADLEMQIESLTEELAYLK	1	1	1	195972866		0	5.22306e+06	0	0.00426	50.06	0.000818119	2	2096.05	0.611628	71.9946	0
	High	DAEAWFNEK	2	4	1	195972866		0	4.51958e+07	0	0.0951	45.09	0.00154871	2	1109.49	-0.510044	39.9045	0
	High	NHEEEMKDLR	1	1	1	195972866		0	4.25507e+06	0	0.08068	41.9	0.00459383	2	1300.6	-0.0561267	11.311	1
	High	NVSTGDVNVEMNAAPGVDLTQLLNNMR	2	1	1	195972866		0	6.96706e+07	0	0.0148	39.27	0.0150246	3	2872.39	0.423638	67.558	0
	High	TIDDLKNQILNLTTDNANILLQIDNAR	1	1	1	195972866		0	4.56477e+07	0	0.02319	33.46	0.0142458	3	3052.63	-0.132013	69.2736	1
	High	NVSTGDVNVEmNAAPGVDLTQLLNNmR	1	1	1	195972866	M11(Oxidation); M26(Oxidation)	0	9.03117e+06	0	0.02668	33.14	0.072308	3	2904.38	-0.786749	62.3307	0
	High	QSVEADINGLR	1	4	1	195972866		0	1.44254e+07	0	0.1071	27.05	0.105426	2	1201.62	0.0281277	37.3543	0
	High	SLLEGEGSSGGGGR	1	1	1	195972866		0	1.44756e+07	0	0.06869	23.7	0.281329	2	1262.6	-1.64022	18.5648	0
	High	ADLEmQIESLTEELAYLKK	2	1	1	195972866	M5(Oxidation)	0	4.9927e+06	0	0.07656	22.05	0.525185	3	2240.13	-1.03241	68.9079	1
	High	SQYEQLAEQNRK	1	1	1	195972866		0	1.38464e+07	0.001	0.1429	52.27	0.000471079	2	1493.73	-0.435903	16.5071	1
	High	LASYLDKVR	2	7	4	15431310;24430192;195972866;24234699		0	3.22116e+07	0.001	0.1318	43.6	0.00106728	2	1064.61	-3.21094	26.7429	1
	High	LKYENEVALR	2	1	1	195972866		0	6.26505e+07	0.001	0.1461	34.17	0.0141262	2	1234.68	-3.01353	27.826	1
	High	YENEVALR	1	1	1	195972866		0	1.92054e+07	0.001	0.1257	28.45	0.0807325	2	993.499	-1.07935	21.3859	0
	High	LENEIQTYR	1	1	1	195972866		0	5.22055e+07	0.001	0.1109	27.79	0.101967	2	1165.59	0.588131	24.2045	0
	Medium	IKEWYEK	1	1	1	195972866		0	7.93454e+07	0.011	0.2413	32.66	0.0301894	2	995.519	-0.664746	20.0048	1
	Medium	LAADDFRLK	1	8	1	195972866		0	5.19604e+06	0.013	0.2569	17.94	0.611441	2	1048.58	0.26104	33.6914	1
	Medium	LASYLDK	1	8	5	55956899;15431310;24430192;195972866;24234699		0	6.16756e+07	0.016	0.2872	35.51	0.0103478	2	809.439	-1.60336	20.3918	0
	Medium	SEITELRR	1	1	1	195972866		0	2.2363e+07	0.026	0.3255	16.76	1.01741	2	1003.55	-0.591366	16.7367	1
	Medium	ADLEMQIESLTEELAYLKK	1	1	1	195972866		0	8.13155e+06	0.04	0.3861	13.92	2.68649	3	2224.15	1.88789	68.3664	1
153945790	myosin-8 [Homo sapiens]	1335.19	20.81	2	2	39	64	1.025e+08	1937	222.625	5.74463
	A4	Sequence	# PSMs	# Proteins	# Protein Groups	Protein Group Accessions	Modifications	ΔCn	Area	q-Value	PEP	IonScore	Exp Value	Charge	MH+ [Da]	ΔM [ppm]	RT [min]	# Missed Cleavages
	High	NLQQEISDLTEQIAEGGK	1	4	4	115527082;110611903;153792663;153945790		0	3.72041e+06	0	0.002544	94.97	2.69224e-08	2	1972.98	0.590343	67.5557	0
	High	LQNEVEDLMLDVER	1	4	4	153792663;153945790;115527082;110611903		0	5.54309e+06	0	0.007864	88.66	1.12864e-07	2	1702.83	-1.51051	63.3687	0
	High	LASADIETYLLEK	1	8	7	115527082;110611903;110624781;115496169;153792663;153945790;98986453		0	4.03335e+07	0	0.004862	82.87	2.62856e-07	2	1465.78	-0.0978243	60.8734	0
	High	LEQQVDDLEGSLEQEK	1	6	5	115527082;110611903;115496169;153792663;153945790		0	14667148	0	0.0009985	81.15	7.97289e-07	2	1859.89	-0.706271	46.1417	0
	High	AITDAAMMAEELKK	2	9	7	115527082;110611903;110624781;115496169;153792663;153945790;98986453		0	2.46146e+07	0	0.007677	79.24	8.73776e-07	2	1521.76	-1.39455	44.9442	1
	High	VIQYFATIAVTGEK	3	4	4	115527082;110611903;153792663;153945790		0	2.30899e+07	0	0.003896	76.79	7.81104e-07	2	1539.84	-1.06882	58.0711	0
	High	VQLLHTQNTSLINTK	3	4	4	115527082;110611903;153792663;153945790		0	5.16982e+07	0	0.004422	72.9	1.28985e-06	2	1709.95	-1.56816	37.4647	0
	High	DIDDLELTLAK	2	7	6	115527082;110611903;115496169;153792663;153945790;98986453		0	2.69977e+07	0	0.01648	68.34	8.00922e-06	2	1245.66	1.61204	57.7805	0
	High	TKLEQQVDDLEGSLEQEK	3	2	2	110611903;153945790		0	2.04322e+07	0	0.001673	65.91	2.42728e-05	2	2089.03	0.447038	53.9774	1
	High	LDEAEQLALK	2	8	7	115527082;110611903;110624781;153792663;153945790;98986453;115496169		0	3.28636e+07	0	0.03373	64.04	1.77703e-05	2	1129.61	-0.935707	33.5749	0
	High	VLNASAIPEGQFIDSK	1	5	5	115527082;110611903;153792663;153945790;98986453		0	9.46988e+07	0	0.008318	63.37	2.48999e-05	2	1688.89	0.989563	51.6502	0
	High	TPGAMEHELVLHQLR	5	4	4	115527082;110611903;153792663;153945790		0	4.05104e+07	0	0.0056	62.39	3.27315e-05	2	1730.9	0.324349	39.3632	0
	High	IAEKDEEIDQLK	1	3	3	153792663;153945790;110611903		0	5.27875e+06	0	0.01572	57.98	9.35423e-05	2	1430.74	-0.539188	23.2611	1
	High	AGLLGLLEEMR	1	6	5	115527082;110624781;115496169;153792663;153945790		0	7.38416e+06	0	0.02702	57.55	7.39207e-05	2	1201.66	0.860145	67.6835	0
	High	QREEQAEPDGTEVADK	2	6	6	115527082;110611903;110624781;153792663;153945790;98986453		0	1.7481e+07	0	0.01369	55.11	0.000326047	2	1801.82	-0.326206	11.7965	1
	High	VGNEYVTK	1	8	6	115527082;110624781;115496169;153792663;153945790;98986453		0	3.39438e+07	0	0.04172	54.64	0.000155632	2	909.468	-0.148922	11.8734	0
	High	CEIQAALEEAEASLEHEEGK	1	2	2	153792663;153945790		0	9.01256e+06	0	0.009274	52.87	0.000653267	2	2186.01	6.86285	61.9806	0
	High	AITDAAmMAEELKK	2	9	7	115527082;110611903;110624781;115496169;153792663;153945790;98986453	M7(Oxidation)	0	7.40359e+06	0	0.01165	51.38	0.000556752	2	1537.76	0.100929	41.6837	1
	High	VRELEGEVENEQK	1	1	1	153945790		0	1.01975e+06	0	0.02637	50.13	0.00074147	2	1558.77	-0.640448	17.3869	1
	High	ENQSILITGESGAGK	2	7	6	115527082;110611903;115496169;153792663;153945790;98986453		0	7249171	0	0.02101	49.58	0.000737481	2	1503.76	-3.6936	29.7115	0
	High	KLQHELEEAEER	2	2	2	153792663;153945790		0	1.06011e+07	0	0.03449	48.57	0.00112169	3	1510.75	-1.05926	15.8975	1
	High	AITDAAMMAEELK	1	9	7	115527082;110611903;110624781;115496169;153792663;153945790;98986453		0	3.65885e+06	0	0.02226	46.51	0.00144959	2	1393.67	-0.296983	52.7824	0
	High	LQHELEEAEER	1	3	3	153792663;153945790;115527082		0	1.70179e+07	0	0.03254	45.78	0.00205447	2	1382.66	0.264416	17.2036	0
	High	GSSFQTVSALFR	1	5	5	115527082;110611903;153792663;153945790;98986453		0	1.73249e+07	0	0.0374	45.62	0.00148867	2	1299.67	0.380122	60.6832	0
	High	IEAQNKPFDAK	2	3	3	115527082;110611903;153945790		0	1.17582e+07	0	0.03281	42.58	0.00350569	2	1260.66	-0.749663	14.2078	0
	High	NALAHALQSSR	1	3	3	153792663;153945790;98986453		0	3.08962e+06	0	0.022	42.35	0.00300074	2	1167.62	-1.6461	21.2381	0
	High	LTGAVMHYGNmK	2	5	5	115527082;110611903;110624781;153945790;98986453	M11(Oxidation)	0	3.70269e+06	0	0.01923	42.33	0.0041871	2	1337.63	-0.209055	19.9471	0
	High	IAEKDEEIDQLKR	1	3	3	153792663;153945790;110611903		0	1.72521e+06	0	0.01527	40.32	0.00475631	2	1586.84	0.638904	20.3382	2
	High	MFLWMVTR	1	4	4	115527082;110611903;110624781;153945790		0	9.29331e+06	0	0.0427	38.67	0.00611241	2	1083.55	-0.086945	63.8388	0
	High	ANSEVAQWR	2	7	6	115527082;110611903;110624781;115496169;153945790;98986453		0	2.37631e+07	0	0.03349	37.61	0.00938855	2	1060.52	0.85867	21.7972	0
	High	TPGAmEHELVLHQLR	2	4	4	115527082;110611903;153792663;153945790	M5(Oxidation)	0	1.34625e+07	0	0.04387	36.55	0.0159564	3	1746.89	-2.15608	30.6365	0
	High	VLNASAIPEGQFIDSKK	1	5	5	115527082;110611903;153792663;153945790;98986453		0	4.8531e+06	0	0.01511	33.56	0.0189879	2	1816.98	-1.76714	45.4689	1
	High	LQHELEEAEERADIAESQVNK	1	3	3	153792663;153945790;115527082		0	1.11252e+07	0	0.07128	18.17	1.76943	3	2438.18	-0.68565	43.7405	1
	High	LQQFFNHHMFVLEQEEYKK	1	8	7	115527082;110611903;110624781;115496169;153792663;153945790;98986453		0	5.8936e+06	0	0.01502	17.75	1.86179	3	2495.22	0.234277	50.5918	1
	High	LAQIITR	1	4	4	115527082;110611903;153792663;153945790		0	2.75013e+07	0.001	0.1151	42.23	0.00180421	2	814.514	-0.346845	24.7169	0
	High	TKYETDAIQR	2	8	7	115527082;110611903;110624781;115496169;153792663;153945790;98986453		0	1.03087e+07	0.001	0.1165	29.59	0.0723695	2	1224.62	-0.346017	14.1214	1
	High	IQLELNQVK	2	4	4	115527082;110611903;153792663;153945790		0	1.61104e+08	0.001	0.1232	22.37	0.12139	2	1084.64	-0.20232	39.3983	0
	High	ELEGEVENEQK	1	1	1	153945790		0	3.44309e+06	0.001	0.1235	18.65	0.984547	2	1303.6	-0.965108	15.8516	0
	High	SLSTELFK	1	7	6	115527082;110611903;110624781;115496169;153945790;98986453		0	3.77773e+07	0.003	0.1962	28.7	0.048765	2	924.504	-0.0677412	43.0336	0
	High	VKVGNEYVTK	1	7	6	115527082;110624781;115496169;153792663;153945790;98986453		0	3.09903e+06	0.003	0.1744	23.73	0.152511	2	1136.63	-2.05132	15.7602	1
	Medium	ELEEISER	1	9	7	115527082;110611903;110624781;115496169;153792663;153945790;98986453		0	0	0.028	0.3368	16.54	1.06141	1	1004.49	-0.758355	19.8268	0
47132620	keratin, type II cytoskeletal 2 epidermal [Homo sapiens]	1319.44	57.75	7	22	31	58	2.54907e+08	639	65.3932	8.00146
	A4	Sequence	# PSMs	# Proteins	# Protein Groups	Protein Group Accessions	Modifications	ΔCn	Area	q-Value	PEP	IonScore	Exp Value	Charge	MH+ [Da]	ΔM [ppm]	RT [min]	# Missed Cleavages
	High	SISISVAGGGGGFGAAGGFGGR	6	1	1	47132620		0	1.21978e+07	0	6.573e-05	115.04	2.55206e-10	2	1838.91	0.047354	56.9103	0
	High	GGGFGGGSSFGGGSGFSGGGFGGGGFGGGR	2	1	1	47132620		0	1.96039e+07	0	5.285e-05	114.14	5.22709e-10	2	2399.02	0.822882	57.8564	0
	High	GFSSGSAVVSGGSR	3	1	1	47132620		0	4.55631e+07	0	0.005048	86.1	1.66307e-07	2	1254.61	0.564738	20.2424	0
	High	FLEQQNQVLQTK	6	3	2	47132620;119395750		0	5.8594e+08	0	0.006544	80.15	5.10075e-07	2	1475.79	0.499423	32.6869	0
	High	VDLLNQEIEFLK	1	1	1	47132620		0	2.99457e+07	0	0.005567	76.73	8.38682e-07	2	1460.8	0.512916	64.3054	0
	High	GGSISGGGYGSGGGK	1	1	1	47132620		0	0	0	0.01357	74.42	2.257e-06	1	1197.55	0.746314	10.9708	0
	High	NLDLDSIIAEVK	2	7	3	47132620;5031839;119395754		0	5.11576e+07	0	0.01784	70.69	3.37828e-06	2	1329.73	1.49177	64.77	0
	High	LALDVEIATYR	3	9	3	47132620;5031839;119395754		0	4.28409e+07	0	0.02154	70.33	3.99927e-06	2	1263.69	-0.288024	56.7621	0
	High	YEELQVTVGR	3	1	1	47132620		0	5.26627e+07	0	0.01267	62.73	2.98134e-05	2	1193.62	0.114975	35.0841	0
	High	TAAENDFVTLK	1	1	1	47132620		0	3.91093e+07	0	0.02547	60.19	6.52806e-05	2	1208.61	-1.13669	36.4441	0
	High	HGGGGGGFGGGGFGSR	2	1	1	47132620		0	4.10441e+07	0	0.003331	58.23	0.00010041	2	1320.58	-1.4623	18.6459	0
	High	NKLNDLEEALQQAK	1	1	1	47132620		0	2.99482e+06	0	0.008705	55.72	0.000156731	2	1613.85	-0.0684929	52.2097	1
	High	YLDGLTAER	3	1	1	47132620		0	9.32073e+07	0	0.08035	44.26	0.00194986	2	1037.52	-1.59762	31.7842	0
	High	SLVGLGGTK	2	1	1	47132620		0	5.0845e+07	0	0.05185	41.2	0.00286363	1	831.493	-0.907372	24.3729	0
	High	AQYEEIAQR	1	6	2	47132620;5031839		0	1.72411e+07	0	0.1063	40.98	0.00406977	2	1107.54	-2.47627	18.9456	0
	High	VLYDAEISQIHQSVTDTNVILSmDNSR	1	1	1	47132620	M23(Oxidation)	0	2.95612e+06	0	0.01077	36.45	0.0265303	3	3064.49	-1.05375	61.4793	0
	High	LALDVEIATYRK	1	9	3	47132620;5031839;119395754		0	3987792	0	0.03432	34.06	0.0104051	2	1391.79	0.00211194	47.5998	1
	High	SKEEAEALYHSK	1	1	1	47132620		0	1.35195e+07	0	0.06785	33.71	0.0292812	3	1391.68	-0.790783	12.6182	1
	High	LNDLEEALQQAK	2	1	1	47132620		0	9.76905e+06	0	0.02906	33.24	0.0273875	2	1371.71	-0.821276	49.4051	0
	High	TAAENDFVTLKK	2	1	1	47132620		0	1.29333e+07	0	0.1064	32.81	0.0264942	2	1336.71	-2.57971	26.3921	1
	High	SKEEAEALYHSKYEELQVTVGR	1	1	1	47132620		0	6.478e+06	0	0.0536	26.62	0.202963	3	2566.27	-1.87297	43.0677	2
	High	VLYDAEISQIHQSVTDTNVILSMDNSR	1	1	1	47132620		0	1.04607e+07	0	0.0412	23.86	0.439519	3	3048.5	0.716369	63.1697	0
	High	FGGFGGPGGVGGLGGPGGFGPGGYPGGIHEVSVNQSLLQPLNVK	1	1	1	47132620		0	4.17333e+06	0	0.04005	10.18	7.00842	4	4092.08	0.965679	65.5586	0
	High	FASFIDKVR	1	19	3	47132620;5031839;119395754		0	1.75863e+07	0.001	0.1174	42.25	0.00169764	2	1082.6	-1.07997	38.0498	1
	High	DVDNAYMIK	2	1	1	47132620		0	1.10218e+07	0.001	0.1326	36.11	0.0177557	1	1068.5	-0.932235	30.6027	0
	High	IEISELNR	1	2	2	47132620;119395750		0	8.55722e+07	0.001	0.1314	27.31	0.0886173	2	973.53	-1.10043	31.2811	0
	High	DVDNAYmIK	1	1	1	47132620	M7(Oxidation)	0	0	0.001	0.1119	22.8	0.27946	2	1084.5	-1.25097	23.1973	0
	High	VDPEIQNVK	1	1	1	47132620		0	2.68333e+07	0.001	0.1152	22.28	0.18368	2	1041.56	0.577757	19.9262	0
	High	KDVDNAYMIK	1	1	1	47132620		0	1.19027e+06	0.002	0.1529	20.43	0.599142	2	1196.6	-0.588053	21.3403	1
	High	LLRDYQELMNVK	1	4	1	47132620		0	0	0.003	0.1784	29.53	0.0570519	2	1521.81	0.67755	47.6696	1
	High	YEDEINKR	1	12	4	47132620;119395750;5031839;119395754		0	5.95892e+06	0.003	0.1958	26.8	0.117627	2	1066.52	0.461317	9.86152	1
	High	TSQNSELNNMQDLVEDYKK	1	1	1	47132620		0	3.29305e+06	0.007	0.2188	23.06	0.687339	2	2256.04	-1.50697	53.2337	1
	Medium	IEISELNRVIQR	1	2	2	47132620;119395750		0	1.11217e+07	0.02	0.3036	16.53	0.511361	2	1469.84	-0.559471	49.2357	1
4501881	actin, alpha skeletal muscle [Homo sapiens]	1312.23	45.36	8	2	13	64	2.91763e+08	377	42.0239	5.38916
	A4	Sequence	# PSMs	# Proteins	# Protein Groups	Protein Group Accessions	Modifications	ΔCn	Area	q-Value	PEP	IonScore	Exp Value	Charge	MH+ [Da]	ΔM [ppm]	RT [min]	# Missed Cleavages
	High	DLYANNVMSGGTTmYPGIADR	6	1	1	4501881	M14(Oxidation)	0	1.98877e+07	0	0.001154	94.04	5.41787e-08	2	2262.02	1.51229	51.3247	0
	High	DLYANNVMSGGTTMYPGIADR	5	1	1	4501881		0	5.23919e+07	0	0.003092	82.73	6.43469e-07	2	2246.02	-1.17574	57.5813	0
	High	SYELPDGQVITIGNER	3	10	3	316659409;4885049;4501881		0	65102466	0	0.007191	75.1	2.53095e-06	2	1790.89	-1.82693	58.3065	0
	High	TTGIVLDSGDGVTHNVPIYEGYALPHAIMR	1	5	2	4885049;4501881		0	3.0763e+07	0	0.0005466	73.72	3.68782e-06	3	3196.61	-0.641983	61.7161	0
	High	DLYANNVmSGGTTmYPGIADR	1	1	1	4501881	M8(Oxidation); M14(Oxidation)	0	3198737	0	0.01119	72.7	6.71558e-06	2	2278.01	-1.30323	42.2896	0
	High	KDLYANNVMSGGTTMYPGIADR	3	1	1	4501881		0	2.65504e+07	0	0.0009079	71.04	1.03024e-05	2	2374.12	-0.0836619	49.4403	1
	High	VAPEEHPTLLTEAPLNPK	5	5	2	4885049;4501881		0	4.23673e+08	0	0.01102	61.65	3.12548e-05	2	1956.04	-1.31695	44.5631	0
	High	AGFAGDDAPR	1	13	3	316659409;4885049;4501881		0	6.96758e+07	0	0.03045	59.94	4.35475e-05	2	976.448	-0.563056	16.1911	0
	High	GYSFVTTAER	3	5	2	4885049;4501881		0	212958468	0	0.03474	54.34	0.000230081	2	1130.55	0.498937	32.6888	0
	High	TTGIVLDSGDGVTHNVPIYEGYALPHAImR	2	5	2	4885049;4501881	M29(Oxidation)	0	1.31202e+07	0	0.001724	52.76	0.000519335	3	3212.61	1.21002	60.3539	0
	High	KDLYANNVMSGGTTmYPGIADR	3	1	1	4501881	M15(Oxidation)	0	9.27543e+06	0	0.001432	51.39	0.00100203	3	2390.11	-2.32796	43.5237	1
	High	AVFPSIVGRPR	4	12	3	316659409;4885049;4501881		0	1.72488e+08	0	0.04537	50.46	0.000190693	2	1198.71	-0.47355	38.9514	0
	High	EITALAPSTMK	4	7	3	316659409;4885049;4501881		0	2.38657e+08	0	0.04058	46.57	0.0011257	1	1161.62	-0.982871	34.0509	0
	High	HQGVmVGMGQK	8	7	3	316659409;4885049;4501881	M5(Oxidation)	0	25554024	0	0.03788	40.33	0.00568147	2	1187.57	0.44597	12.2172	0
	High	IWHHTFYNELR	2	10	3	316659409;4885049;4501881		0	2.60361e+07	0	0.07399	34.85	0.0232739	3	1515.75	-1.23583	34.399	0
	High	EITALAPSTmK	7	7	3	316659409;4885049;4501881	M10(Oxidation)	0	5.64921e+07	0	0.049	32.86	0.0273814	1	1177.61	0.342422	24.2192	0
	High	HQGVMVGMGQK	2	7	3	316659409;4885049;4501881		0	9.13098e+07	0	0.05879	29.15	0.0698091	2	1171.57	-0.449875	16.3604	0
	High	HQGVmVGmGQK	1	7	3	316659409;4885049;4501881	M5(Oxidation); M8(Oxidation)	0	4.66532e+06	0	0.1034	24.02	0.25441	2	1203.56	0.50661	7.98851	0
	High	QEYDEAGPSIVHR	1	3	2	4885049;4501881		0	5.68244e+06	0.009	0.2324	17.35	1.44132	2	1500.7	-2.35227	23.7018	0
	Medium	DLTDYLMK	1	8	3	316659409;4885049;4501881		0	8.23375e+07	0.014	0.269	33.03	0.0258326	2	998.485	-0.892455	52.4616	0
	Medium	DLTDYLmK	1	8	3	316659409;4885049;4501881	M7(Oxidation)	0	3.02675e+07	0.014	0.2651	25.37	0.131697	2	1014.48	1.48682	41.8261	0
119395750	keratin, type II cytoskeletal 1 [Homo sapiens]	1310.66	46.12	3	29	35	68	3.52722e+08	644	65.999	8.11865
	A4	Sequence	# PSMs	# Proteins	# Protein Groups	Protein Group Accessions	Modifications	ΔCn	Area	q-Value	PEP	IonScore	Exp Value	Charge	MH+ [Da]	ΔM [ppm]	RT [min]	# Missed Cleavages
	High	QISNLQQSISDAEQR	3	1	1	119395750		0	2.13215e+07	0	0.003406	97.95	1.39082e-08	2	1716.85	0.32086	40.5235	0
	High	FLEQQNQVLQTK	6	3	2	47132620;119395750		0	5.8594e+08	0	0.006544	80.15	5.10075e-07	2	1475.79	0.499423	32.6869	0
	High	YEELQITAGR	5	2	1	119395750		0	2.31776e+08	0	0.009778	76.75	1.33573e-06	2	1179.6	-1.0008	32.9132	0
	High	GGGGGGYGSGGSSYGSGGGSYGSGGGGGGGR	2	1	1	119395750		0	3.31978e+06	0	0.0005247	72.76	6.32683e-06	2	2383.95	-1.85152	17.7407	0
	High	LALDLEIATYR	3	10	1	119395750		0	127049199	0	0.01314	69.8	3.51312e-06	2	1277.71	1.0331	61.1339	0
	High	SLNNQFASFIDK	4	1	1	119395750		0	2.40448e+08	0	0.02164	67.69	1.14725e-05	2	1383.69	-0.00439698	56.7457	0
	High	SGGGFSSGSAGIINYQR	1	1	1	119395750		0	1.34946e+07	0	0.009219	67.2	1.75779e-05	2	1657.79	0.192539	39.3831	0
	High	SLDLDSIIAEVK	4	1	1	119395750		0	1.19157e+08	0	0.006871	66.16	1.1282e-05	2	1302.72	1.08161	64.7828	0
	High	SKAEAESLYQSK	1	1	1	119395750		0	1.446e+07	0	0.01703	65.46	1.82899e-05	2	1340.67	0.968564	14.9103	1
	High	TNAENEFVTIKK	2	1	1	119395750		0	1.735e+07	0	0.06394	61.04	3.88801e-05	2	1393.73	-3.68287	26.0521	1
	High	TNAENEFVTIK	3	1	1	119395750		0	7.80626e+07	0	0.02079	60.32	7.0973e-05	2	1265.64	-0.294619	36.0146	0
	High	LNDLEDALQQAK	2	1	1	119395750		0	3.19545e+07	0	0.01015	58.87	8.32141e-05	2	1357.69	-1.80035	45.2415	0
	High	WELLQQVDTSTR	1	1	1	119395750		0	1.75025e+06	0	0.02255	58.34	0.00010105	2	1475.75	1.90769	51.4019	0
	High	AEAESLYQSK	1	1	1	119395750		0	1.88305e+07	0	0.05512	55.02	0.00019878	2	1125.54	-1.62449	17.4456	0
	High	NKLNDLEDALQQAK	1	1	1	119395750		0	9.81775e+06	0	0.01547	54.36	0.000226642	2	1599.84	1.70147	49.7737	1
	High	THNLEPYFESFINNLR	2	1	1	119395750		0	1.03721e+08	0	0.007638	51.94	0.000674281	3	1993.98	-0.332985	65.6881	0
	High	KDVDGAYMTK	1	1	1	119395750		0	1.91813e+06	0	0.05439	49.29	0.000714807	2	1127.54	0.231985	12.195	1
	High	NMQDMVEDYR	1	1	1	119395750		0	1.33502e+07	0	0.07179	45.35	0.00148789	2	1300.53	0.374975	38.6391	0
	High	SLVNLGGSKSISISVAR	1	1	1	119395750		0	2.6091e+06	0	0.006636	42.3	0.000774329	2	1687.97	2.13936	49.7914	1
	High	DYQELMNTK	2	1	1	119395750		0	21753845	0	0.09972	40.38	0.00535531	2	1141.52	-0.307251	30.9388	0
	High	THNLEPYFESFINNLRR	1	1	1	119395750		0	28554193	0	0.1075	39.86	0.0086597	3	2150.08	0.0105469	64.2522	1
	High	SLNNQFASFIDKVR	2	1	1	119395750		0	3.88587e+07	0	0.102	39.59	0.00602805	3	1638.86	0.407308	61.2416	1
	High	LLRDYQELMNTK	2	1	1	119395750		0	1.47693e+07	0	0.03554	28.59	0.0769955	2	1523.79	0.508607	41.606	1
	High	SISISVAR	3	1	1	119395750		0	1.73022e+07	0	0.06754	28.55	0.0466387	2	832.489	0.32305	26.6204	0
	High	LNDLEDALQQAKEDLAR	1	1	1	119395750		0	4.17937e+06	0	0.07452	25.68	0.201039	3	1941.99	-0.411798	63.2085	1
	High	SLVNLGGSK	1	1	1	119395750		0	9.90587e+07	0.001	0.123	39.18	0.00608738	2	874.497	-2.21756	25.1584	0
	High	TLLEGEESR	1	1	1	119395750		0	3.15796e+07	0.001	0.112	36.89	0.0123912	2	1033.51	-1.9309	19.1649	0
	High	AQYEDIAQK	2	1	1	119395750		0	4.60776e+07	0.001	0.1375	34.95	0.0156106	1	1065.52	-0.260217	16.8342	0
	High	SEIDNVKK	1	1	1	119395750		0	3.69819e+06	0.001	0.1089	30.29	0.040924	2	932.505	-0.298266	8.8357	1
	High	IEISELNR	1	2	2	47132620;119395750		0	8.55722e+07	0.001	0.1314	27.31	0.0886173	2	973.53	-1.10043	31.2811	0
	High	NKYEDEINKR	2	7	3	119395750;5031839;119395754		0	2.5671e+07	0.002	0.1655	32.81	0.0446893	2	1308.65	0.032991	13.4713	2
	High	YEDEINKR	1	12	4	47132620;119395750;5031839;119395754		0	5.95892e+06	0.003	0.1958	26.8	0.117627	2	1066.52	0.461317	9.86152	1
	High	NKYEDEINK	1	8	3	119395750;5031839;119395754		0	7.19453e+06	0.003	0.192	23.96	0.443577	2	1152.55	0.183094	13.0989	1
	Medium	KDVDGAYmTK	1	1	1	119395750	M8(Oxidation)	0	0	0.017	0.2881	34.21	0.0208054	2	1143.53	-0.23494	8.60858	1
	Medium	IEISELNRVIQR	1	2	2	47132620;119395750		0	1.11217e+07	0.02	0.3036	16.53	0.511361	2	1469.84	-0.559471	49.2357	1
	Medium	sRQFSSR	1	1	1	119395750	N-Term(Acetyl)	0	1.30172e+06	0.024	0.3191	22.84	0.228798	2	909.453	-0.619824	10.817	1
5729877	heat shock cognate 71 kDa protein isoform 1 [Homo sapiens]	1025.37	45.67	3	24	29	61	1.05255e+08	646	70.8542	5.51611
	A4	Sequence	# PSMs	# Proteins	# Protein Groups	Protein Group Accessions	Modifications	ΔCn	Area	q-Value	PEP	IonScore	Exp Value	Charge	MH+ [Da]	ΔM [ppm]	RT [min]	# Missed Cleavages
	High	IINEPTAAAIAYGLDK	3	5	2	5729877;16507237		0	2.71803e+07	0	0.001051	97.83	6.56793e-09	2	1659.9	0.159113	57.2286	0
	High	IINEPTAAAIAYGLDKK	3	3	1	5729877		0	1.11669e+08	0	0.0009035	95.22	7.45507e-09	2	1787.99	0.694286	51.4883	1
	High	LDKSQIHDIVLVGGSTR	2	2	1	5729877		0	2.01282e+07	0	0.0005515	76.04	7.39191e-07	2	1838.01	-0.471526	39.7	1
	High	SQIHDIVLVGGSTR	4	2	1	5729877		0	4.99639e+07	0	0.004663	69.64	3.81879e-06	2	1481.81	-1.28756	35.1839	0
	High	NQVAMNPTNTVFDAK	2	2	1	5729877		0	5.40602e+07	0	0.005766	66.52	1.89974e-05	2	1649.8	-0.028904	41.675	0
	High	NQVAmNPTNTVFDAK	2	2	1	5729877	M5(Oxidation)	0	1.66609e+07	0	0.007137	65.62	2.41807e-05	2	1665.79	-0.933181	32.6229	0
	High	SINPDEAVAYGAAVQAAILSGDK	3	2	1	5729877		0	4.12693e+07	0	0.0005479	65.22	2.37781e-05	2	2260.15	0.37638	66.3572	0
	High	SFYPEEVSSMVLTK	1	2	1	5729877		0	61953962	0	0.01618	64.57	2.80534e-05	2	1616.79	-0.563177	61.2617	0
	High	DAGTIAGLNVLR	4	2	1	5729877		0	1.21953e+08	0	0.01596	63.19	1.71265e-05	2	1199.67	-0.277997	52.8318	0
	High	NSLESYAFNMK	2	1	1	5729877		0	3.43972e+07	0	0.01602	57.9	0.000118392	2	1303.6	1.71713	48.8424	0
	High	FDDAVVQSDMK	1	2	1	5729877		0	2.71674e+06	0	0.01692	53.07	0.000280616	2	1254.57	-1.23704	31.5619	0
	High	TTPSYVAFTDTER	2	6	2	5729877;167466173		0	8.2144e+07	0	0.01798	50.75	0.000649557	2	1487.7	-0.0617236	39.8325	0
	High	mKEIAEAYLGK	1	2	1	5729877	M1(Oxidation)	0	7.84242e+06	0	0.03513	49.73	0.000594856	2	1268.65	-1.73285	25.5185	1
	High	TVTNAVVTVPAYFNDSQR	3	2	1	5729877		0	6.71876e+07	0	0.006645	47.76	0.00128803	3	1982	-0.838731	54.7223	0
	High	FEELNADLFR	2	3	1	5729877		0	2.64461e+07	0	0.04424	42.41	0.00457284	2	1253.62	-0.00385609	57.9409	0
	High	LSKEDIER	1	1	1	5729877		0	3.66346e+06	0	0.08236	41.63	0.00346626	2	989.526	0.165217	12.1331	1
	High	VEIIANDQGNR	1	7	3	5729877;167466173;16507237		0	2.15613e+07	0	0.01887	40.82	0.00487244	2	1228.63	-1.09449	19.545	0
	High	MKEIAEAYLGK	2	2	1	5729877		0	34953598	0	0.0735	39.84	0.0056234	2	1252.66	-0.649548	32.977	1
	High	NQTAEKEEFEHQQK	1	1	1	5729877		0	786685	0	0.05093	38.17	0.0156596	2	1745.81	-0.544334	9.46109	1
	High	MVNHFIAEFK	4	2	1	5729877		0	3.13374e+07	0	0.04642	35.48	0.0149497	2	1235.62	-0.796971	42.7242	0
	High	STAGDTHLGGEDFDNR	2	3	1	5729877		0	1.51252e+07	0	0.01692	34.73	0.0283006	2	1691.72	-0.954457	22.3133	0
	High	ITITNDKGR	1	5	2	5729877;167466173		0	7.94011e+06	0	0.0958	32.74	0.0233063	2	1017.57	-1.50751	10.4256	1
	High	SFYPEEVSSmVLTK	3	2	1	5729877	M10(Oxidation)	0	9.97514e+06	0	0.05248	30.93	0.0699066	2	1632.78	-0.209543	52.852	0
	High	LLQDFFNGKELNK	1	4	1	5729877		0	4.82911e+06	0	0.09584	28.86	0.0627332	2	1565.83	0.410032	52.9694	1
	High	HWPFMVVNDAGRPK	1	2	1	5729877		0	1.96453e+07	0	0.03005	25.25	0.224501	3	1653.83	-0.287967	46.4805	0
	High	LLQDFFNGK	1	4	1	5729877		0	2.30618e+07	0	0.1062	20.02	0.520099	2	1081.57	-0.156087	52.4205	0
	High	RFDDAVVQSDMK	1	2	1	5729877		0	5.00488e+06	0.001	0.1159	26.76	0.165633	2	1410.66	-3.64209	27.6319	1
	High	mVNHFIAEFK	2	2	1	5729877	M1(Oxidation)	0	2.05047e+07	0.001	0.12	24.13	0.264275	2	1251.62	-2.47832	37.6178	0
	High	VcNPIITK	1	1	1	5729877	C2(DeStreak)	0	3.35195e+06	0.002	0.1641	28.14	0.0733547	2	963.499	-1.26238	26.1978	0
	High	DNNLLGK	1	3	1	5729877		0	6.75812e+06	0.002	0.1653	26.08	0.108999	2	773.415	-0.660512	16.2832	0
	High	VQVEYKGETK	1	3	1	5729877		0	3.88921e+06	0.003	0.1806	36.04	0.0154558	2	1180.62	-0.184846	12.2152	1
	High	ARFEELNADLFR	1	3	1	5729877		0	1.87649e+07	0.005	0.2011	34.14	0.0290265	3	1480.75	-1.65798	53.3455	1
	High	ITITNDK	1	5	2	5729877;167466173		0	1.76551e+07	0.008	0.2307	19.16	0.550879	2	804.446	-0.274536	12.8522	0
51173724	bystin [Homo sapiens]	897.115	57.67	1	23	23	58	1.11435e+08	437	49.57	8.11865
	A4	Sequence	# PSMs	# Proteins	# Protein Groups	Protein Group Accessions	Modifications	ΔCn	Area	q-Value	PEP	IonScore	Exp Value	Charge	MH+ [Da]	ΔM [ppm]	RT [min]	# Missed Cleavages
	High	HAPLADQILAGNAVR	6	1	1	51173724		0	1.2428e+08	0	0.002994	90.97	2.66345e-08	2	1545.85	1.64256	41.8241	0
	High	IAEMEYSGANSIFLR	4	1	1	51173724		0	5.06689e+07	0	0.002047	79.59	8.91843e-07	2	1700.83	0.59482	58.8187	0
	High	IAEmEYSGANSIFLR	3	1	1	51173724	M4(Oxidation)	0	2.03564e+07	0	0.008464	64.8	3.09276e-05	2	1716.82	-1.63933	50.7605	0
	High	QQQEELEAEHGTGDKPAAPR	3	1	1	51173724		0	5.11976e+07	0	0.003793	64.07	4.92224e-05	2	2191.04	0.168001	15.8834	0
	High	MPQDGsDDEDEEWPTLEK	3	1	1	51173724	S6(Phospho)	0	1.60796e+07	0	0.006901	63.19	3.29577e-05	2	2200.82	-3.69196	49.0036	0
	High	VLDALVFHFLGFR	2	1	1	51173724		0	4.17456e+07	0	0.007611	60.78	2.33551e-05	2	1533.86	0.392908	69.2697	0
	High	FYNLVLLPR	2	1	1	51173724		0	5.66545e+07	0	0.02383	52.61	8.05967e-05	2	1134.67	-1.49868	62.3426	0
	High	AATMTAAGHHAEVVVDPEDER	3	1	1	51173724		0	6.09846e+07	0	0.0132	51.96	0.000795358	3	2206.01	-2.87651	27.6712	0
	High	mPQDGsDDEDEEWPTLEK	1	1	1	51173724	M1(Oxidation); S6(Phospho)	0	7.65657e+06	0	0.01824	47.84	0.00103102	2	2216.82	-1.81201	45.3231	0
	High	GTGEAEEEYVGPR	1	1	1	51173724		0	3.13697e+07	0	0.03466	45.26	0.00213262	2	1393.62	-1.47961	22.4342	0
	High	TLADIIMEK	2	1	1	51173724		0	7.27541e+07	0	0.053	43.43	0.00202912	2	1033.56	0.463479	51.2864	0
	High	TLADIImEK	2	1	1	51173724	M7(Oxidation)	0	2.20054e+07	0	0.07399	43.1	0.00226523	2	1049.55	0.067523	41.9061	0
	High	EAIIVGSIITK	3	1	1	51173724		0	7.29472e+07	0	0.03574	39.35	0.00163184	2	1143.7	-0.106246	49.4579	0
	High	QTEVETVMSEVSGFPMPQLDPR	1	1	1	51173724		0	7.71733e+06	0	0.1071	39.15	0.0171725	2	2477.16	-2.00041	67.1744	0
	High	EALLELLR	1	1	1	51173724		0	2.82787e+07	0	0.07926	38.83	0.00285402	2	956.577	-0.892291	61.782	0
	High	VLDALVFHFLGFRTEK	2	1	1	51173724		0	1.39025e+07	0	0.01337	32.51	0.0139981	2	1892.04	0.152845	65.9395	1
	High	AIEMFMNK	1	1	1	51173724		0	2.84665e+07	0	0.0604	29.18	0.0719253	2	983.469	-0.404529	39.4695	0
	High	LQPHPQLSPEIR	5	1	1	51173724		0	1.37076e+08	0	0.103	28.84	0.0548592	2	1414.78	-2.23085	28.8455	0
	High	AIEmFmNK	2	1	1	51173724	M4(Oxidation); M6(Oxidation)	0	7.0811e+06	0	0.07534	26.97	0.106984	2	1015.46	-0.534521	17.1249	0
	High	RILQQAR	1	1	1	51173724		0	1.30784e+06	0	0.08681	26.7	0.0297177	2	884.542	-0.0387405	8.58155	1
	High	RTLADIIMEK	2	1	1	51173724		0	12743707	0.002	0.1614	28.72	0.0446469	2	1189.66	-0.969741	49.2464	1
	High	ALFKPGAWFK	1	1	1	51173724		0	7.28278e+06	0.003	0.1876	14.63	1.11914	2	1164.65	-1.7385	55.736	0
	High	VRDDVAEYKR	1	1	1	51173724		0	0	0.007	0.2293	25.26	0.155925	2	1250.65	0.699238	10.8863	2
	Medium	IFASNLKER	1	1	1	51173724		0	3.65945e+06	0.01	0.2367	29.91	0.0337931	2	1077.6	-5.79691	19.343	1
	Medium	AIEMFmNK	1	1	1	51173724	M6(Oxidation)	0	5.57964e+06	0.019	0.2992	22.28	0.318556	2	999.459	-4.89801	28.7438	0
	Medium	DVEDVPITVE	1	1	1	51173724		0	5.37476e+06	0.021	0.3113	28.63	0.0710802	1	1115.55	-0.956476	46.8272	0
	Medium	VRDDVAEYK	1	1	1	51173724		0	4.01981e+06	0.021	0.3112	26.82	0.111472	2	1094.55	0.171634	13.0951	1
	Medium	ELQSAVPR	2	1	1	51173724		0	5.05213e+07	0.027	0.3313	14.89	0.715169	1	899.495	0.0184338	17.1408	0
98986453	myosin-3 [Homo sapiens]	845.212	15.36	2	1	26	43	7.65773e+07	1940	223.766	5.80811
	A4	Sequence	# PSMs	# Proteins	# Protein Groups	Protein Group Accessions	Modifications	ΔCn	Area	q-Value	PEP	IonScore	Exp Value	Charge	MH+ [Da]	ΔM [ppm]	RT [min]	# Missed Cleavages
	High	LASADIETYLLEK	1	8	7	115527082;110611903;110624781;115496169;153792663;153945790;98986453		0	4.03335e+07	0	0.004862	82.87	2.62856e-07	2	1465.78	-0.0978243	60.8734	0
	High	AITDAAMMAEELKK	2	9	7	115527082;110611903;110624781;115496169;153792663;153945790;98986453		0	2.46146e+07	0	0.007677	79.24	8.73776e-07	2	1521.76	-1.39455	44.9442	1
	High	AEDEEEINAELTAK	3	4	4	115527082;110611903;153792663;98986453		0	3.16173e+07	0	0.008325	71.83	5.56411e-06	2	1561.72	-0.888862	34.0305	0
	High	DIDDLELTLAK	2	7	6	115527082;110611903;115496169;153792663;153945790;98986453		0	2.69977e+07	0	0.01648	68.34	8.00922e-06	2	1245.66	1.61204	57.7805	0
	High	LDEAEQLALK	2	8	7	115527082;110611903;110624781;153792663;153945790;98986453;115496169		0	3.28636e+07	0	0.03373	64.04	1.77703e-05	2	1129.61	-0.935707	33.5749	0
	High	VLNASAIPEGQFIDSK	1	5	5	115527082;110611903;153792663;153945790;98986453		0	9.46988e+07	0	0.008318	63.37	2.48999e-05	2	1688.89	0.989563	51.6502	0
	High	NKDPLNETVVGLYQK	4	6	6	115527082;110611903;110624781;115496169;153792663;98986453		0	3.05213e+07	0	0.007016	57.09	0.00010915	2	1717.91	-2.95904	44.8848	1
	High	IEELEEEIEAER	2	6	5	115496169;115527082;110611903;153792663;98986453		0	7.24226e+07	0	0.0554	55.79	0.000209588	2	1488.7	-2.47525	45.6557	0
	High	QREEQAEPDGTEVADK	2	6	6	115527082;110611903;110624781;153792663;153945790;98986453		0	1.7481e+07	0	0.01369	55.11	0.000326047	2	1801.82	-0.326206	11.7965	1
	High	VGNEYVTK	1	8	6	115527082;110624781;115496169;153792663;153945790;98986453		0	3.39438e+07	0	0.04172	54.64	0.000155632	2	909.468	-0.148922	11.8734	0
	High	AITDAAmMAEELKK	2	9	7	115527082;110611903;110624781;115496169;153792663;153945790;98986453	M7(Oxidation)	0	7.40359e+06	0	0.01165	51.38	0.000556752	2	1537.76	0.100929	41.6837	1
	High	ENQSILITGESGAGK	2	7	6	115527082;110611903;115496169;153792663;153945790;98986453		0	7249171	0	0.02101	49.58	0.000737481	2	1503.76	-3.6936	29.7115	0
	High	AITDAAMMAEELK	1	9	7	115527082;110611903;110624781;115496169;153792663;153945790;98986453		0	3.65885e+06	0	0.02226	46.51	0.00144959	2	1393.67	-0.296983	52.7824	0
	High	GSSFQTVSALFR	1	5	5	115527082;110611903;153792663;153945790;98986453		0	1.73249e+07	0	0.0374	45.62	0.00148867	2	1299.67	0.380122	60.6832	0
	High	NALAHALQSSR	1	3	3	153792663;153945790;98986453		0	3.08962e+06	0	0.022	42.35	0.00300074	2	1167.62	-1.6461	21.2381	0
	High	LTGAVMHYGNmK	2	5	5	115527082;110611903;110624781;153945790;98986453	M11(Oxidation)	0	3.70269e+06	0	0.01923	42.33	0.0041871	2	1337.63	-0.209055	19.9471	0
	High	ANSEVAQWR	2	7	6	115527082;110611903;110624781;115496169;153945790;98986453		0	2.37631e+07	0	0.03349	37.61	0.00938855	2	1060.52	0.85867	21.7972	0
	High	VLNASAIPEGQFIDSKK	1	5	5	115527082;110611903;153792663;153945790;98986453		0	4.8531e+06	0	0.01511	33.56	0.0189879	2	1816.98	-1.76714	45.4689	1
	High	HADSVAELGEQIDNLQR	1	5	4	115527082;115496169;153792663;98986453		0	6.64757e+06	0	0.05148	29.15	0.121923	3	1894.92	-0.538125	50.0824	0
	High	AGLLGTLEEMR	1	2	2	110611903;98986453		0	2.04033e+06	0	0.09208	26.37	0.127563	2	1189.62	-3.01947	61.6911	0
	High	mKGTLEDQIISANPLLEAFGNAK	1	1	1	98986453	M1(Oxidation)	0	0	0	0.1031	23.66	0.238081	3	2476.29	5.45825	68.4483	1
	High	LQQFFNHHMFVLEQEEYKK	1	8	7	115527082;110611903;110624781;115496169;153792663;153945790;98986453		0	5.8936e+06	0	0.01502	17.75	1.86179	3	2495.22	0.234277	50.5918	1
	High	DTQLHLDDALR	1	4	4	115527082;98986453;110611903;153792663		0	2.36371e+07	0	0.04972	17.69	1.10896	2	1296.65	-0.445129	38.3918	0
	High	TKYETDAIQR	2	8	7	115527082;110611903;110624781;115496169;153792663;153945790;98986453		0	1.03087e+07	0.001	0.1165	29.59	0.0723695	2	1224.62	-0.346017	14.1214	1
	High	MKGTLEDQIISANPLLEAFGNAK	1	1	1	98986453		0	6.26104e+07	0.003	0.1787	47.23	0.00145048	3	2460.25	-14.0382	69.3438	1
	High	SLSTELFK	1	7	6	115527082;110611903;110624781;115496169;153945790;98986453		0	3.77773e+07	0.003	0.1962	28.7	0.048765	2	924.504	-0.0677412	43.0336	0
	High	VKVGNEYVTK	1	7	6	115527082;110624781;115496169;153792663;153945790;98986453		0	3.09903e+06	0.003	0.1744	23.73	0.152511	2	1136.63	-2.05132	15.7602	1
	Medium	ELEELSER	1	9	7	115527082;110611903;110624781;115496169;153792663;153945790;98986453		0	0	0.028	0.3368	16.54	1.06141	1	1004.49	-0.758355	19.8268	0
55956899	keratin, type I cytoskeletal 9 [Homo sapiens]	834.449	53.13	1	24	25	41	9.14569e+07	623	62.0268	5.23682
	A4	Sequence	# PSMs	# Proteins	# Protein Groups	Protein Group Accessions	Modifications	ΔCn	Area	q-Value	PEP	IonScore	Exp Value	Charge	MH+ [Da]	ΔM [ppm]	RT [min]	# Missed Cleavages
	High	VQALEEANNDLENK	2	1	1	55956899		0	3.0929e+07	0	0.007467	81.8	5.65884e-07	2	1586.76	-1.26788	31.0045	0
	High	GGSGGSYGGGGSGGGYGGGSGSR	1	1	1	55956899		0	2.8009e+06	0	0.0008305	80.09	8.03182e-07	2	1791.73	-0.732964	11.1805	0
	High	SDLEmQYETLQEELMALK	1	1	1	55956899	M5(Oxidation)	0	2.41409e+06	0	0.002186	76.62	2.80489e-06	2	2187.02	0.741435	67.4965	0
	High	SGGGGGGGLGSGGSIR	2	1	1	55956899		0	4.41355e+07	0	0.002659	73.94	2.46627e-06	2	1232.6	1.63055	15.1477	0
	High	HGVQELEIELQSQLSK	2	1	1	55956899		0	4.2993e+07	0	0.005176	73.55	2.38669e-06	2	1837.97	1.73247	59.721	0
	High	SDLEMQYETLQEELMALK	1	1	1	55956899		0	8.20394e+06	0	0.008558	67.62	2.12594e-05	2	2171.03	0.428859	67.6119	0
	High	GGSGGSHGGGSGFGGESGGSYGGGEEASGSGGGYGGGSGK	1	1	1	55956899		0	5.64174e+06	0	0.0003941	63.42	6.81117e-05	3	3223.28	-2.05744	21.4822	0
	High	EIETYHNLLEGGQEDFESSGAGK	2	1	1	55956899		0	6.76541e+07	0	0.0144	61.98	8.94707e-05	2	2510.13	0.102137	50.7627	0
	High	FSSSSGYGGGSSR	1	1	1	55956899		0	3.01071e+07	0	0.004161	59.42	6.48012e-05	2	1235.53	-1.01	11.8452	0
	High	STMQELNSR	1	1	1	55956899		0	4.85024e+07	0	0.02926	56.36	0.000107973	2	1065.5	-0.0620583	15.5386	0
	High	TLNDMRQEYEQLIAK	3	1	1	55956899		0	2.18932e+07	0	0.08158	55.36	0.00024581	2	1851.93	-0.633098	56.4785	1
	High	DIENQYETQITQIEHEVSSSGQEVQSSAK	1	1	1	55956899		0	1.85854e+07	0	0.01033	49.98	0.00170734	3	3264.51	-1.5209	63.4305	0
	High	QGVDADINGLR	1	1	1	55956899		0	3.91222e+07	0	0.05136	48.95	0.000654581	2	1157.59	-1.68837	31.7859	0
	High	LASYLDKVQALEEANNDLENK	2	1	1	55956899		0	1.25583e+07	0	0.03017	39.15	0.0112315	3	2377.19	-0.665341	58.6434	1
	High	QVLDNLTmEK	1	1	1	55956899	M8(Oxidation)	0	1.19305e+07	0	0.08966	37.54	0.0107216	2	1206.6	-0.57641	29.3494	0
	High	SDLEMQYETLQEELMALKK	2	1	1	55956899		0	9.24745e+06	0	0.02059	37.24	0.0207962	2	2299.13	2.42285	64.7484	1
	High	QVLDNLTMEK	2	1	1	55956899		0	3.53631e+07	0	0.08514	31.37	0.0427462	2	1190.61	-3.00959	36.3867	0
	High	GGGGSFGYSYGGGSGGGFSASSLGGGFGGGSR	2	1	1	55956899		0	1.81708e+07	0	0.002239	28.93	0.204509	3	2705.16	-0.978801	58.1631	0
	High	GSRGGSGGSYGGGGSGGGYGGGSGSR	1	1	1	55956899		0	0	0	0.03115	23.91	0.460704	3	2091.88	-0.905398	9.44187	1
	High	TLLDIDNTR	2	1	1	55956899		0	145041070	0.001	0.1243	37.59	0.0103463	2	1060.56	-0.191737	36.9519	0
	High	NYSPYYNTIDDLK	1	1	1	55956899		0	1.87837e+06	0.001	0.1172	18.02	1.3883	2	1605.74	-0.646599	49.3661	0
	High	IKFEMEQNLR	1	1	1	55956899		0	57082094	0.003	0.1909	42.17	0.0034675	2	1307.68	-0.871798	37.3929	1
	High	MTLDDFR	2	1	1	55956899		0	5.21394e+07	0.003	0.1731	28.35	0.0828323	2	897.413	-0.171184	39.3347	0
	High	FEmEQNLR	1	1	1	55956899	M3(Oxidation)	0	607992	0.006	0.2174	9.64	5.88843	2	1082.49	-0.449619	17.2648	0
	High	NYSPYYNTIDDLKDQIVDLTVGNNK	1	1	1	55956899		0	3.07419e+07	0.007	0.2285	9.81	12.7351	3	2902.41	0.00907812	67.5142	1
	Medium	LASYLDK	1	8	5	55956899;15431310;24430192;195972866;24234699		0	6.16756e+07	0.016	0.2872	35.51	0.0103478	2	809.439	-1.60336	20.3918	0
	Medium	IKFEmEQNLR	1	1	1	55956899	M5(Oxidation)	0	6.67291e+06	0.016	0.2864	20.22	0.567511	2	1323.67	0.767019	24.227	1
	Medium	QEYEQLIAK	2	1	1	55956899		0	2.5342e+07	0.027	0.3273	24.55	0.182391	2	1121.58	-2.25302	30.6319	0
4885049	actin, alpha cardiac muscle 1 proprotein [Homo sapiens]	672.669	45.36	11	2	13	49	2.91763e+08	377	41.9919	5.38916
	A4	Sequence	# PSMs	# Proteins	# Protein Groups	Protein Group Accessions	Modifications	ΔCn	Area	q-Value	PEP	IonScore	Exp Value	Charge	MH+ [Da]	ΔM [ppm]	RT [min]	# Missed Cleavages
	High	SYELPDGQVITIGNER	3	10	3	316659409;4885049;4501881		0	65102466	0	0.007191	75.1	2.53095e-06	2	1790.89	-1.82693	58.3065	0
	High	TTGIVLDSGDGVTHNVPIYEGYALPHAIMR	1	5	2	4885049;4501881		0	3.0763e+07	0	0.0005466	73.72	3.68782e-06	3	3196.61	-0.641983	61.7161	0
	High	DLYANNVLSGGTTMYPGIADR	1	4	1	4885049		0	5.97076e+06	0	0.0009962	71.65	8.45657e-06	2	2228.07	-0.030589	60.6945	0
	High	VAPEEHPTLLTEAPLNPK	5	5	2	4885049;4501881		0	4.23673e+08	0	0.01102	61.65	3.12548e-05	2	1956.04	-1.31695	44.5631	0
	High	AGFAGDDAPR	1	13	3	316659409;4885049;4501881		0	6.96758e+07	0	0.03045	59.94	4.35475e-05	2	976.448	-0.563056	16.1911	0
	High	GYSFVTTAER	3	5	2	4885049;4501881		0	212958468	0	0.03474	54.34	0.000230081	2	1130.55	0.498937	32.6888	0
	High	TTGIVLDSGDGVTHNVPIYEGYALPHAImR	2	5	2	4885049;4501881	M29(Oxidation)	0	1.31202e+07	0	0.001724	52.76	0.000519335	3	3212.61	1.21002	60.3539	0
	High	AVFPSIVGRPR	4	12	3	316659409;4885049;4501881		0	1.72488e+08	0	0.04537	50.46	0.000190693	2	1198.71	-0.47355	38.9514	0
	High	DLYANNVLSGGTTmYPGIADR	1	4	1	4885049	M14(Oxidation)	0	2.22446e+06	0	0.004222	49.24	0.00150096	2	2244.06	0.712492	55.6463	0
	High	EITALAPSTMK	4	7	3	316659409;4885049;4501881		0	2.38657e+08	0	0.04058	46.57	0.0011257	1	1161.62	-0.982871	34.0509	0
	High	HQGVmVGMGQK	8	7	3	316659409;4885049;4501881	M5(Oxidation)	0	25554024	0	0.03788	40.33	0.00568147	2	1187.57	0.44597	12.2172	0
	High	IWHHTFYNELR	2	10	3	316659409;4885049;4501881		0	2.60361e+07	0	0.07399	34.85	0.0232739	3	1515.75	-1.23583	34.399	0
	High	EITALAPSTmK	7	7	3	316659409;4885049;4501881	M10(Oxidation)	0	5.64921e+07	0	0.049	32.86	0.0273814	1	1177.61	0.342422	24.2192	0
	High	HQGVMVGMGQK	2	7	3	316659409;4885049;4501881		0	9.13098e+07	0	0.05879	29.15	0.0698091	2	1171.57	-0.449875	16.3604	0
	High	HQGVmVGmGQK	1	7	3	316659409;4885049;4501881	M5(Oxidation); M8(Oxidation)	0	4.66532e+06	0	0.1034	24.02	0.25441	2	1203.56	0.50661	7.98851	0
	High	KDLYANNVLSGGTTMYPGIADR	1	4	1	4885049		0	3.29928e+06	0	0.09568	12.97	5.39988	3	2356.16	-1.22594	53.3828	1
	High	QEYDEAGPSIVHR	1	3	2	4885049;4501881		0	5.68244e+06	0.009	0.2324	17.35	1.44132	2	1500.7	-2.35227	23.7018	0
	Medium	DLTDYLMK	1	8	3	316659409;4885049;4501881		0	8.23375e+07	0.014	0.269	33.03	0.0258326	2	998.485	-0.892455	52.4616	0
	Medium	DLTDYLmK	1	8	3	316659409;4885049;4501881	M7(Oxidation)	0	3.02675e+07	0.014	0.2651	25.37	0.131697	2	1014.48	1.48682	41.8261	0
115496169	myosin-7 [Homo sapiens]	652.241	10.8	3	1	19	31	5.01778e+07	1935	222.959	5.79541
	A4	Sequence	# PSMs	# Proteins	# Protein Groups	Protein Group Accessions	Modifications	ΔCn	Area	q-Value	PEP	IonScore	Exp Value	Charge	MH+ [Da]	ΔM [ppm]	RT [min]	# Missed Cleavages
	High	LASADIETYLLEK	1	8	7	115527082;110611903;110624781;115496169;153792663;153945790;98986453		0	4.03335e+07	0	0.004862	82.87	2.62856e-07	2	1465.78	-0.0978243	60.8734	0
	High	LEQQVDDLEGSLEQEK	1	6	5	115527082;110611903;115496169;153792663;153945790		0	14667148	0	0.0009985	81.15	7.97289e-07	2	1859.89	-0.706271	46.1417	0
	High	AITDAAMMAEELKK	2	9	7	115527082;110611903;110624781;115496169;153792663;153945790;98986453		0	2.46146e+07	0	0.007677	79.24	8.73776e-07	2	1521.76	-1.39455	44.9442	1
	High	DIDDLELTLAK	2	7	6	115527082;110611903;115496169;153792663;153945790;98986453		0	2.69977e+07	0	0.01648	68.34	8.00922e-06	2	1245.66	1.61204	57.7805	0
	High	LDEAEQIALK	2	8	7	115527082;110611903;110624781;153792663;153945790;98986453;115496169		0	3.28636e+07	0	0.03373	64.04	1.77703e-05	2	1129.61	-0.935707	33.5749	0
	High	AGLLGLLEEMR	1	6	5	115527082;110624781;115496169;153792663;153945790		0	7.38416e+06	0	0.02702	57.55	7.39207e-05	2	1201.66	0.860145	67.6835	0
	High	NKDPLNETVVGLYQK	4	6	6	115527082;110611903;110624781;115496169;153792663;98986453		0	3.05213e+07	0	0.007016	57.09	0.00010915	2	1717.91	-2.95904	44.8848	1
	High	IEELEEELEAER	2	6	5	115496169;115527082;110611903;153792663;98986453		0	7.24226e+07	0	0.0554	55.79	0.000209588	2	1488.7	-2.47525	45.6557	0
	High	VGNEYVTK	1	8	6	115527082;110624781;115496169;153792663;153945790;98986453		0	3.39438e+07	0	0.04172	54.64	0.000155632	2	909.468	-0.148922	11.8734	0
	High	AITDAAmMAEELKK	2	9	7	115527082;110611903;110624781;115496169;153792663;153945790;98986453	M7(Oxidation)	0	7.40359e+06	0	0.01165	51.38	0.000556752	2	1537.76	0.100929	41.6837	1
	High	ENQSILITGESGAGK	2	7	6	115527082;110611903;115496169;153792663;153945790;98986453		0	7249171	0	0.02101	49.58	0.000737481	2	1503.76	-3.6936	29.7115	0
	High	AITDAAMMAEELK	1	9	7	115527082;110611903;110624781;115496169;153792663;153945790;98986453		0	3.65885e+06	0	0.02226	46.51	0.00144959	2	1393.67	-0.296983	52.7824	0
	High	NALAHALQSAR	1	2	1	115496169		0	3.57642e+07	0	0.07777	43.23	0.00220318	2	1151.63	-1.84887	25.511	0
	High	ANSEVAQWR	2	7	6	115527082;110611903;110624781;115496169;153945790;98986453		0	2.37631e+07	0	0.03349	37.61	0.00938855	2	1060.52	0.85867	21.7972	0
	High	HADSVAELGEQIDNLQR	1	5	4	115527082;115496169;153792663;98986453		0	6.64757e+06	0	0.05148	29.15	0.121923	3	1894.92	-0.538125	50.0824	0
	High	LQQFFNHHMFVLEQEEYKK	1	8	7	115527082;110611903;110624781;115496169;153792663;153945790;98986453		0	5.8936e+06	0	0.01502	17.75	1.86179	3	2495.22	0.234277	50.5918	1
	High	TKYETDAIQR	2	8	7	115527082;110611903;110624781;115496169;153792663;153945790;98986453		0	1.03087e+07	0.001	0.1165	29.59	0.0723695	2	1224.62	-0.346017	14.1214	1
	High	SLSTELFK	1	7	6	115527082;110611903;110624781;115496169;153945790;98986453		0	3.77773e+07	0.003	0.1962	28.7	0.048765	2	924.504	-0.0677412	43.0336	0
	High	VKVGNEYVTK	1	7	6	115527082;110624781;115496169;153792663;153945790;98986453		0	3.09903e+06	0.003	0.1744	23.73	0.152511	2	1136.63	-2.05132	15.7602	1
	Medium	ELEEISER	1	9	7	115527082;110611903;110624781;115496169;153792663;153945790;98986453		0	0	0.028	0.3368	16.54	1.06141	1	1004.49	-0.758355	19.8268	0
110624781	myosin-13 [Homo sapiens]	637.859	10.11	2	1	19	35	3.73515e+07	1938	223.465	5.68115
	A4	Sequence	# PSMs	# Proteins	# Protein Groups	Protein Group Accessions	Modifications	ΔCn	Area	q-Value	PEP	IonScore	Exp Value	Charge	MH+ [Da]	ΔM [ppm]	RT [min]	# Missed Cleavages
	High	VIQYFATIAVTGDK	3	1	1	110624781		0	2.93693e+07	0	0.003715	86.82	8.45397e-08	2	1525.83	1.01782	57.7842	0
	High	LASADIETYLLEK	1	8	7	115527082;110611903;110624781;115496169;153792663;153945790;98986453		0	4.03335e+07	0	0.004862	82.87	2.62856e-07	2	1465.78	-0.0978243	60.8734	0
	High	AITDAAMMAEELKK	2	9	7	115527082;110611903;110624781;115496169;153792663;153945790;98986453		0	2.46146e+07	0	0.007677	79.24	8.73776e-07	2	1521.76	-1.39455	44.9442	1
	High	LDEAEQLALK	2	8	7	115527082;110611903;110624781;153792663;153945790;98986453;115496169		0	3.28636e+07	0	0.03373	64.04	1.77703e-05	2	1129.61	-0.935707	33.5749	0
	High	AGLLGLLEEMR	1	6	5	115527082;110624781;115496169;153792663;153945790		0	7.38416e+06	0	0.02702	57.55	7.39207e-05	2	1201.66	0.860145	67.6835	0
	High	NKDPLNETVVGLYQK	4	6	6	115527082;110611903;110624781;115496169;153792663;98986453		0	3.05213e+07	0	0.007016	57.09	0.00010915	2	1717.91	-2.95904	44.8848	1
	High	QREEQAEPDGTEVADK	2	6	6	115527082;110611903;110624781;153792663;153945790;98986453		0	1.7481e+07	0	0.01369	55.11	0.000326047	2	1801.82	-0.326206	11.7965	1
	High	VGNEYVTK	1	8	6	115527082;110624781;115496169;153792663;153945790;98986453		0	3.39438e+07	0	0.04172	54.64	0.000155632	2	909.468	-0.148922	11.8734	0
	High	AITDAAmMAEELKK	2	9	7	115527082;110611903;110624781;115496169;153792663;153945790;98986453	M7(Oxidation)	0	7.40359e+06	0	0.01165	51.38	0.000556752	2	1537.76	0.100929	41.6837	1
	High	AITDAAMMAEELK	1	9	7	115527082;110611903;110624781;115496169;153792663;153945790;98986453		0	3.65885e+06	0	0.02226	46.51	0.00144959	2	1393.67	-0.296983	52.7824	0
	High	LTGAVMHYGNmK	2	5	5	115527082;110611903;110624781;153945790;98986453	M11(Oxidation)	0	3.70269e+06	0	0.01923	42.33	0.0041871	2	1337.63	-0.209055	19.9471	0
	High	SYHIFYQIMSNK	3	2	2	115527082;110624781		0	8.88321e+06	0	0.02073	41.58	0.0055741	2	1530.74	0.892292	51.9468	0
	High	MFLWMVTR	1	4	4	115527082;110611903;110624781;153945790		0	9.29331e+06	0	0.0427	38.67	0.00611241	2	1083.55	-0.086945	63.8388	0
	High	ANSEVAQWR	2	7	6	115527082;110611903;110624781;115496169;153945790;98986453		0	2.37631e+07	0	0.03349	37.61	0.00938855	2	1060.52	0.85867	21.7972	0
	High	SYHIFYQImSNK	1	2	2	115527082;110624781	M9(Oxidation)	0	3.35498e+06	0	0.06751	30.81	0.0705788	2	1546.74	-0.248956	40.8445	0
	High	LQQFFNHHMFVLEQEEYKK	1	8	7	115527082;110611903;110624781;115496169;153792663;153945790;98986453		0	5.8936e+06	0	0.01502	17.75	1.86179	3	2495.22	0.234277	50.5918	1
	High	TKYETDAIQR	2	8	7	115527082;110611903;110624781;115496169;153792663;153945790;98986453		0	1.03087e+07	0.001	0.1165	29.59	0.0723695	2	1224.62	-0.346017	14.1214	1
	High	SLSTELFK	1	7	6	115527082;110611903;110624781;115496169;153945790;98986453		0	3.77773e+07	0.003	0.1962	28.7	0.048765	2	924.504	-0.0677412	43.0336	0
	High	VKVGNEYVTK	1	7	6	115527082;110624781;115496169;153792663;153945790;98986453		0	3.09903e+06	0.003	0.1744	23.73	0.152511	2	1136.63	-2.05132	15.7602	1
	Medium	ILYADFK	1	4	4	115527082;110611903;110624781;153792663		0	15862672	0.026	0.3256	15.56	0.557333	2	869.475	-1.64805	37.8923	0
	Medium	ELEEISER	1	9	7	115527082;110611903;110624781;115496169;153792663;153945790;98986453		0	0	0.028	0.3368	16.54	1.06141	1	1004.49	-0.758355	19.8268	0
316659409	actin, cytoplasmic 2 [Homo sapiens]	549.557	41.87	9	4	11	40	1.67485e+08	375	41.7658	5.47803
	A4	Sequence	# PSMs	# Proteins	# Protein Groups	Protein Group Accessions	Modifications	ΔCn	Area	q-Value	PEP	IonScore	Exp Value	Charge	MH+ [Da]	ΔM [ppm]	RT [min]	# Missed Cleavages
	High	DLYANTVLSGGTTmYPGIADR	1	2	1	316659409	M14(Oxidation)	0	4.60366e+06	0	0.0004528	89.05	1.43057e-07	2	2231.06	0.0101768	57.4473	0
	High	DLYANTVLSGGTTMYPGIADR	1	2	1	316659409		0	5.29383e+06	0	0.0006249	82.06	7.24046e-07	2	2215.07	0.139408	61.4049	0
	High	SYELPDGQVITIGNER	3	10	3	316659409;4885049;4501881		0	65102466	0	0.007191	75.1	2.53095e-06	2	1790.89	-1.82693	58.3065	0
	High	VAPEEHPVLLTEAPLNPK	2	2	1	316659409		0	1.28662e+07	0	0.006704	71.32	2.39081e-06	2	1954.06	-0.250175	46.4727	0
	High	AGFAGDDAPR	1	13	3	316659409;4885049;4501881		0	6.96758e+07	0	0.03045	59.94	4.35475e-05	2	976.448	-0.563056	16.1911	0
	High	AVFPSIVGRPR	4	12	3	316659409;4885049;4501881		0	1.72488e+08	0	0.04537	50.46	0.000190693	2	1198.71	-0.47355	38.9514	0
	High	EITALAPSTMK	4	7	3	316659409;4885049;4501881		0	2.38657e+08	0	0.04058	46.57	0.0011257	1	1161.62	-0.982871	34.0509	0
	High	GYSFTTTAER	1	2	1	316659409		0	7.47299e+06	0	0.03106	42.78	0.0030263	2	1132.52	-2.20714	25.6103	0
	High	HQGVmVGMGQK	8	7	3	316659409;4885049;4501881	M5(Oxidation)	0	25554024	0	0.03788	40.33	0.00568147	2	1187.57	0.44597	12.2172	0
	High	IWHHTFYNELR	2	10	3	316659409;4885049;4501881		0	2.60361e+07	0	0.07399	34.85	0.0232739	3	1515.75	-1.23583	34.399	0
	High	EITALAPSTmK	7	7	3	316659409;4885049;4501881	M10(Oxidation)	0	5.64921e+07	0	0.049	32.86	0.0273814	1	1177.61	0.342422	24.2192	0
	High	HQGVMVGMGQK	2	7	3	316659409;4885049;4501881		0	9.13098e+07	0	0.05879	29.15	0.0698091	2	1171.57	-0.449875	16.3604	0
	High	HQGVmVGmGQK	1	7	3	316659409;4885049;4501881	M5(Oxidation); M8(Oxidation)	0	4.66532e+06	0	0.1034	24.02	0.25441	2	1203.56	0.50661	7.98851	0
	High	TTGIVMDSGDGVTHTVPIYEGYALPHAILR	1	2	1	316659409		0	6.06722e+06	0	0.01996	21.8	0.556965	3	3183.61	-1.82987	62.0251	0
	Medium	DLTDYLMK	1	8	3	316659409;4885049;4501881		0	8.23375e+07	0.014	0.269	33.03	0.0258326	2	998.485	-0.892455	52.4616	0
	Medium	DLTDYLmK	1	8	3	316659409;4885049;4501881	M7(Oxidation)	0	3.02675e+07	0.014	0.2651	25.37	0.131697	2	1014.48	1.48682	41.8261	0
167466173	heat shock 70 kDa protein 1A/1B [Homo sapiens]	416.627	39.94	1	17	21	34	6.04768e+07	641	70.009	5.65576
	A4	Sequence	# PSMs	# Proteins	# Protein Groups	Protein Group Accessions	Modifications	ΔCn	Area	q-Value	PEP	IonScore	Exp Value	Charge	MH+ [Da]	ΔM [ppm]	RT [min]	# Missed Cleavages
	High	IINEPTAAAIAYGLDR	2	2	1	167466173		0	47044360	0	0.003732	77.07	9.10017e-07	2	1687.9	-0.449633	58.9702	0
	High	AQIHDLVLVGGSTR	3	1	1	167466173		0	2.2028e+07	0	0.003829	66.26	7.15691e-06	2	1465.81	-0.110507	38.2055	0
	High	SINPDEAVAYGAAVQAAILmGDK	1	2	1	167466173	M20(Oxidation)	0	2.4912e+06	0	0.001978	56.95	0.000187506	2	2320.15	0.80176	66.2665	0
	High	AFYPEEISSMVLTK	1	2	1	167466173		0	2.06367e+07	0	0.007898	54.25	0.000292214	2	1614.81	0.577449	63.5639	0
	High	TTPSYVAFTDTER	2	6	2	5729877;167466173		0	8.2144e+07	0	0.01798	50.75	0.000649557	2	1487.7	-0.0617236	39.8325	0
	High	NALESYAFNMK	2	2	1	167466173		0	1.84494e+07	0	0.03553	44.71	0.00240026	2	1287.6	-0.223731	49.9164	0
	High	NQVALNPQNTVFDAK	1	1	1	167466173		0	3.24478e+07	0	0.03983	43.08	0.00339261	2	1658.85	-1.59014	43.7288	0
	High	VEIIANDQGNR	1	7	3	5729877;167466173;16507237		0	2.15613e+07	0	0.01887	40.82	0.00487244	2	1228.63	-1.09449	19.545	0
	High	DAGVIAGLNVLR	3	2	1	167466173		0	52241948	0	0.0243	39.23	0.00231634	2	1197.69	-0.880003	59.0349	0
	High	HWPFQVINDGDKPK	4	1	1	167466173		0	2.76858e+07	0	0.04504	34.97	0.0237223	2	1680.85	1.71291	43.1515	0
	High	ITITNDKGR	1	5	2	5729877;167466173		0	7.94011e+06	0	0.0958	32.74	0.0233063	2	1017.57	-1.50751	10.4256	1
	High	LVNHFVEEFK	2	1	1	167466173		0	1.35676e+07	0	0.06662	29.9	0.050039	2	1261.66	-0.162539	39.6438	0
	High	QTQIFTTYSDNQPGVLIQVYEGER	1	2	1	167466173		0	3.95347e+06	0	0.03448	28.44	0.16907	3	2786.36	-0.174139	63.2668	0
	High	MKEIAEAYLGYPVTNAVITVPAYFNDSQR	1	1	1	167466173		0	7.67494e+06	0	0.06541	25.35	0.250461	3	3260.63	1.11778	65.3583	1
	High	LDKAQIHDLVLVGGSTR	1	1	1	167466173		0	6.81634e+06	0	0.05388	10	2.19	3	1822.02	-1.70222	42.6593	1
	High	LVNHFVEEFKR	2	1	1	167466173		0	1.50407e+07	0.001	0.1233	24.45	0.170488	3	1417.76	0.179511	34.3282	1
	High	GGSGSGPTIEEVD	2	1	1	167466173		0	0	0.001	0.1357	21.49	0.359756	2	1204.53	-2.5226	26.7591	0
	High	LLQDFFNGR	1	1	1	167466173		0	1.38791e+07	0.001	0.1199	16.95	1.08184	2	1109.57	-2.28434	53.7192	0
	High	DNNLLGR	1	3	1	167466173		0	5.27695e+06	0.003	0.1745	29.64	0.0309631	2	801.421	-1.07623	18.7269	0
	High	STLEPVEK	1	2	1	167466173		0	0	0.003	0.1887	10.53	4.89469	1	902.483	0.0564405	15.1099	0
	High	ITITNDK	1	5	2	5729877;167466173		0	1.76551e+07	0.008	0.2307	19.16	0.550879	2	804.446	-0.274536	12.8522	0
29788785	tubulin beta chain [Homo sapiens]	406.231	38.29	5	3	12	21	2.21921e+07	444	49.639	4.89404
	A4	Sequence	# PSMs	# Proteins	# Protein Groups	Protein Group Accessions	Modifications	ΔCn	Area	q-Value	PEP	IonScore	Exp Value	Charge	MH+ [Da]	ΔM [ppm]	RT [min]	# Missed Cleavages
	High	GHYTEGAELVDSVLDVVR	2	6	2	29788785;5174735		0	12840612	0	0.0004953	77.01	1.49002e-06	2	1958.99	1.60882	65.2794	0
	High	IMNTFSVVPSPK	2	5	2	5174735;29788785		0	10235598	0	0.006814	56.54	0.000114237	2	1319.7	0.0584663	47.5851	0
	High	ISEQFTAMFR	2	7	2	29788785;5174735		0	1.41658e+07	0	0.01843	56.08	0.000143277	2	1229.6	-0.153847	55.3716	0
	High	AILVDLEPGTMDSVR	1	4	1	29788785		0	2.01722e+07	0	0.008847	55.53	0.000187252	2	1615.83	-1.87265	59.2065	0
	High	NSSYFVEWIPNNVK	1	8	2	29788785;5174735		0	1.04239e+07	0	0.01293	53.59	0.000353955	2	1696.83	-0.327811	62.2639	0
	High	LAVNMVPFPR	2	10	2	29788785;5174735		0	2.6015e+07	0	0.01853	50.34	0.000428598	2	1143.63	-0.156018	57.1047	0
	High	EVDEQMLNVQNK	1	4	2	29788785;5174735		0	0	0	0.02995	41.09	0.0062593	2	1446.69	-1.78071	30.7191	0
	High	ImNTFSVVPSPK	2	5	2	5174735;29788785	M2(Oxidation)	0	5.86575e+06	0	0.01713	40.24	0.00530366	2	1335.7	0.48331	40.1934	0
	High	ISVYYNEATGGK	1	1	1	29788785		0	2.03891e+07	0	0.05199	39.91	0.00686071	2	1301.63	-1.86541	28.9705	0
	High	AILVDLEPGTmDSVR	2	4	1	29788785	M11(Oxidation)	0	6.77329e+06	0	0.0329	36.58	0.0162861	2	1631.83	2.38392	51.3937	0
	High	SGPFGQIFRPDNFVFGQSGAGNNWAK	1	5	2	29788785;5174735		0	3.41049e+06	0	0.01517	36.05	0.0342797	3	2798.34	-2.27992	64.6066	0
	High	LAVNmVPFPR	1	10	2	29788785;5174735	M5(Oxidation)	0	6.11819e+06	0	0.05434	30.87	0.0419463	2	1159.63	-0.821645	47.3571	0
	High	YLTVAAVFR	1	3	2	5174735;29788785		0	8.26598e+06	0	0.05719	24.76	0.0528028	2	1039.59	-0.096107	57.4375	0
	High	LHFFMPGFAPLTSR	1	7	2	29788785;5174735		0	5.09168e+06	0	0.0998	23.91	0.280852	3	1620.83	-3.12912	64.1828	0
	Medium	MAVTFIGNSTAIQELFKR	1	1	1	29788785		0	4.35207e+06	0.016	0.2856	12.05	2.81304	3	2026.07	-4.29581	65.1402	1
10190702	magnesium transporter MRS2 homolog, mitochondrial precursor [Homo sapiens]	404.913	42.21	1	14	14	22	4.35173e+07	443	50.2854	6.87354
	A4	Sequence	# PSMs	# Proteins	# Protein Groups	Protein Group Accessions	Modifications	ΔCn	Area	q-Value	PEP	IonScore	Exp Value	Charge	MH+ [Da]	ΔM [ppm]	RT [min]	# Missed Cleavages
	High	VLIDDSQSIIFINLDSHR	1	1	1	10190702		0	6.16411e+06	0	0.001071	118.16	8.30996e-11	2	2085.1	-0.40958	63.3045	0
	High	LSILQPLILETLDALVDPK	1	1	1	10190702		0	17456321	0	0.000751	80.77	4.2714e-08	2	2091.23	-0.463408	73.0588	0
	High	TSDVSQATLASVAPVFTVTK	2	1	1	10190702		0	3.23274e+07	0	0.006015	78.9	5.76492e-07	2	2022.08	1.64764	61.8551	0
	High	TELYQELGLQAR	1	1	1	10190702		0	1.08444e+07	0	0.007014	63.23	2.63336e-05	2	1420.74	-0.623759	52.8449	0
	High	NLNLEQWLFR	2	1	1	10190702		0	3.65062e+07	0	0.05712	50.62	0.000455588	2	1332.71	0.846059	66.8163	0
	High	ELPSQLSGEGQLVTYPLPFEFR	2	1	1	10190702		0	6.17183e+07	0	0.002846	43.54	0.00301845	2	2507.28	0.492678	66.8812	0
	High	SSAGIDHAEEMELLLENYYR	1	1	1	10190702		0	1.70856e+07	0	0.01113	39.76	0.014267	3	2340.08	-2.69006	63.0847	0
	High	AVITPEcLLILDYR	1	1	1	10190702	C7(DeStreak)	0	2.42697e+06	0	0.01975	39.66	0.00632639	2	1694.89	0.0126356	67.2485	0
	High	QLEAPLPPMMASLPK	1	1	1	10190702		0	1.86535e+07	0	0.05027	39.05	0.00584922	2	1622.86	-0.301953	62.973	0
	High	KTLLADR	1	1	1	10190702		0	1.11785e+07	0	0.09382	36.52	0.00793323	2	816.493	-0.746655	11.3903	1
	High	SSAGIDHAEEmELLLENYYR	1	1	1	10190702	M11(Oxidation)	0	6.96055e+06	0	0.07381	23.94	0.558443	3	2356.07	-1.00574	55.5645	0
	High	FQHVmSITVR	1	1	1	10190702	M5(Oxidation)	0	4.94275e+06	0	0.06254	10.12	5.10692	2	1233.64	-0.387343	23.9226	0
	High	TSDVSQATLASVAPVFTVTKFDK	2	1	1	10190702		0	9.02151e+06	0.001	0.135	15.06	1.66549	3	2412.26	-1.34519	62.9793	1
	High	LDGLGSGR	1	1	1	10190702		0	2.25416e+07	0.002	0.1582	30.76	0.0384892	2	774.41	-1.23815	14.5868	0
	High	QLEAPLPPmmASLPK	2	1	1	10190702	M9(Oxidation); M10(Oxidation)	0	895875	0.002	0.1651	29.11	0.0776969	2	1654.85	-1.60083	44.6783	0
	High	FQHVMSITVR	1	1	1	10190702		0	6.68058e+06	0.005	0.2088	18.88	0.67557	3	1217.65	-0.64471	34.0889	0
	Medium	LHILLQNGK	1	1	1	10190702		0	0	0.036	0.376	13.14	0.385804	2	1035.63	-3.13641	26.1678	0
5174735	tubulin beta-4B chain [Homo sapiens]	371.954	37.53	6	3	12	21	1.76738e+07	445	49.799	4.89404
	A4	Sequence	# PSMs	# Proteins	# Protein Groups	Protein Group Accessions	Modifications	ΔCn	Area	q-Value	PEP	IonScore	Exp Value	Charge	MH+ [Da]	ΔM [ppm]	RT [min]	# Missed Cleavages
	High	GHYTEGAELVDSVLDVVR	2	6	2	29788785;5174735		0	12840612	0	0.0004953	77.01	1.49002e-06	2	1958.99	1.60882	65.2794	0
	High	IMNTFSVVPSPK	2	5	2	5174735;29788785		0	10235598	0	0.006814	56.54	0.000114237	2	1319.7	0.0584663	47.5851	0
	High	ISEQFTAMFR	2	7	2	29788785;5174735		0	1.41658e+07	0	0.01843	56.08	0.000143277	2	1229.6	-0.153847	55.3716	0
	High	NSSYFVEWIPNNVK	1	8	2	29788785;5174735		0	1.04239e+07	0	0.01293	53.59	0.000353955	2	1696.83	-0.327811	62.2639	0
	High	LAVNMVPFPR	2	10	2	29788785;5174735		0	2.6015e+07	0	0.01853	50.34	0.000428598	2	1143.63	-0.156018	57.1047	0
	High	INVYYNEATGGK	1	1	1	5174735		0	8.93691e+06	0	0.02128	46.08	0.0015536	2	1328.65	-1.94626	28.9823	0
	High	AVLVDLEPGTMDSVR	2	3	1	5174735		0	1.21027e+07	0	0.01498	43.84	0.00284796	2	1601.82	-0.120657	55.4611	0
	High	EVDEQMLNVQNK	1	4	2	29788785;5174735		0	0	0	0.02995	41.09	0.0062593	2	1446.69	-1.78071	30.7191	0
	High	ImNTFSVVPSPK	2	5	2	5174735;29788785	M2(Oxidation)	0	5.86575e+06	0	0.01713	40.24	0.00530366	2	1335.7	0.48331	40.1934	0
	High	SGPFGQIFRPDNFVFGQSGAGNNWAK	1	5	2	29788785;5174735		0	3.41049e+06	0	0.01517	36.05	0.0342797	3	2798.34	-2.27992	64.6066	0
	High	LAVNmVPFPR	1	10	2	29788785;5174735	M5(Oxidation)	0	6.11819e+06	0	0.05434	30.87	0.0419463	2	1159.63	-0.821645	47.3571	0
	High	YLTVAAVFR	1	3	2	5174735;29788785		0	8.26598e+06	0	0.05719	24.76	0.0528028	2	1039.59	-0.096107	57.4375	0
	High	LHFFMPGFAPLTSR	1	7	2	29788785;5174735		0	5.09168e+06	0	0.0998	23.91	0.280852	3	1620.83	-3.12912	64.1828	0
	High	ALTVPELTQQMFDAK	1	4	1	5174735		0	4.50026e+06	0	0.0805	14.41	2.50491	2	1691.87	-0.585562	63.7014	0
	High	AVLVDLEPGTmDSVR	1	3	1	5174735	M11(Oxidation)	0	0	0.001	0.1239	15.61	2.12	2	1617.82	0.156419	47.083	0
7657301	kelch domain-containing protein 2 [Homo sapiens]	364.2	22.91	1	6	6	39	3.38816e+06	406	46.0693	6.60986
	A4	Sequence	# PSMs	# Proteins	# Protein Groups	Protein Group Accessions	Modifications	ΔCn	Area	q-Value	PEP	IonScore	Exp Value	Charge	MH+ [Da]	ΔM [ppm]	RT [min]	# Missed Cleavages
	High	VLGTFEFDETSFWNSSHPR	5	1	1	7657301		0	1.73382e+06	0	0.04451	52.25	0.000826183	2	2256.04	-0.00849721	62.8724	0
	High	GLYDFYLPR	2	1	1	7657301		0	4.45159e+06	0	0.05171	51.95	0.000307643	2	1143.58	-0.365482	61.0292	0
	High	EELWIYNMETGR	10	1	1	7657301		0	789065	0	0.02087	47.86	0.00144776	2	1540.71	1.59064	1.66669	0
	High	LIFFGGYGYLPEDK	16	1	1	7657301		0	1.53499e+06	0	0.005228	45.67	0.00187816	2	1618.82	1.50928	1.98958	0
	High	GWNDHVHILDTETFTWSQPITTGK	2	1	1	7657301		0	249565	0	0.0393	42.37	0.00698212	3	2783.35	1.6339	0.814392	0
	High	EELWIYNmETGR	3	1	1	7657301	M8(Oxidation)	0	205088	0	0.02773	35.73	0.0219855	2	1556.7	-0.413051	1.47623	0
	High	NEWIQFNHPYTEKPR	1	1	1	7657301		0	3.97908e+06	0.001	0.1308	11.85	6.24393	3	1958.95	-0.805737	40.0004	0
4506675	dolichyl-diphosphooligosaccharide--protein glycosyltransferase subunit 1 precursor [Homo sapiens]	338.662	37.73	1	16	16	20	2.34889e+07	607	68.5268	6.37939
	A4	Sequence	# PSMs	# Proteins	# Protein Groups	Protein Group Accessions	Modifications	ΔCn	Area	q-Value	PEP	IonScore	Exp Value	Charge	MH+ [Da]	ΔM [ppm]	RT [min]	# Missed Cleavages
	High	VTAEVVLAHLGGGSTSR	3	1	1	4506675		0	2.87028e+07	0	0.001895	79.76	3.99477e-07	2	1653.89	1.22571	48.0858	0
	High	QFVVFEGNHYFYSPYPTK	1	1	1	4506675		0	0	0	0.003302	70.03	1.24437e-05	2	2223.05	-2.68987	60.716	0
	High	FVDHVFDEQVIDSLTVK	2	1	1	4506675		0	7.66718e+06	0	0.002663	58.87	9.64453e-05	2	1991.01	0.250898	62.1958	0
	High	ALTSEIALLQSR	1	1	1	4506675		0	2.25258e+07	0	0.0361	52.9	0.000151294	2	1301.74	-1.44052	54.9696	0
	High	THYIVGYNLPSYEYLYNLGDQYALK	1	1	1	4506675		0	4.01021e+06	0	0.006061	42.35	0.00677568	3	2997.47	-0.0775131	65.5657	0
	High	SEDLLDYGPFR	1	1	1	4506675		0	1.9238e+07	0	0.07607	41.93	0.00470007	2	1311.62	-1.00978	60.569	0
	High	GEDEEENNLEVR	1	1	1	4506675		0	4.87645e+06	0	0.0599	37.9	0.0122041	2	1432.62	-1.64084	20.0796	0
	High	ISVIVETVYTHVLHPYPTQITQSEK	1	1	1	4506675		0	9.27515e+06	0	0.009244	34.88	0.013101	3	2882.53	-1.32354	63.364	0
	High	APDELHYTYLDTFGRPVIVAYK	1	1	1	4506675		0	9.70856e+06	0	0.06386	12.13	4.38749	4	2568.31	-2.37885	60.9084	0
	High	NIEIDSPYEISR	1	1	1	4506675		0	1.22129e+07	0.002	0.1605	23.91	0.306255	2	1435.71	-0.548368	45.9446	0
	High	IDHILDAL	2	1	1	4506675		0	1.11625e+07	0.002	0.15	20.88	0.279679	2	909.505	0.563934	51.8727	0
	High	VHYENNSPFLTITSMTR	1	1	1	4506675		0	9.84077e+06	0.002	0.1606	10.81	7.99976	3	2009.97	-0.603125	58.6913	0
	High	LAHLGVQVK	1	1	1	4506675		0	8.10103e+06	0.005	0.2051	23.32	0.0300303	2	964.594	-0.266233	22.0076	0
	Medium	DTYIENEK	1	1	1	4506675		0	3.88772e+06	0.02	0.3104	17.25	1.01246	2	1011.46	-0.0831582	13.7348	0
	Medium	IILPEGAK	1	1	1	4506675		0	3.62529e+06	0.037	0.381	15.86	0.224397	1	840.516	-3.26697	26.0314	0
	Medium	FPLFGGWK	1	1	1	4506675		0	6.96587e+06	0.048	0.4088	12.28	2.31596	2	951.505	-3.5666	62.6895	0
32189394	ATP synthase subunit beta, mitochondrial precursor [Homo sapiens]	338.247	32.7	1	12	12	16	1.84424e+07	529	56.5246	5.40186
	A4	Sequence	# PSMs	# Proteins	# Protein Groups	Protein Group Accessions	Modifications	ΔCn	Area	q-Value	PEP	IonScore	Exp Value	Charge	MH+ [Da]	ΔM [ppm]	RT [min]	# Missed Cleavages
	High	AIAELGIYPAVDPLDSTSR	1	1	1	32189394		0	7.86522e+06	0	0.007414	67.61	9.91736e-06	2	1988.03	-1.33796	62.9317	0
	High	TVLIMELINNVAK	1	1	1	32189394		0	8.90258e+06	0	0.009297	64.59	7.35039e-06	2	1457.84	-0.532647	68.9014	0
	High	FTQAGSEVSALLGR	2	1	1	32189394		0	2.0548e+07	0	0.01768	63.35	2.46218e-05	2	1435.75	0.534242	54.3575	0
	High	LVLEVAQHLGESTVR	3	1	1	32189394		0	2.08088e+07	0	0.003347	60.93	2.24008e-05	2	1650.92	0.212553	50.1391	0
	High	VALTGLTVAEYFR	1	1	1	32189394		0	2.5006e+06	0	0.01988	47.14	0.000556407	2	1439.79	-0.252309	64.1193	0
	High	IPSAVGYQPTLATDMGTMQER	1	1	1	32189394		0	1.15675e+06	0	0.00755	41.54	0.00768444	2	2266.1	4.71163	55.268	0
	High	VLDSGAPIKIPVGPETLGR	2	1	1	32189394		0	9.20079e+06	0	0.0188	34.23	0.0048518	2	1919.1	-0.145124	56.8637	1
	High	TIAMDGTEGLVR	1	1	1	32189394		0	5.39574e+06	0	0.05919	32.71	0.0330051	2	1262.64	0.230984	38.8897	0
	High	IMNVIGEPIDER	1	1	1	32189394		0	3.74201e+06	0	0.08814	32.01	0.0407605	2	1385.71	-0.890388	45.6962	0
	High	AHGGYSVFAGVGER	1	1	1	32189394		0	3.34521e+06	0	0.05047	28.34	0.109623	2	1406.68	-2.08366	35.0469	0
	High	IGLFGGAGVGK	1	1	1	32189394		0	1.39703e+07	0.001	0.1404	43.23	0.0013856	2	975.563	0.856547	43.841	0
	High	VVDLLAPYAK	1	1	1	32189394		0	1.08464e+07	0.001	0.1373	18.25	0.389021	2	1088.64	1.55704	51.3471	0
5031839	keratin, type II cytoskeletal 6A [Homo sapiens]	325.632	19.68	16	4	14	18	4.04842e+07	564	60.0083	8.00146
	A4	Sequence	# PSMs	# Proteins	# Protein Groups	Protein Group Accessions	Modifications	ΔCn	Area	q-Value	PEP	IonScore	Exp Value	Charge	MH+ [Da]	ΔM [ppm]	RT [min]	# Missed Cleavages
	High	NLDLDSIIAEVK	2	7	3	47132620;5031839;119395754		0	5.11576e+07	0	0.01784	70.69	3.37828e-06	2	1329.73	1.49177	64.77	0
	High	LALDVEIATYR	3	9	3	47132620;5031839;119395754		0	4.28409e+07	0	0.02154	70.33	3.99927e-06	2	1263.69	-0.288024	56.7621	0
	High	YEELQVTAGR	1	3	1	5031839		0	3.98202e+06	0	0.02441	54.17	0.000240605	2	1165.58	-1.72448	26.0363	0
	High	WTLLQEQGTK	1	4	2	5031839;119395754		0	2.74541e+07	0	0.02996	43.4	0.00254827	2	1203.64	-0.281723	41.1722	0
	High	SGFSSVSVSR	1	1	1	5031839		0	2.39613e+06	0	0.03671	42.53	0.0023009	2	1012.51	-0.658513	23.2972	0
	High	ADTLTDEINFLR	1	3	1	5031839		0	5.73171e+06	0	0.05176	41.39	0.00448733	2	1407.71	-0.453411	61.7373	0
	High	AQYEEIAQR	1	6	2	47132620;5031839		0	1.72411e+07	0	0.1063	40.98	0.00406977	2	1107.54	-2.47627	18.9456	0
	High	LALDVEIATYRK	1	9	3	47132620;5031839;119395754		0	3987792	0	0.03432	34.06	0.0104051	2	1391.79	0.00211194	47.5998	1
	High	AEAESWYQTK	1	4	1	5031839		0	1.05267e+06	0	0.05359	28.76	0.0759024	2	1212.55	0.677394	24.7344	0
	High	FASFIDKVR	1	19	3	47132620;5031839;119395754		0	1.75863e+07	0.001	0.1174	42.25	0.00169764	2	1082.6	-1.07997	38.0498	1
	High	NKYEDEINKR	2	7	3	119395750;5031839;119395754		0	2.5671e+07	0.002	0.1655	32.81	0.0446893	2	1308.65	0.032991	13.4713	2
	High	YEDEINKR	1	12	4	47132620;119395750;5031839;119395754		0	5.95892e+06	0.003	0.1958	26.8	0.117627	2	1066.52	0.461317	9.86152	1
	High	NKYEDEINK	1	8	3	119395750;5031839;119395754		0	7.19453e+06	0.003	0.192	23.96	0.443577	2	1152.55	0.183094	13.0989	1
	High	FLEQQNK	1	23	2	5031839;119395754		0	1.74378e+07	0.007	0.2207	14.14	1.78091	2	906.467	-1.13049	11.6261	0
4506743	40S ribosomal protein S8 [Homo sapiens]	303.818	34.13	1	6	6	13	6.46259e+07	208	24.1902	10.3159
	A4	Sequence	# PSMs	# Proteins	# Protein Groups	Protein Group Accessions	Modifications	ΔCn	Area	q-Value	PEP	IonScore	Exp Value	Charge	MH+ [Da]	ΔM [ppm]	RT [min]	# Missed Cleavages
	High	IIDVVYNASNNELVR	3	1	1	4506743		0	6.42597e+07	0	0.001363	85.12	1.85335e-07	2	1718.91	0.303182	52.0239	0
	High	ISSLLEEQFQQGK	2	1	1	4506743		0	86515115	0	0.01438	54.27	0.000204451	2	1506.78	-0.943283	46.3243	0
	High	LTPEEEEILNK	2	1	1	4506743		0	2.79332e+07	0	0.04944	37.7	0.00944223	2	1314.68	-0.12538	36.5984	0
	High	NcIVLIDSTPYR	1	1	1	4506743	C2(DeStreak)	0	4.67381e+06	0	0.1045	33.09	0.0376035	2	1469.71	0.2967	55.5283	0
	High	QWYESHYALPLGR	2	1	1	4506743		0	3.37857e+07	0	0.09854	21.06	0.645154	3	1619.8	-0.112029	51.1144	0
	High	ELEFYLR	3	1	1	4506743		0	4.31029e+07	0.003	0.1735	33.88	0.0153063	2	969.503	-1.16044	50.8769	0
16507237	78 kDa glucose-regulated protein precursor [Homo sapiens]	285.915	27.37	1	11	13	17	1.94233e+07	654	72.2884	5.16064
	A4	Sequence	# PSMs	# Proteins	# Protein Groups	Protein Group Accessions	Modifications	ΔCn	Area	q-Value	PEP	IonScore	Exp Value	Charge	MH+ [Da]	ΔM [ppm]	RT [min]	# Missed Cleavages
	High	IINEPTAAAIAYGLDK	3	5	2	5729877;16507237		0	2.71803e+07	0	0.001051	97.83	6.56793e-09	2	1659.9	0.159113	57.2286	0
	High	SQIFSTASDNQPTVTIK	1	1	1	16507237		0	4.92082e+06	0	0.008373	73.36	3.75513e-06	2	1836.93	-1.70918	43.2329	0
	High	IEIESFYEGEDFSETLTR	1	1	1	16507237		0	3015288	0	0.007532	59.9	0.000138963	2	2164.98	-4.93232	63.2059	0
	High	NELESYAYSLK	1	1	1	16507237		0	5.69273e+06	0	0.02564	44.11	0.00284126	2	1316.64	0.917353	47.2094	0
	High	VEIIANDQGNR	1	7	3	5729877;167466173;16507237		0	2.15613e+07	0	0.01887	40.82	0.00487244	2	1228.63	-1.09449	19.545	0
	High	NQLTSNPENTVFDAK	1	1	1	16507237		0	2.10846e+06	0	0.0438	37.04	0.0181881	2	1677.81	-0.807689	39.2043	0
	High	VTHAVVTVPAYFNDAQR	3	1	1	16507237		0	7.89689e+06	0	0.03333	35.45	0.0197718	2	1887.97	-0.518471	46.2117	0
	High	LYGSAGPPPTGEEDTAEKDEL	1	1	1	16507237		0	5.27497e+06	0	0.05841	31.9	0.0846776	2	2175.99	0.918819	38.5245	1
	High	DAGTIAGLNVMR	1	1	1	16507237		0	5877963	0	0.01615	31.12	0.0445064	2	1217.63	-0.58213	46.5387	0
	High	ITPSYVAFTPEGER	1	1	1	16507237		0	9.52817e+06	0	0.02988	26.46	0.16652	2	1566.78	-1.60837	46.101	0
	High	IINEPTAAAIAYGLDKR	1	1	1	16507237		0	2.52727e+06	0	0.02846	26.18	0.0706102	2	1816	0.725201	53.0393	1
	High	TFAPEEISAMVLTK	1	1	1	16507237		0	6.26718e+06	0	0.0478	25.65	0.171258	2	1536.8	-1.50409	63.4735	0
	High	TWNDPSVQQDIK	1	1	1	16507237		0	3.19985e+06	0	0.04879	19.08	0.955387	2	1430.69	-0.599818	33.6756	0
10835220	sarcoplasmic/endoplasmic reticulum calcium ATPase 1 isoform a [Homo sapiens]	265.753	13.38	10	9	9	14	2.65869e+07	994	109.213	5.17334
	A4	Sequence	# PSMs	# Proteins	# Protein Groups	Protein Group Accessions	Modifications	ΔCn	Area	q-Value	PEP	IonScore	Exp Value	Charge	MH+ [Da]	ΔM [ppm]	RT [min]	# Missed Cleavages
	High	VGEATETALTTLVEK	2	2	1	10835220		0	15872966	0	0.00236	73.62	2.13562e-06	2	1561.83	1.05291	52.547	0
	High	VDQSILTGESVSVIK	2	4	1	10835220		0	4.57393e+07	0	0.004302	61.96	2.19376e-05	2	1574.86	-0.0497253	50.7326	0
	High	NmLFSGTNIAAGK	1	4	1	10835220	M2(Oxidation)	0	9.31681e+06	0	0.03446	42.91	0.00353572	2	1339.67	-0.643985	37.6661	0
	High	NMLFSGTNIAAGK	2	4	1	10835220		0	1.39801e+07	0	0.03334	41.33	0.00443933	2	1323.67	-0.158967	46.4628	0
	High	AEIGIAMGSGTAVAK	1	10	1	10835220		0	7.85356e+06	0	0.0179	41	0.00497647	2	1375.72	-1.98707	37.6913	0
	High	DIVPGDIVEVAVGDKVPADIR	1	8	1	10835220		0	3.78585e+06	0	0.01066	40.04	0.00311121	2	2177.18	0.598703	63.7701	1
	High	VIMITGDNK	1	4	1	10835220		0	1.7716e+07	0	0.05136	35.89	0.0159603	2	990.528	-0.600108	23.2521	0
	High	IVEYLQSYDEITAMTGDGVNDAPALK	1	2	1	10835220		0	4.50934e+06	0	0.05086	22.71	0.711538	3	2813.35	-1.24217	64.0541	0
	High	EFDDLPLAEQR	1	2	1	10835220		0	4.32224e+06	0.002	0.1669	25.75	0.190774	2	1332.64	-0.532564	45.7894	0
	High	VPLTGPVK	2	2	1	10835220		0	1.63054e+07	0.003	0.1759	38.43	0.00118428	1	810.507	-1.64244	20.8782	0
393715095	tubulin alpha-1A chain isoform 2 [Homo sapiens]	259.401	39.18	6	5	12	16	3.8022e+07	416	46.2678	5.08447
	A4	Sequence	# PSMs	# Proteins	# Protein Groups	Protein Group Accessions	Modifications	ΔCn	Area	q-Value	PEP	IonScore	Exp Value	Charge	MH+ [Da]	ΔM [ppm]	RT [min]	# Missed Cleavages
	High	TIGGGDDSFNTFFSETGAGK	1	6	1	393715095		0	2.16345e+07	0	0.0009546	95.03	3.61001e-08	2	2007.89	-1.04711	60.6224	0
	High	FDGALNVDLTEFQTNLVPYPR	1	10	2	514052659;393715095		0	1.5291e+07	0	0.001841	92.64	5.02848e-08	2	2409.21	0.0774251	66.5028	0
	High	IHFPLATYAPVISAEK	3	8	2	514052659;393715095		0	2.22234e+07	0	0.02705	42.2	0.00203063	2	1756.96	-0.415084	60.8299	0
	High	VGINYQPPTVVPGGDLAK	2	10	2	514052659;393715095		0	7.02082e+07	0	0.01748	41.69	0.0028732	2	1824.98	-0.730331	52.6759	0
	High	DVNAAIATIK	1	6	1	393715095		0	2.04316e+07	0	0.0426	39.36	0.00509862	2	1015.58	-1.37896	34.7747	0
	High	EIIDLVLDR	1	4	1	393715095		0	1.5677e+07	0	0.0966	30.82	0.0257076	2	1085.62	-0.559004	60.636	0
	High	AVFVDLEPTVIDEVR	1	4	1	393715095		0	2.06966e+06	0	0.06647	19.73	0.531539	3	1701.91	-0.367086	63.5819	0
	High	QLFHPEQLITGKEDAANNYAR	1	9	2	514052659;393715095		0	7.761e+06	0	0.1002	18.42	1.34024	3	2415.2	-2.12566	47.1145	1
	High	LIGQIVSSITASLR	1	4	1	393715095		0	1.04366e+06	0.001	0.1221	20.29	0.132828	2	1457.87	-0.817674	67.0008	0
	High	QLFHPEQLITGK	2	10	2	514052659;393715095		0	1.29036e+07	0.009	0.2359	10.84	2.43945	3	1410.77	0.0143087	47.8014	0
	Medium	LSVDYGKK	1	7	2	514052659;393715095		0	8.96934e+06	0.011	0.2402	25.62	0.0971888	2	909.503	-0.834343	14.194	1
	Medium	LDHKFDLMYAK	1	11	2	514052659;393715095		0	5.15758e+06	0.047	0.4071	10.83	5.66662	2	1380.7	-1.09401	35.5705	1
119395754	keratin, type II cytoskeletal 5 [Homo sapiens]	257.164	17.12	14	4	13	17	4.04842e+07	590	62.34	7.73779
	A4	Sequence	# PSMs	# Proteins	# Protein Groups	Protein Group Accessions	Modifications	ΔCn	Area	q-Value	PEP	IonScore	Exp Value	Charge	MH+ [Da]	ΔM [ppm]	RT [min]	# Missed Cleavages
	High	NLDLDSIIAEVK	2	7	3	47132620;5031839;119395754		0	5.11576e+07	0	0.01784	70.69	3.37828e-06	2	1329.73	1.49177	64.77	0
	High	LALDVEIATYR	3	9	3	47132620;5031839;119395754		0	4.28409e+07	0	0.02154	70.33	3.99927e-06	2	1263.69	-0.288024	56.7621	0
	High	WTLLQEQGTK	1	4	2	5031839;119395754		0	2.74541e+07	0	0.02996	43.4	0.00254827	2	1203.64	-0.281723	41.1722	0
	High	LALDVEIATYRK	1	9	3	47132620;5031839;119395754		0	3987792	0	0.03432	34.06	0.0104051	2	1391.79	0.00211194	47.5998	1
	High	SFSTASAITPSVSR	1	1	1	119395754		0	4.46359e+06	0	0.09734	25.95	0.17177	2	1410.72	-2.02824	35.4997	0
	High	FASFIDKVR	1	19	3	47132620;5031839;119395754		0	1.75863e+07	0.001	0.1174	42.25	0.00169764	2	1082.6	-1.07997	38.0498	1
	High	NKYEDEINKR	2	7	3	119395750;5031839;119395754		0	2.5671e+07	0.002	0.1655	32.81	0.0446893	2	1308.65	0.032991	13.4713	2
	High	HEISEMNR	1	1	1	119395754		0	737548	0.002	0.167	16.63	1.1222	2	1015.46	-1.95223	9.54074	0
	High	YEDEINKR	1	12	4	47132620;119395750;5031839;119395754		0	5.95892e+06	0.003	0.1958	26.8	0.117627	2	1066.52	0.461317	9.86152	1
	High	NKYEDEINK	1	8	3	119395750;5031839;119395754		0	7.19453e+06	0.003	0.192	23.96	0.443577	2	1152.55	0.183094	13.0989	1
	High	FLEQQNK	1	23	2	5031839;119395754		0	1.74378e+07	0.007	0.2207	14.14	1.78091	2	906.467	-1.13049	11.6261	0
	Medium	TTAENEFVMLK	1	1	1	119395754		0	3.07504e+06	0.016	0.2749	19.08	0.773703	2	1282.63	-3.53545	46.0569	0
	Medium	TSFTSVSR	1	1	1	119395754		0	1.89932e+06	0.018	0.2936	13.88	1.45288	2	884.447	-0.68909	16.807	0
514052659	tubulin alpha-4A chain isoform 2 [Homo sapiens]	254.238	28.64	6	2	9	14	3.85768e+07	433	48.2976	5.0083
	A4	Sequence	# PSMs	# Proteins	# Protein Groups	Protein Group Accessions	Modifications	ΔCn	Area	q-Value	PEP	IonScore	Exp Value	Charge	MH+ [Da]	ΔM [ppm]	RT [min]	# Missed Cleavages
	High	FDGALNVDLTEFQTNLVPYPR	1	10	2	514052659;393715095		0	1.5291e+07	0	0.001841	92.64	5.02848e-08	2	2409.21	0.0774251	66.5028	0
	High	LISQIVSSITASLR	2	6	1	514052659		0	2.32989e+07	0	0.002926	75.56	3.8638e-07	2	1487.88	0.962129	67.7661	0
	High	AVFVDLEPTVIDEIR	1	2	1	514052659		0	2.05343e+06	0	0.009481	43.41	0.00212513	2	1715.92	0.162728	65.0791	0
	High	IHFPLATYAPVISAEK	3	8	2	514052659;393715095		0	2.22234e+07	0	0.02705	42.2	0.00203063	2	1756.96	-0.415084	60.8299	0
	High	VGINYQPPTVVPGGDLAK	2	10	2	514052659;393715095		0	7.02082e+07	0	0.01748	41.69	0.0028732	2	1824.98	-0.730331	52.6759	0
	High	QLFHPEQLITGKEDAANNYAR	1	9	2	514052659;393715095		0	7.761e+06	0	0.1002	18.42	1.34024	3	2415.2	-2.12566	47.1145	1
	High	QLFHPEQLITGK	2	10	2	514052659;393715095		0	1.29036e+07	0.009	0.2359	10.84	2.43945	3	1410.77	0.0143087	47.8014	0
	Medium	LSVDYGKK	1	7	2	514052659;393715095		0	8.96934e+06	0.011	0.2402	25.62	0.0971888	2	909.503	-0.834343	14.194	1
	Medium	LDHKFDLMYAK	1	11	2	514052659;393715095		0	5.15758e+06	0.047	0.4071	10.83	5.66662	2	1380.7	-1.09401	35.5705	1
28372499	myosin regulatory light chain 2, skeletal muscle isoform [Homo sapiens]	251.82	53.25	1	9	9	12	3.11762e+07	169	19.0024	5.0083
	A4	Sequence	# PSMs	# Proteins	# Protein Groups	Protein Group Accessions	Modifications	ΔCn	Area	q-Value	PEP	IonScore	Exp Value	Charge	MH+ [Da]	ΔM [ppm]	RT [min]	# Missed Cleavages
	High	EASGPINFTVFLTMFGEK	2	1	1	28372499		0	5.24002e+06	0	0.0018	93.39	3.99271e-08	2	1987.98	-0.324759	72.4141	0
	High	GADPEDVITGAFK	1	1	1	28372499		0	29760655	0	0.01566	77.16	1.25578e-06	2	1319.65	0.480278	55.446	0
	High	LKGADPEDVITGAFK	1	1	1	28372499		0	4.13975e+07	0	0.02279	57.23	9.03594e-05	2	1560.83	-1.0561	53.2693	1
	High	EAFTVIDQNR	1	1	1	28372499		0	2.23703e+07	0	0.01702	45.1	0.00167958	2	1192.6	-0.290784	32.2382	0
	High	LNVKNEELDAMMK	1	1	1	28372499		0	5.44281e+06	0	0.03926	44.19	0.00299708	2	1534.76	-1.46276	40.8394	1
	High	NMWAAFPPDVGGNVDYK	3	1	1	28372499		0	9790046	0	0.07823	29.99	0.11757	2	1880.86	-0.906619	62.1525	0
	High	NEELDAMMK	1	1	1	28372499		0	2.47026e+06	0	0.0833	19.56	0.452609	2	1080.47	-0.397243	33.0784	0
	High	EAFTVIDQNRDGIIDKEDLR	1	1	1	28372499		0	3.38821e+06	0.002	0.1683	13.7	3.29106	3	2347.19	0.046324	47.2316	2
	Medium	VLDPEGK	1	1	1	28372499		0	1.30137e+07	0.02	0.3102	23.18	0.115161	2	757.409	-0.706885	11.3886	0
24430192	keratin, type I cytoskeletal 16 [Homo sapiens]	249.55	18.6	5	3	10	18	7.86674e+07	473	51.2362	5.04639
	A4	Sequence	# PSMs	# Proteins	# Protein Groups	Protein Group Accessions	Modifications	ΔCn	Area	q-Value	PEP	IonScore	Exp Value	Charge	MH+ [Da]	ΔM [ppm]	RT [min]	# Missed Cleavages
	High	IIAATIENAQPILQIDNAR	2	1	1	24430192		0	15374843	0	0.01021	66.44	4.80076e-06	2	2064.14	-0.264803	60.8947	0
	High	VLDELTLAR	3	5	3	15431310;24430192;24234699		0	2.49392e+07	0	0.02695	57.29	7.71748e-05	2	1029.59	-1.918	42.6459	0
	High	VTmQNLNDR	1	7	3	24430192;195972866;15431310	M3(Oxidation)	0	1.38945e+07	0	0.0688	56.27	0.000136436	2	1106.52	-2.87714	10.0331	0
	High	VTMQNLNDR	3	7	3	24430192;195972866;15431310		0	1.42115e+08	0	0.05246	53.86	0.000236617	2	1090.53	-2.20925	19.4792	0
	High	DAETWFLSK	2	1	1	24430192		0	4.77633e+06	0	0.1062	42.66	0.00372355	2	1096.53	-1.95627	53.8359	0
	High	ALEEANADLEVK	1	5	2	24430192;15431310		0	5.22519e+06	0	0.0533	33.28	0.0283581	2	1301.66	-1.53007	30.7	0
	High	TKYEHELALR	1	1	1	24430192		0	1.36332e+06	0	0.076	26.56	0.114264	3	1259.67	-1.58408	19.1834	1
	High	LEQEIATYR	1	9	3	24430192;15431310;24234699		0	4.2618e+06	0	0.09978	20.28	0.579413	2	1122.58	-1.28192	24.8743	0
	High	LASYLDKVR	2	7	4	15431310;24430192;195972866;24234699		0	3.22116e+07	0.001	0.1318	43.6	0.00106728	2	1064.61	-3.21094	26.7429	1
	High	TRLEQEIATYR	1	7	2	24430192;15431310		0	3.70826e+06	0.003	0.1773	19.09	0.767608	2	1379.73	-1.48268	33.9148	1
	Medium	LASYLDK	1	8	5	55956899;15431310;24430192;195972866;24234699		0	6.16756e+07	0.016	0.2872	35.51	0.0103478	2	809.439	-1.60336	20.3918	0
312284072	40S ribosomal protein S17-like [Homo sapiens]	237.659	60.74	1	6	6	8	1.70544e+07	135	15.5404	9.84717
	A4	Sequence	# PSMs	# Proteins	# Protein Groups	Protein Group Accessions	Modifications	ΔCn	Area	q-Value	PEP	IonScore	Exp Value	Charge	MH+ [Da]	ΔM [ppm]	RT [min]	# Missed Cleavages
	High	LLDFGSLSNLQVTQPTVGMNFK	1	1	1	312284072		0	10646296	0	0.0008692	92.27	3.88366e-08	2	2409.25	0.087768	65.9672	0
	High	DNYVPEVSALDQEIIEVDPDTK	2	1	1	312284072		0	2.9516e+07	0	0.002362	79.64	1.3765e-06	2	2489.19	-0.163406	64.5724	0
	High	LLDFGSLSNLQVTQPTVGmNFK	1	1	1	312284072	M19(Oxidation)	0	6.1608e+06	0	0.006115	69.53	8.05635e-06	2	2425.24	-2.44678	64.4482	0
	High	VcEEIAIIPSK	1	1	1	312284072	C2(DeStreak)	0	4.59521e+06	0	0.04085	28.78	0.0885322	2	1277.65	-0.795247	46.5487	0
	Medium	LQEEERER	1	1	1	312284072		0	0	0.014	0.2704	34.1	0.020172	2	1088.54	1.79184	7.27852	1
	Medium	IAGYVTHLMK	1	1	1	312284072		0	7.64999e+06	0.017	0.2888	22.43	0.248593	2	1132.62	-1.00316	33.88	0
	Medium	LGNDFHTNK	1	1	1	312284072		0	1.10008e+07	0.029	0.3384	9.7	5.34688	2	1045.5	-1.53715	11.0467	0
156071459	ADP/ATP translocase 2 [Homo sapiens]	227.175	35.23	2	5	12	18	2.4363e+07	298	32.8312	9.68604
	A4	Sequence	# PSMs	# Proteins	# Protein Groups	Protein Group Accessions	Modifications	ΔCn	Area	q-Value	PEP	IonScore	Exp Value	Charge	MH+ [Da]	ΔM [ppm]	RT [min]	# Missed Cleavages
	High	DFLAGGVAAAISK	2	1	1	156071459		0	2.25711e+07	0	0.003178	71.03	3.4631e-06	2	1219.67	-0.844036	55.9903	0
	High	GMGGAFVLVLYDEIKK	1	3	3	55749577;156071459;156071462		0	2.3139e+06	0	0.01305	50.18	0.000385199	2	1739.94	1.16956	66.7048	1
	High	YFPTQALNFAFK	1	4	3	55749577;156071459;156071462		0	6.93886e+06	0	0.02779	48.87	0.000889865	2	1446.74	-0.36277	64.1449	0
	High	tDAAVSFAKDFLAGGVAAAISK	2	1	1	156071459	N-Term(Acetyl)	0	1.75788e+06	0	0.02072	42.1	0.00315388	3	2152.13	-0.487753	72.2634	1
	High	tDAAVSFAK	2	1	1	156071459	N-Term(Acetyl)	0	1.10417e+07	0	0.07712	39.49	0.00519567	1	951.478	-0.540341	35.6198	0
	High	EQGVLSFWR	1	2	2	156071459;156071462		0	2.60757e+07	0	0.0454	33.49	0.0254301	2	1121.57	-0.191965	60.0458	0
	High	AAYFGIYDTAK	1	1	1	156071459		0	2.02392e+07	0	0.07357	31.03	0.0469766	2	1219.6	-2.89318	45.5429	0
	High	QIFLGGVDK	1	2	2	156071459;156071462		0	8.22597e+06	0.002	0.1607	25.11	0.117007	2	976.544	-1.82286	36.2573	0
	High	QIFLGGVDKR	1	1	1	156071459		0	5.47019e+06	0.003	0.1938	32.68	0.0149444	2	1132.65	-0.965409	29.0342	1
	Medium	LLLQVQHASK	2	3	3	55749577;156071459;156071462		0	9.88218e+06	0.011	0.2387	26.58	0.0262644	2	1136.68	-1.74012	23.4443	0
	Medium	TAVAPIER	2	4	3	55749577;156071459;156071462		0	2.44424e+07	0.014	0.2653	35.09	0.00709309	2	856.488	-1.19418	16.0392	0
	Medium	MMMQSGR	1	3	3	55749577;156071459;156071462		0	4.29764e+06	0.021	0.312	15.39	0.874431	2	840.352	-0.454434	11.3094	0
	Medium	MmMQSGR	1	3	3	55749577;156071459;156071462	M2(Oxidation)	0	871754	0.029	0.3435	15.47	0.95496	2	856.346	-1.1364	8.78294	0
16579885	60S ribosomal protein L4 [Homo sapiens]	221.612	27.17	1	12	12	18	2.85846e+07	427	47.6674	11.063
	A4	Sequence	# PSMs	# Proteins	# Protein Groups	Protein Group Accessions	Modifications	ΔCn	Area	q-Value	PEP	IonScore	Exp Value	Charge	MH+ [Da]	ΔM [ppm]	RT [min]	# Missed Cleavages
	High	QPYAVSELAGHQTSAESWGTGR	3	1	1	16579885		0	3.42991e+07	0	0.003063	72.6	7.24844e-06	2	2332.1	0.485334	44.225	0
	High	IEEVPELPLVVEDKVEGYK	1	1	1	16579885		0	4.40933e+06	0	0.01217	59.01	5.92846e-05	2	2185.16	-3.27913	62.4808	1
	High	AAAAAAALQAK	1	1	1	16579885		0	1.80806e+07	0	0.01201	54.22	9.55568e-05	2	956.552	0.0580187	15.5973	0
	High	NIPGITLLNVSKLNILK	1	1	1	16579885		0	2.41084e+06	0	0.007121	50.88	1.46985e-05	2	1850.15	-0.288148	65.8042	1
	High	IEEVPELPLVVEDK	1	1	1	16579885		0	1.24025e+07	0	0.06042	43.15	0.00213036	2	1608.87	-1.86871	61.5928	0
	High	VDKAAAAAAALQAK	1	1	1	16579885		0	3.03972e+06	0	0.03555	26.74	0.0576194	2	1298.74	-1.53306	22.4502	1
	High	APIRPDIVNFVHTNLR	3	1	1	16579885		0	3.2384e+07	0	0.04611	26.59	0.0563551	2	1862.04	-1.38364	55.1922	0
	High	KLDELYGTWR	1	1	1	16579885		0	0	0.003	0.1713	25.98	0.166424	2	1280.66	-0.502845	40.8163	1
	High	IEEVPELPLVVEDKVEGYKK	1	1	1	16579885		0	1.59941e+07	0.005	0.2051	11.67	1.77	4	2313.26	0.0045558	60.4792	2
	High	EAVLLLKK	1	1	1	16579885		0	5.7818e+06	0.007	0.2284	32.97	0.00431485	2	913.606	-1.79332	24.8632	1
	High	SNYNLPmHK	2	1	1	16579885	M7(Oxidation)	0	8.65335e+06	0.007	0.2228	13.14	2.63997	2	1119.52	-0.974387	14.2694	0
	Medium	EAVLLLK	1	1	1	16579885		0	1.07654e+07	0.019	0.2992	32.64	0.0103728	1	785.513	-0.515513	38.0284	0
	Medium	SNYNLPMHK	1	1	1	16579885		0	1.90707e+07	0.029	0.3417	19.74	0.616845	2	1103.53	-1.83544	20.5598	0
15431310	keratin, type I cytoskeletal 14 [Homo sapiens]	218.857	15.25	6	2	9	15	7.86674e+07	472	51.5894	5.16064
	A4	Sequence	# PSMs	# Proteins	# Protein Groups	Protein Group Accessions	Modifications	ΔCn	Area	q-Value	PEP	IonScore	Exp Value	Charge	MH+ [Da]	ΔM [ppm]	RT [min]	# Missed Cleavages
	High	VLDELTLAR	3	5	3	15431310;24430192;24234699		0	2.49392e+07	0	0.02695	57.29	7.71748e-05	2	1029.59	-1.918	42.6459	0
	High	VTmQNLNDR	1	7	3	24430192;195972866;15431310	M3(Oxidation)	0	1.38945e+07	0	0.0688	56.27	0.000136436	2	1106.52	-2.87714	10.0331	0
	High	VTMQNLNDR	3	7	3	24430192;195972866;15431310		0	1.42115e+08	0	0.05246	53.86	0.000236617	2	1090.53	-2.20925	19.4792	0
	High	EVATNSELVQSGK	1	2	1	15431310		0	1.96778e+06	0	0.008861	48.76	0.000889409	2	1361.69	-0.567159	18.5348	0
	High	DAEEWFFTK	1	1	1	15431310		0	6.51226e+06	0	0.08994	46.57	0.00138013	2	1172.52	-1.45309	58.5534	0
	High	ALEEANADLEVK	1	5	2	24430192;15431310		0	5.22519e+06	0	0.0533	33.28	0.0283581	2	1301.66	-1.53007	30.7	0
	High	LEQEIATYR	1	9	3	24430192;15431310;24234699		0	4.2618e+06	0	0.09978	20.28	0.579413	2	1122.58	-1.28192	24.8743	0
	High	LASYLDKVR	2	7	4	15431310;24430192;195972866;24234699		0	3.22116e+07	0.001	0.1318	43.6	0.00106728	2	1064.61	-3.21094	26.7429	1
	High	TRLEQEIATYR	1	7	2	24430192;15431310		0	3.70826e+06	0.003	0.1773	19.09	0.767608	2	1379.73	-1.48268	33.9148	1
	Medium	LASYLDK	1	8	5	55956899;15431310;24430192;195972866;24234699		0	6.16756e+07	0.016	0.2872	35.51	0.0103478	2	809.439	-1.60336	20.3918	0
17158023	protein FAM207A [Homo sapiens]	214.984	36.52	1	6	6	12	3.97109e+07	230	25.4408	11.0776
	A4	Sequence	# PSMs	# Proteins	# Protein Groups	Protein Group Accessions	Modifications	ΔCn	Area	q-Value	PEP	IonScore	Exp Value	Charge	MH+ [Da]	ΔM [ppm]	RT [min]	# Missed Cleavages
	High	DALPELLGLEAGSR	1	1	1	17158023		0	1.82229e+07	0	0.003768	66.26	1.11553e-05	2	1440.77	-1.71992	62.7591	0
	High	ATVVVGDLHPLR	5	1	1	17158023		0	6.08614e+07	0	0.0229	63.08	1.15383e-05	2	1276.74	-0.119958	38.2004	0
	High	DWAFINTNIFAR	1	1	1	17158023		0	8.51507e+06	0	0.02487	50.96	0.00061649	2	1467.74	-1.35023	66.32	0
	High	GEAAPGPAPPAPEATPPPASAAGK	1	1	1	17158023		0	2.20946e+06	0	0.01401	45.2	0.00245824	2	2109.06	-2.51084	28.6255	0
	High	FQELLASPAYR	2	1	1	17158023		0	4.00485e+07	0	0.02484	40.1	0.00584876	2	1294.68	-0.233852	44.7573	0
	Medium	TKIDPSALVQK	2	1	1	17158023		0	1.46895e+07	0.018	0.2913	21.49	0.216421	2	1199.7	-2.20586	29.6473	1
7657575	NAD-dependent protein deacetylase sirtuin-1 isoform a [Homo sapiens]	203.337	21.95	2	9	9	9	1.03033e+07	747	81.63	4.66553
	A4	Sequence	# PSMs	# Proteins	# Protein Groups	Protein Group Accessions	Modifications	ΔCn	Area	q-Value	PEP	IonScore	Exp Value	Charge	MH+ [Da]	ΔM [ppm]	RT [min]	# Missed Cleavages
	High	NYTQNIDTLEQVAGIQR	1	2	1	7657575		0	4.18281e+06	0	0.002326	91.96	5.46689e-08	2	1962.99	-0.771022	60.8884	0
	High	TSPPDSSVIVTLLDQAAK	1	2	1	7657575		0	5.94814e+06	0	0.005352	61.63	2.89943e-05	2	1841.99	0.370444	66.2616	0
	High	aDEAALALQPGGsPSAAGADR	1	1	1	7657575	N-Term(Acetyl); S13(Phospho)	0	1.28178e+06	0	0.05501	43.96	0.00433934	2	2046.91	-2.40398	49.1124	0
	High	SNDDLDVSESK	1	2	1	7657575		0	1.63602e+06	0	0.01667	42.85	0.00271332	2	1208.53	-0.0113695	15.3592	0
	High	EPPLADNLYDEDDDDEGEEEEEAAAAAIGYR	1	1	1	7657575		0	2.22357e+06	0	0.01183	39.77	0.0197065	3	3411.41	-0.297834	62.2251	0
	High	LAVDFPDLPDPQAMFDIEYFR	1	1	1	7657575		0	689596	0	0.07899	21.5	0.919622	2	2499.18	-2.9179	71.5483	0
	High	IGPYTFVQQHLMIGTDPR	1	1	1	7657575		0	1.02039e+07	0	0.06246	19.61	0.781632	3	2073.06	-0.14835	62.0707	0
	High	YDKDEVDLLIVIGSSLK	1	2	1	7657575		0	0	0	0.1065	12.06	1.91046	3	1907.04	0.445083	67.306	1
	Medium	GDIFNQVVPR	1	2	1	7657575		0	1.47579e+07	0.043	0.3954	25.46	0.140232	2	1144.61	-0.730624	47.4717	0
262050538	inter-alpha-trypsin inhibitor heavy chain H4 isoform 2 precursor [Homo sapiens]	202.414	5.56	2	3	3	7	2.2725e+07	900	99.7952	6.46826
	A4	Sequence	# PSMs	# Proteins	# Protein Groups	Protein Group Accessions	Modifications	ΔCn	Area	q-Value	PEP	IonScore	Exp Value	Charge	MH+ [Da]	ΔM [ppm]	RT [min]	# Missed Cleavages
	High	TGLLLLSDPDKVTIGLLFWDGR	5	2	1	262050538		0	5.55559e+07	0	0.002244	75.83	3.76151e-07	2	2429.35	1.2226	70.8576	1
	High	AGFSWIEVTFK	1	2	1	262050538		0	8.9984e+06	0	0.01863	57.55	9.52795e-05	2	1284.66	0.0309921	65.2028	0
	High	NPLVWVHASPEHVVVTR	1	2	1	262050538		0	3.6207e+06	0.003	0.1933	15.83	1.13629	3	1940.04	-3.09721	46.5456	0
410110900	syntaxin-10 isoform 2 [Homo sapiens]	201.87	33.18	4	6	6	9	1.39428e+07	220	24.8383	4.81787
	A4	Sequence	# PSMs	# Proteins	# Protein Groups	Protein Group Accessions	Modifications	ΔCn	Area	q-Value	PEP	IonScore	Exp Value	Charge	MH+ [Da]	ΔM [ppm]	RT [min]	# Missed Cleavages
	High	SPSDLLDASAVSATSR	2	4	1	410110900		0	1.68633e+07	0	0.0009349	90.98	5.7695e-08	2	1576.78	0.256586	43.5824	0
	High	SIEWDLEDLEETIGIVEANPGK	2	3	1	410110900		0	3.22265e+06	0	0.02841	46.72	0.0023335	2	2457.2	-0.437597	71.1294	0
	High	DHmVSPTAVAFLER	1	3	1	410110900	M3(Oxidation)	0	1.9669e+06	0	0.04171	33.42	0.0383555	2	1588.78	-0.787279	48.1635	0
	High	sLEDPFFVVR	2	4	1	410110900	N-Term(Acetyl)	0	1.90676e+07	0.001	0.1381	36.59	0.0116657	2	1250.64	0.50631	66.8834	0
	Medium	LPAGDLQER	1	3	1	410110900		0	1.58755e+06	0.027	0.3338	21.01	0.295207	2	998.522	-4.21106	19.3665	0
	Medium	FKLPAGDLQER	1	3	1	410110900		0	5.89746e+06	0.029	0.3384	24.17	0.198686	2	1273.69	-0.95235	36.8401	1
4506661	60S ribosomal protein L7a [Homo sapiens]	188.6	24.81	1	7	7	9	3.94535e+07	266	29.977	10.6089
	A4	Sequence	# PSMs	# Proteins	# Protein Groups	Protein Group Accessions	Modifications	ΔCn	Area	q-Value	PEP	IonScore	Exp Value	Charge	MH+ [Da]	ΔM [ppm]	RT [min]	# Missed Cleavages
	High	NFGIGQDIQPK	2	1	1	4506661		0	7.77817e+07	0	0.02563	70.44	5.61618e-06	2	1216.63	-2.00145	37.4591	0
	High	VPPAINQFTQALDR	1	1	1	4506661		0	7.8299e+06	0	0.00419	66.8	9.33915e-06	2	1569.84	0.0683353	60.5795	0
	High	AGVNTVTTLVENK	1	1	1	4506661		0	2.84182e+07	0	0.01893	55.14	0.000133655	2	1345.74	2.53542	40.2865	0
	High	HWGGNVLGPK	1	1	1	4506661		0	1.66603e+06	0	0.03595	41.05	0.00368668	1	1064.56	0.533265	23.9384	0
	High	VAPAPAVVK	1	1	1	4506661		0	1.21605e+07	0	0.07704	35.18	0.00180517	1	851.535	-0.499559	16.5463	0
	High	QTATQLLK	2	1	1	4506661		0	9.4164e+06	0.003	0.1763	36.18	0.00889255	2	902.528	-3.41029	20.7597	0
	High	KVAPAPAVVK	1	1	1	4506661		0	4.10059e+06	0.003	0.1688	29.05	0.00367132	2	979.63	-0.447245	12.6893	1
4506723	40S ribosomal protein S3a isoform 1 [Homo sapiens]	183.089	28.03	2	7	7	14	1.86842e+07	264	29.9257	9.72998
	A4	Sequence	# PSMs	# Proteins	# Protein Groups	Protein Group Accessions	Modifications	ΔCn	Area	q-Value	PEP	IonScore	Exp Value	Charge	MH+ [Da]	ΔM [ppm]	RT [min]	# Missed Cleavages
	High	VFEVSLADLQNDEVAFR	1	1	1	4506723		0	1.13125e+07	0	0.004576	77	1.65707e-06	2	1951.98	-0.0417796	64.7194	0
	High	APAmFNIR	1	2	1	4506723	M4(Oxidation)	0	7.1965e+06	0	0.06384	64.19	1.70717e-05	2	935.475	-2.42807	26.1696	0
	High	TTDGYLLR	3	1	1	4506723		0	27119612	0	0.05757	51.72	0.000309233	2	938.493	-1.44471	26.6097	0
	High	APAMFNIR	2	2	1	4506723		0	1.57407e+07	0	0.06869	35.31	0.0166801	2	919.482	-0.366895	40.8124	0
	High	LITEDVQGK	2	1	1	4506723		0	1.31922e+07	0	0.09019	31.52	0.036186	2	1002.55	-1.25139	19.0961	0
	High	LMELHGEGSSSGK	1	1	1	4506723		0	6.12918e+06	0	0.02036	28.91	0.0924764	2	1331.63	1.25549	15.842	0
	High	MMEIMTR	1	1	1	4506723		0	7.28039e+06	0.001	0.129	25.81	0.124913	2	911.413	-2.24264	30.6937	0
	High	MmEImTR	1	1	1	4506723	M2(Oxidation); M5(Oxidation)	0	3.36942e+06	0.003	0.1848	21.44	0.241179	2	943.404	-0.444027	12.8697	0
	Medium	LIPDSIGKDIEK	1	1	1	4506723		0	4.0635e+06	0.018	0.2943	16.4	0.723914	2	1327.75	0.031987	36.689	1
	Medium	LmELHGEGSSSGK	1	1	1	4506723	M2(Oxidation)	0	0	0.03	0.3478	13.18	3.73131	2	1347.62	-1.23626	9.95812	0
4557241	alpha-actinin-3 isoform 1 [Homo sapiens]	182.773	12.65	2	8	9	9	9.49333e+06	901	103.229	5.56689
	A4	Sequence	# PSMs	# Proteins	# Protein Groups	Protein Group Accessions	Modifications	ΔCn	Area	q-Value	PEP	IonScore	Exp Value	Charge	MH+ [Da]	ΔM [ppm]	RT [min]	# Missed Cleavages
	High	VGWEQLLTSIAR	1	2	1	4557241		0	5.04389e+06	0	0.01529	59.86	4.32211e-05	2	1372.76	-2.07651	67.3959	0
	High	LAAGLAGSLEEQMAGLR	1	2	1	4557241		0	5.14349e+06	0	0.004752	55.54	0.000169507	2	1686.88	-2.23991	62.9437	0
	High	LASELLEWIR	1	5	2	4501893;4557241		0	8.57858e+06	0	0.03485	54.5	0.000128975	2	1229.68	-3.19365	65.1425	0
	High	LLETIDQLQLEFAR	1	2	1	4557241		0	2.26229e+06	0	0.01159	49.36	0.000411945	2	1688.92	-0.891466	64.5206	0
	High	LVSDIANAWR	1	2	1	4557241		0	1.47579e+07	0	0.03988	43.6	0.00202762	2	1144.61	0.335855	47.7511	0
	High	ILAGDKNYITPEELR	1	2	1	4557241		0	1.73844e+06	0	0.02395	43.24	0.00235224	2	1731.92	-2.17999	42.6861	1
	High	VGEPSMSAMQR	1	2	1	4557241		0	3.16502e+06	0	0.06084	35.57	0.0151978	2	1192.54	-1.34061	24.0735	0
	High	LSHRPAFMPSEGK	1	2	1	4557241		0	2.47704e+06	0.003	0.1901	18.31	0.966588	3	1456.74	0.262125	20.141	0
	High	TINEVENQVLTR	1	2	1	4557241		0	2.40592e+06	0.005	0.2041	17.46	0.851601	2	1415.75	-1.63283	38.4064	0
67189747	60S ribosomal protein L6 [Homo sapiens]	182.755	31.6	1	11	11	19	4.80047e+07	288	32.7076	10.5796
	A4	Sequence	# PSMs	# Proteins	# Protein Groups	Protein Group Accessions	Modifications	ΔCn	Area	q-Value	PEP	IonScore	Exp Value	Charge	MH+ [Da]	ΔM [ppm]	RT [min]	# Missed Cleavages
	High	ASITPGTILIILTGR	3	1	1	67189747		0	2.06645e+07	0	0.002971	66.48	1.14702e-06	2	1525.93	-0.0533166	70.7247	0
	High	HQEGEIFDTEK	1	1	1	67189747		0	1.59115e+07	0	0.06363	47.46	0.00123388	2	1332.6	-1.98093	20.0754	0
	High	HQEGEIFDTEKEK	2	1	1	67189747		0	1.45082e+07	0	0.02687	46.04	0.00226735	2	1589.75	0.491535	16.5955	1
	High	YYPTEDVPR	1	1	1	67189747		0	5.46585e+07	0	0.08853	27.43	0.125147	2	1139.53	-2.57142	27.5405	0
	High	AVDSQILPK	3	1	1	67189747		0	4.24181e+07	0.001	0.1209	36.43	0.00586975	2	970.554	-3.21857	26.2532	0
	High	AIPQLQGYLR	1	1	1	67189747		0	1.5509e+07	0.002	0.1511	25.08	0.122009	2	1158.66	0.526915	51.5056	0
	High	HLTDAYFK	2	1	1	67189747		0	4.69374e+07	0.002	0.1609	23.58	0.221897	2	994.499	-0.395545	24.3462	0
	High	SVFALTNGIYPHK	2	1	1	67189747		0	4.35837e+06	0.003	0.1956	21.53	0.402157	2	1446.77	-1.29874	51.8458	0
	High	HQEGEIFDTEKEKYEITEQR	1	1	1	67189747		0	1.81462e+07	0.003	0.1808	13.35	6.20978	3	2509.18	-0.556697	34.8659	2
	Medium	YEITEQR	1	1	1	67189747		0	5.38414e+06	0.014	0.263	20.03	0.526352	2	938.457	-0.845522	16.1993	0
	Medium	IDISNVK	2	1	1	67189747		0	1.58321e+07	0.026	0.323	18.27	0.832553	2	788.45	-1.70406	21.1627	0
4506607	60S ribosomal protein L18 isoform 1 [Homo sapiens]	181.524	23.4	2	4	4	6	6.21295e+07	188	21.6211	11.7222
	A4	Sequence	# PSMs	# Proteins	# Protein Groups	Protein Group Accessions	Modifications	ΔCn	Area	q-Value	PEP	IonScore	Exp Value	Charge	MH+ [Da]	ΔM [ppm]	RT [min]	# Missed Cleavages
	High	ILTFDQLALDSPK	1	2	1	4506607		0	3.04096e+07	0	0.004029	76.26	9.47551e-07	2	1460.8	-0.322724	61.5378	0
	High	TAVVVGTITDDVR	2	2	1	4506607		0	1.3145e+08	0	0.02864	64.72	1.57345e-05	2	1345.73	0.804517	41.8984	0
	High	TNSTFNQVVLK	2	2	1	4506607		0	2.45292e+07	0	0.05976	49.32	0.000562529	2	1250.67	-1.83329	35.7375	0
	Medium	SQDIYLR	1	1	1	4506607		0	2.43292e+07	0.011	0.2432	13.23	2.06058	2	894.466	-1.74861	22.3678	0
4885379	histone H1.4 [Homo sapiens]	172.628	24.66	4	1	6	8	6.32716e+07	219	21.852	11.0337
	A4	Sequence	# PSMs	# Proteins	# Protein Groups	Protein Group Accessions	Modifications	ΔCn	Area	q-Value	PEP	IonScore	Exp Value	Charge	MH+ [Da]	ΔM [ppm]	RT [min]	# Missed Cleavages
	High	ALAAAGYDVEK	2	5	2	4885379;4885375		0	4.6012e+07	0	0.02206	67.12	9.52005e-06	1	1107.57	-0.556541	24.9815	0
	High	SGVSLAALK	1	3	2	4885379;4885375		0	1.03681e+07	0	0.06756	49.75	0.00041205	2	845.506	-3.60875	34.4807	0
	High	ASGPPVSELITK	1	3	2	4885379;4885375		0	1.2843e+08	0	0.04989	43.22	0.00161034	2	1198.67	0.146036	39.3403	0
	High	KASGPPVSELITK	2	3	2	4885379;4885375		0	1.53727e+07	0	0.05505	42.8	0.00119919	2	1326.76	-3.91582	31.3919	1
	High	sETAPAAPAAPAPAEKtPVK	1	1	1	4885379	N-Term(Acetyl); T17(Phospho)	0	709596	0	0.09286	40.47	0.00871852	2	2025.98	-4.85568	27.8782	1
	High	SGVSLAALKK	1	3	2	4885379;4885375		0	5.20171e+06	0	0.08406	25.14	0.0398055	2	973.603	-0.688316	24.8058	1
4885375	histone H1.2 [Homo sapiens]	169.858	23.47	4	1	6	9	6.32716e+07	213	21.3517	10.9312
	A4	Sequence	# PSMs	# Proteins	# Protein Groups	Protein Group Accessions	Modifications	ΔCn	Area	q-Value	PEP	IonScore	Exp Value	Charge	MH+ [Da]	ΔM [ppm]	RT [min]	# Missed Cleavages
	High	ALAAAGYDVEK	2	5	2	4885379;4885375		0	4.6012e+07	0	0.02206	67.12	9.52005e-06	1	1107.57	-0.556541	24.9815	0
	High	SGVSLAALK	1	3	2	4885379;4885375		0	1.03681e+07	0	0.06756	49.75	0.00041205	2	845.506	-3.60875	34.4807	0
	High	ASGPPVSELITK	1	3	2	4885379;4885375		0	1.2843e+08	0	0.04989	43.22	0.00161034	2	1198.67	0.146036	39.3403	0
	High	KASGPPVSELITK	2	3	2	4885379;4885375		0	1.53727e+07	0	0.05505	42.8	0.00119919	2	1326.76	-3.91582	31.3919	1
	High	SGVSLAALKK	1	3	2	4885379;4885375		0	5.20171e+06	0	0.08406	25.14	0.0398055	2	973.603	-0.688316	24.8058	1
	High	sETAPAAPAAAPPAEK	2	1	1	4885375	N-Term(Acetyl)	0	8.94476e+06	0.001	0.131	35.95	0.0180282	2	1520.75	-3.61439	25.2582	0
4501893	alpha-actinin-2 isoform 1 [Homo sapiens]	164.649	8.95	6	5	6	6	6.70901e+06	894	103.788	5.45264
	A4	Sequence	# PSMs	# Proteins	# Protein Groups	Protein Group Accessions	Modifications	ΔCn	Area	q-Value	PEP	IonScore	Exp Value	Charge	MH+ [Da]	ΔM [ppm]	RT [min]	# Missed Cleavages
	High	ISSSNPYSTVTMDELR	1	3	1	4501893		0	2.85862e+06	0	0.001752	86.83	2.03964e-07	2	1799.85	-0.000689121	48.6622	0
	High	VGWELLLTTIAR	1	3	1	4501893		0	3.57911e+06	0	0.01599	56.32	4.69025e-05	2	1371.8	-0.121953	68.545	0
	High	LASELLEWIR	1	5	2	4501893;4557241		0	8.57858e+06	0	0.03485	54.5	0.000128975	2	1229.68	-3.19365	65.1425	0
	High	LVSIGAEEIVDGNVK	1	5	1	4501893		0	1.25511e+06	0	0.007122	43.3	0.00187796	2	1542.84	0.711206	51.2428	0
	High	SSIQITGALEDQMNQLK	1	3	1	4501893		0	7.96934e+06	0	0.02048	28.07	0.121333	2	1875.94	-2.65385	60.7862	0
	Medium	HRPDLIDYSK	1	2	1	4501893		0	2.55214e+06	0.022	0.3141	17.01	1.04112	3	1243.64	-2.59493	19.5128	0
358356404	60S ribosomal protein L15 isoform 1 [Homo sapiens]	162.42	19.61	2	4	4	7	2.50648e+07	204	24.1311	11.6196
	A4	Sequence	# PSMs	# Proteins	# Protein Groups	Protein Group Accessions	Modifications	ΔCn	Area	q-Value	PEP	IonScore	Exp Value	Charge	MH+ [Da]	ΔM [ppm]	RT [min]	# Missed Cleavages
	High	VLNSYWVGEDSTYK	2	1	1	358356404		0	2.64856e+07	0	0.004813	82.91	4.67166e-07	2	1660.78	-0.909345	47.0499	0
	High	FFEVILIDPFHK	2	1	1	358356404		0	1.14146e+07	0	0.05522	47.82	0.000659959	2	1504.82	0.933906	66.7428	0
	High	YIQELWR	2	2	1	358356404		0	3.72941e+07	0.003	0.1744	37.95	0.00707031	2	1007.53	-1.62562	44.3527	0
	Medium	QLSALHR	1	2	1	358356404		0	8.13787e+06	0.016	0.2782	22.37	0.146885	2	824.474	-0.0738517	11.4611	0
34098946	nuclease-sensitive element-binding protein 1 [Homo sapiens]	157.657	25	4	5	5	6	6.89293e+06	324	35.9027	9.87646
	A4	Sequence	# PSMs	# Proteins	# Protein Groups	Protein Group Accessions	Modifications	ΔCn	Area	q-Value	PEP	IonScore	Exp Value	Charge	MH+ [Da]	ΔM [ppm]	RT [min]	# Missed Cleavages
	High	GAEAANVTGPGGVPVQGSK	1	1	1	34098946		0	8.44723e+06	0	0.009578	71.65	5.04727e-06	2	1695.86	-1.22653	24.5682	0
	High	NYQQNYQNSESGEK	1	1	1	34098946		0	886880	0	0.006754	56.22	0.000216216	2	1688.72	0.901763	12.3415	0
	High	SVGDGETVEFDVVEGEK	2	4	1	34098946		0	8.24432e+06	0	0.00563	50.34	0.000952439	2	1795.82	0.928526	47.53	0
	High	EDGNEEDKENQGDETQGQQPPQR	1	1	1	34098946		0	3.98724e+06	0	0.02723	28.06	0.223452	3	2628.1	-0.0739227	10.4598	1
	Medium	NGYGFINR	1	4	1	34098946		0	1.73588e+06	0.035	0.3688	22.64	0.323162	2	940.463	-0.673154	29.0424	0
14277700	40S ribosomal protein S12 [Homo sapiens]	156.67	30.3	1	3	3	6	5.39542e+06	132	14.5055	7.21045
	A4	Sequence	# PSMs	# Proteins	# Protein Groups	Protein Group Accessions	Modifications	ΔCn	Area	q-Value	PEP	IonScore	Exp Value	Charge	MH+ [Da]	ΔM [ppm]	RT [min]	# Missed Cleavages
	High	aEEGIAAGGVMDVNTALQEVLK	2	1	1	14277700	N-Term(Acetyl)	0	6.12438e+06	0	0.001061	91.55	5.40278e-08	2	2257.14	2.62024	70.8999	0
	High	aEEGIAAGGVmDVNTALQEVLK	2	1	1	14277700	N-Term(Acetyl); M11(Oxidation)	0	2.76158e+06	0	0.002583	60.27	8.25077e-05	2	2273.14	1.93894	69.6166	0
	High	DVIEEYFK	1	1	1	14277700		0	3.43259e+06	0.007	0.2277	12.9	2.51815	2	1042.51	-0.223085	52.0639	0
	Medium	TALIHDGLAR	1	1	1	14277700		0	6.6293e+06	0.048	0.4103	15.64	0.869179	2	1066.6	-2.77667	22.4381	0
15055539	40S ribosomal protein S2 [Homo sapiens]	150.917	31.4	1	8	8	14	5.90269e+07	293	31.3046	10.2427
	A4	Sequence	# PSMs	# Proteins	# Protein Groups	Protein Group Accessions	Modifications	ΔCn	Area	q-Value	PEP	IonScore	Exp Value	Charge	MH+ [Da]	ΔM [ppm]	RT [min]	# Missed Cleavages
	High	SLEEIYLFSLPIK	1	1	1	15055539		0	3.77261e+07	0	0.009645	64.33	1.02945e-05	2	1551.87	0.274424	67.7534	0
	High	ESEIIDFFLGASLKDEVLK	1	1	1	15055539		0	4.23261e+06	0	0.00509	59.81	5.21315e-05	2	2153.14	0.454301	69.1517	1
	High	SPYQEFTDHLVK	4	1	1	15055539		0	5.47316e+07	0	0.04072	39.57	0.00845724	2	1463.72	0.110065	47.193	0
	High	GTGIVSAPVPK	4	1	1	15055539		0	6.46901e+07	0.001	0.1386	31.32	0.0114375	2	1025.59	-4.03187	26.494	0
	High	TYSYLTPDLWK	1	1	1	15055539		0	5.76589e+07	0.003	0.1881	27.21	0.127372	2	1386.69	0.437282	60.9419	0
	Medium	ATFDAISK	1	1	1	15055539		0	11325302	0.035	0.3655	24.94	0.151336	2	852.446	-0.199209	21.9881	0
	Medium	AEDKEWmPVTK	1	1	1	15055539	M7(Oxidation)	0	1.68922e+06	0.036	0.3734	19.46	0.799475	2	1349.64	-2.52043	18.594	1
	Medium	LSIVPVR	1	1	1	15055539		0	1.53944e+07	0.037	0.3773	23.74	0.0240921	2	783.506	-3.38379	34.6958	0
14141161	heterogeneous nuclear ribonucleoprotein U isoform b [Homo sapiens]	149.631	9.31	2	6	6	7	1.03085e+07	806	88.9242	5.78271
	A4	Sequence	# PSMs	# Proteins	# Protein Groups	Protein Group Accessions	Modifications	ΔCn	Area	q-Value	PEP	IonScore	Exp Value	Charge	MH+ [Da]	ΔM [ppm]	RT [min]	# Missed Cleavages
	High	NFILDQTNVSAAAQR	2	2	1	14141161		0	1.15337e+07	0	0.001264	94.17	2.76017e-08	2	1647.84	-1.82952	45.5787	0
	High	SSGPTSLFAVTVAPPGAR	1	2	1	14141161		0	1.41238e+07	0	0.01512	51.09	0.000369567	2	1714.91	1.16795	59.971	0
	High	YNILGTNTIMDK	1	2	1	14141161		0	4.59946e+06	0	0.07455	34.31	0.0252434	2	1382.7	0.479481	51.2885	0
	High	GYFEYIEENKYSR	1	2	1	14141161		0	1.42854e+06	0.001	0.122	13.34	4.51629	2	1697.77	-5.06019	45.6452	1
	Medium	FIEIAAR	1	2	1	14141161		0	5.26801e+06	0.014	0.2686	30.25	0.0271418	2	819.471	-1.14609	30.8782	0
	Medium	LLEQYKEESK	1	2	1	14141161		0	0	0.019	0.297	13.77	2.28139	2	1266.66	-1.35784	16.5498	1
15431301	60S ribosomal protein L7 [Homo sapiens]	140.425	33.47	1	8	8	10	3.38542e+07	248	29.2072	10.6528
	A4	Sequence	# PSMs	# Proteins	# Protein Groups	Protein Group Accessions	Modifications	ΔCn	Area	q-Value	PEP	IonScore	Exp Value	Charge	MH+ [Da]	ΔM [ppm]	RT [min]	# Missed Cleavages
	High	IALTDNALIAR	2	1	1	15431301		0	4.90757e+07	0	0.01139	71.76	1.72036e-06	2	1170.68	-1.79969	46.3128	0
	High	IVEPYIAWGYPNLK	1	1	1	15431301		0	1.70957e+07	0	0.01115	47.82	0.00078303	2	1662.89	-0.352379	63.2424	0
	High	TTHFVEGGDAGNR	1	1	1	15431301		0	1.72345e+06	0	0.05386	30.09	0.0708661	2	1360.62	0.441038	11.7378	0
	High	FKEANNFLWPFK	1	1	1	15431301		0	2.28525e+06	0	0.07349	29.18	0.0698116	2	1540.79	-1.70006	62.9296	1
	High	ASINmLR	2	1	1	15431301	M5(Oxidation)	0	2.052e+06	0.001	0.1352	42.98	0.00206183	2	820.433	-1.46153	17.1788	0
	High	SVNELIYK	1	1	1	15431301		0	3.53913e+07	0.001	0.1158	38.5	0.00490857	2	965.527	-3.21492	30.1641	0
	Medium	TTHFVEGGDAGNREDQINR	1	1	1	15431301		0	4.42359e+06	0.02	0.31	13.41	5.41088	3	2115.98	-1.47653	18.4919	1
	Medium	KAGNFYVPAEPK	1	1	1	15431301		0	1.43753e+07	0.045	0.399	25.98	0.149769	2	1320.69	-2.84376	27.8405	1
83641870	nucleophosmin isoform 3 [Homo sapiens]	137.293	23.55	3	4	4	5	5.97983e+06	259	28.3827	4.71631
	A4	Sequence	# PSMs	# Proteins	# Protein Groups	Protein Group Accessions	Modifications	ΔCn	Area	q-Value	PEP	IonScore	Exp Value	Charge	MH+ [Da]	ΔM [ppm]	RT [min]	# Missed Cleavages
	High	mSVQPTVSLGGFEITPPVVLR	2	3	1	83641870	M1(Oxidation)	0	5.1947e+06	0	0.002568	86.3	7.9821e-08	2	2243.21	-2.30315	66.1961	0
	High	VDNDENEHQLSLR	1	3	1	83641870		0	6.54183e+06	0	0.01253	55.36	0.000229073	2	1568.73	-0.216381	20.0232	0
	High	DELHIVEAEAMNYEGSPIK	1	3	1	83641870		0	6.20296e+06	0	0.05051	15.28	3.41252	3	2145.02	0.445755	61.4234	0
	High	ADKDYHFK	1	3	1	83641870		0	0	0.002	0.1518	36.43	0.0106588	2	1023.49	-0.619616	9.25289	1
194328699	ribosomal RNA small subunit methyltransferase NEP1 [Homo sapiens]	134.762	27.46	1	5	5	6	1.70107e+07	244	26.7032	9.17334
	A4	Sequence	# PSMs	# Proteins	# Protein Groups	Protein Group Accessions	Modifications	ΔCn	Area	q-Value	PEP	IonScore	Exp Value	Charge	MH+ [Da]	ΔM [ppm]	RT [min]	# Missed Cleavages
	High	LIVVLEGASLETVK	1	1	1	194328699		0	1.24862e+07	0	0.005568	60.2	1.02662e-05	2	1470.88	-0.329304	61.014	0
	High	NVLIEVNPQTR	1	1	1	194328699		0	1.93817e+07	0	0.02792	49.97	0.000307618	2	1282.71	-0.347858	37.0372	0
	High	ELVPSSDPIVFVVGAFAHGK	1	1	1	194328699		0	2.71404e+06	0	0.02651	48.98	0.000538145	2	2069.11	0.838398	68.4607	0
	High	LTTAFEEVWGVI	1	1	1	194328699		0	1.26105e+07	0	0.03619	42.22	0.0034368	2	1364.71	1.38062	70.3367	0
	High	aAPSDGFKPR	2	1	1	194328699	N-Term(Acetyl)	0	1.90397e+07	0.008	0.2301	13.52	2.15868	2	1087.55	-0.671726	21.0187	0
375151597	60S ribosomal protein L10 isoform c [Homo sapiens]	133.327	22.47	3	5	5	8	1.42892e+07	178	20.4528	10.521
	A4	Sequence	# PSMs	# Proteins	# Protein Groups	Protein Group Accessions	Modifications	ΔCn	Area	q-Value	PEP	IonScore	Exp Value	Charge	MH+ [Da]	ΔM [ppm]	RT [min]	# Missed Cleavages
	High	FNADEFEDMVAEK	1	2	1	375151597		0	2.40366e+07	0	0.005777	66.81	1.54669e-05	2	1544.66	0.524015	59.2656	0
	High	FNADEFEDmVAEK	2	2	1	375151597	M9(Oxidation)	0	4.91982e+06	0	0.008426	61.73	4.76043e-05	2	1560.65	-1.69833	45.487	0
	High	EHVIEALRR	1	2	1	375151597		0	5.59333e+06	0.001	0.1383	26.06	0.0706065	2	1122.64	-0.440569	16.2036	1
	High	VHIGQVIMSIR	1	3	1	375151597		0	4.31098e+06	0.005	0.2008	12.23	1.32249	2	1252.72	-0.951517	49.2531	0
	Medium	GPLDKWR	1	2	1	375151597		0	5.83144e+06	0.02	0.3092	18.37	0.359498	2	871.478	-1.061	24.8216	1
	Medium	VHIGQVImSIR	1	3	1	375151597	M8(Oxidation)	0	6.05964e+06	0.02	0.3036	17.37	0.415935	2	1268.71	-0.0104298	41.0629	0
	Medium	EHVIEALR	1	2	1	375151597		0	1.27714e+07	0.034	0.3604	22.57	0.174029	2	966.535	-2.29566	19.5015	0
4506609	60S ribosomal protein L19 [Homo sapiens]	131.774	21.94	1	4	4	6	2.17221e+07	196	23.4512	11.4731
	A4	Sequence	# PSMs	# Proteins	# Protein Groups	Protein Group Accessions	Modifications	ΔCn	Area	q-Value	PEP	IonScore	Exp Value	Charge	MH+ [Da]	ΔM [ppm]	RT [min]	# Missed Cleavages
	High	VWLDPNETNEIANANSR	3	1	1	4506609		0	1.58505e+07	0	0.001554	89.82	1.0814e-07	2	1942.92	-0.800637	47.3434	0
	High	LLADQAEAR	1	1	1	4506609		0	2.65551e+07	0	0.0474	45.58	0.00108741	2	986.524	-2.4062	15.7497	0
	High	HMYHSLYLK	1	1	1	4506609		0	3.51936e+06	0.001	0.132	13.01	2.98521	3	1191.6	0.199214	21.9128	0
	High	ILMEHIHK	1	1	1	4506609		0	2.27606e+07	0.006	0.2152	22.2	0.253075	2	1020.57	-0.454663	16.1973	0
42476296	tropomyosin beta chain isoform 1 [Homo sapiens]	131.608	21.48	4	5	6	7	7.75852e+06	284	32.8306	4.70361
	A4	Sequence	# PSMs	# Proteins	# Protein Groups	Protein Group Accessions	Modifications	ΔCn	Area	q-Value	PEP	IonScore	Exp Value	Charge	MH+ [Da]	ΔM [ppm]	RT [min]	# Missed Cleavages
	High	TIDDLEDEVYAQK	1	1	1	42476296		0	3.35052e+06	0	0.009575	59.28	0.000100799	2	1538.72	-1.52538	44.8071	0
	High	LVILEGELER	2	4	1	42476296		0	1.31816e+07	0	0.01536	49.29	0.00031501	2	1170.67	0.181094	50.0867	0
	High	SLEAQADKYSTK	1	1	1	42476296		0	2.56836e+06	0	0.02516	47.09	0.00125175	2	1340.67	-0.215108	18.3578	1
	High	AISEELDNALNDITSL	1	1	1	42476296		0	3.86132e+06	0	0.01302	45.63	0.00215402	2	1717.85	1.15873	69.224	0
	High	KLVILEGELER	1	4	1	42476296		0	4.04808e+06	0.001	0.1353	33.16	0.00896074	2	1298.77	-0.212183	44.7504	1
	Medium	EDKYEEEIK	1	12	2	42476296;114155146		0	6.04583e+06	0.02	0.3084	18.14	0.928443	2	1182.55	-0.295698	15.6894	1
5803023	vesicular integral-membrane protein VIP36 precursor [Homo sapiens]	130.74	7.3	1	1	1	2	1.34636e+07	356	40.2031	6.94678
	A4	Sequence	# PSMs	# Proteins	# Protein Groups	Protein Group Accessions	Modifications	ΔCn	Area	q-Value	PEP	IonScore	Exp Value	Charge	MH+ [Da]	ΔM [ppm]	RT [min]	# Missed Cleavages
	High	LPTGYYFGASAGTGDLSDNHDIISMK	1	1	1	5803023		0	5.86199e+06	0	0.002023	83.82	5.86123e-07	3	2730.27	-0.864398	60.4834	0
	High	LPTGYYFGASAGTGDLSDNHDIISmK	1	1	1	5803023	M25(Oxidation)	0	1.34636e+07	0	0.005011	65.92	3.88649e-05	3	2746.27	-0.23012	55.3893	0
37595752	lamin-B receptor [Homo sapiens]	130.132	8.13	1	4	4	6	1.9458e+07	615	70.658	9.36377
	A4	Sequence	# PSMs	# Proteins	# Protein Groups	Protein Group Accessions	Modifications	ΔCn	Area	q-Value	PEP	IonScore	Exp Value	Charge	MH+ [Da]	ΔM [ppm]	RT [min]	# Missed Cleavages
	High	NDLSPASSGNAVYDFFIGR	1	1	1	37595752		0	1.65071e+07	0	0.002739	88.21	1.54557e-07	2	2029.97	3.66428	65.6666	0
	High	VVEGTPLIDGR	1	1	1	37595752		0	2.00094e+07	0	0.06489	57.57	5.09205e-05	2	1155.63	-1.89519	31.492	0
	High	NLLVSGWWGFVR	1	1	1	37595752		0	1.36646e+06	0	0.02404	35.99	0.0121352	2	1433.77	-0.0382719	68.1871	0
	High	TFEVTPIR	3	1	1	37595752		0	2.18575e+07	0	0.1028	29.09	0.041309	2	962.53	-0.861875	36.0222	0
156071462	ADP/ATP translocase 3 [Homo sapiens]	128.238	34.9	2	2	10	13	2.12245e+07	298	32.8452	9.74463
	A4	Sequence	# PSMs	# Proteins	# Protein Groups	Protein Group Accessions	Modifications	ΔCn	Area	q-Value	PEP	IonScore	Exp Value	Charge	MH+ [Da]	ΔM [ppm]	RT [min]	# Missed Cleavages
	High	DFLAGGIAAAISK	1	1	1	156071462		0	3.59018e+06	0	0.00634	56.17	9.21498e-05	2	1233.68	-1.54735	61.6753	0
	High	GMGGAFVLVLYDELKK	1	3	3	55749577;156071459;156071462		0	2.3139e+06	0	0.01305	50.18	0.000385199	2	1739.94	1.16956	66.7048	1
	High	YFPTQALNFAFK	1	4	3	55749577;156071459;156071462		0	6.93886e+06	0	0.02779	48.87	0.000889865	2	1446.74	-0.36277	64.1449	0
	High	EQGVLSFWR	1	2	2	156071459;156071462		0	2.60757e+07	0	0.0454	33.49	0.0254301	2	1121.57	-0.191965	60.0458	0
	High	tEQAISFAK	1	1	1	156071462	N-Term(Acetyl)	0	4.02208e+06	0	0.07857	27.89	0.0756693	2	1036.53	-0.415929	40.5322	0
	High	AAYFGVYDTAK	1	2	2	55749577;156071462		0	1.31553e+07	0.001	0.1433	20.33	0.617732	2	1205.58	-0.77973	39.4735	0
	High	QIFLGGVDK	1	2	2	156071459;156071462		0	8.22597e+06	0.002	0.1607	25.11	0.117007	2	976.544	-1.82286	36.2573	0
	Medium	LLLQVQHASK	2	3	3	55749577;156071459;156071462		0	9.88218e+06	0.011	0.2387	26.58	0.0262644	2	1136.68	-1.74012	23.4443	0
	Medium	TAVAPIER	2	4	3	55749577;156071459;156071462		0	2.44424e+07	0.014	0.2653	35.09	0.00709309	2	856.488	-1.19418	16.0392	0
	Medium	MMMQSGR	1	3	3	55749577;156071459;156071462		0	4.29764e+06	0.021	0.312	15.39	0.874431	2	840.352	-0.454434	11.3094	0
	Medium	MmMQSGR	1	3	3	55749577;156071459;156071462	M2(Oxidation)	0	871754	0.029	0.3435	15.47	0.95496	2	856.346	-1.1364	8.78294	0
313569776	60S ribosomal protein L17 isoform a [Homo sapiens]	124.058	32.07	4	5	5	9	1.91054e+07	184	21.3833	10.1694
	A4	Sequence	# PSMs	# Proteins	# Protein Groups	Protein Group Accessions	Modifications	ΔCn	Area	q-Value	PEP	IonScore	Exp Value	Charge	MH+ [Da]	ΔM [ppm]	RT [min]	# Missed Cleavages
	High	GLDVDSLVIEHIQVNK	2	4	1	313569776		0	1.45032e+07	0	0.003344	71.34	2.86093e-06	2	1778.96	-0.138374	60.8927	0
	High	SAEFLLHMLK	1	4	1	313569776		0	7.37239e+06	0	0.03879	44.06	0.00202997	2	1188.64	-0.429677	59.7665	0
	High	EQIVPKPEEEVAQK	2	4	1	313569776		0	1.53836e+07	0	0.03634	34.85	0.0174964	2	1623.86	-1.11342	24.1538	0
	High	YSLDPENPTK	2	2	1	313569776		0	2.74292e+07	0.003	0.1882	40.24	0.00486839	2	1163.56	-0.858519	29.208	0
	High	YLKDVTLQK	1	4	1	313569776		0	3.42855e+06	0.007	0.2226	22.59	0.0961159	2	1107.64	1.1431	21.6777	1
	High	SAEFLLHmLK	1	4	1	313569776	M8(Oxidation)	0	0	0.007	0.2208	11.93	3.3407	2	1204.64	-1.47213	44.3927	0
68160922	40S ribosomal protein S14 [Homo sapiens]	121.899	34.44	1	4	4	5	9.24406e+06	151	16.2625	10.0522
	A4	Sequence	# PSMs	# Proteins	# Protein Groups	Protein Group Accessions	Modifications	ΔCn	Area	q-Value	PEP	IonScore	Exp Value	Charge	MH+ [Da]	ΔM [ppm]	RT [min]	# Missed Cleavages
	High	DESSPYAAMLAAQDVAQR	1	1	1	68160922		0	2.24546e+06	0	0.003599	67.03	2.10934e-05	2	1922.89	0.0227369	57.1442	0
	High	TPGPGAQSALR	1	1	1	68160922		0	1.30198e+07	0	0.02186	59.59	4.11028e-05	2	1054.56	-0.9534	16.428	0
	High	IEDVTPIPSDSTR	2	1	1	68160922		0	8.50984e+06	0	0.07639	34.01	0.0274857	2	1429.71	-1.54718	30.7048	0
	High	ELGITALHIK	1	1	1	68160922		0	6.20248e+06	0	0.08746	25.49	0.0258477	2	1094.66	-0.0780336	45.1872	0
4502491	complement component 1 Q subcomponent-binding protein, mitochondrial precursor [Homo sapiens]	121.77	21.99	1	5	5	5	3.69784e+07	282	31.3426	4.84326
	A4	Sequence	# PSMs	# Proteins	# Protein Groups	Protein Group Accessions	Modifications	ΔCn	Area	q-Value	PEP	IonScore	Exp Value	Charge	MH+ [Da]	ΔM [ppm]	RT [min]	# Missed Cleavages
	High	AFVDFLSDEIK	1	1	1	4502491		0	5.91445e+06	0	0.01462	63.97	2.20076e-05	2	1283.65	-0.918424	63.3004	0
	High	VEEQEPELTSTPNFVVEVIK	1	1	1	4502491		0	6.54742e+07	0	0.004896	63.61	3.30118e-05	2	2287.17	-1.0821	63.6881	0
	High	AFVDFLSDEIKEER	1	1	1	4502491		0	36573651	0	0.1034	31.87	0.0540908	3	1697.83	-3.17079	61.6517	1
	High	EVSFQSTGESEWK	1	1	1	4502491		0	8.88738e+06	0	0.09345	26.07	0.181054	2	1513.68	-3.06564	37.6242	0
	High	mSGGWELELNGTEAK	1	1	1	4502491	M1(Oxidation)	0	1.01198e+06	0	0.05709	25.95	0.241901	2	1637.75	-0.62688	47.729	0
14141193	40S ribosomal protein S9 [Homo sapiens]	119.308	46.39	1	11	11	16	6.15352e+07	194	22.5776	10.6528
	A4	Sequence	# PSMs	# Proteins	# Protein Groups	Protein Group Accessions	Modifications	ΔCn	Area	q-Value	PEP	IonScore	Exp Value	Charge	MH+ [Da]	ΔM [ppm]	RT [min]	# Missed Cleavages
	High	GQGGAGAGDDEEED	1	1	1	14141193		0	3.21978e+06	0	0.0177	57.1	5.74229e-05	2	1306.47	1.16799	8.31556	0
	High	LFEGNALLR	2	1	1	14141193		0	3.08667e+07	0	0.06401	48.69	0.000526632	2	1032.58	-0.635192	46.0701	0
	High	LDYILGLK	3	1	1	14141193		0	1.56695e+07	0	0.03502	42.59	0.000867522	2	934.561	0.334371	53.8701	0
	High	KGQGGAGAGDDEEED	1	1	1	14141193		0	0	0	0.08181	32.08	0.0342241	2	1434.56	2.17039	7.28284	1
	High	LIGEYGLR	2	1	1	14141193		0	5.68742e+07	0.001	0.1344	26.21	0.0781418	2	920.519	-0.823043	35.0765	0
	High	QVVNIPSFIVR	1	1	1	14141193		0	1.97387e+07	0.001	0.126	21.33	0.177058	2	1271.75	0.020925	61.397	0
	High	IGVLDEGK	2	1	1	14141193		0	2.40763e+07	0.004	0.1973	32.25	0.0332379	1	830.461	-1.25937	22.3714	0
	High	IEDFLER	1	1	1	14141193		0	2.08977e+07	0.004	0.1998	29.76	0.049142	2	921.466	-2.02332	37.5709	0
	High	SPYGGGRPGR	1	1	1	14141193		0	3.12498e+06	0.006	0.2178	17.28	0.954048	2	1003.51	-0.0895201	8.23712	0
	Medium	HIDFSLR	1	1	1	14141193		0	9.68648e+07	0.018	0.2905	17.03	0.851066	2	887.472	-1.96632	32.57	0
	Medium	LQTQVFK	1	1	1	14141193		0	2.35996e+07	0.027	0.328	24.26	0.0943057	2	863.497	-1.88361	22.6561	0
10800140	histone H2B type 1-B [Homo sapiens]	116.64	11.9	14	1	1	2	4.77381e+06	126	13.9416	10.3159
	A4	Sequence	# PSMs	# Proteins	# Protein Groups	Protein Group Accessions	Modifications	ΔCn	Area	q-Value	PEP	IonScore	Exp Value	Charge	MH+ [Da]	ΔM [ppm]	RT [min]	# Missed Cleavages
	High	AMGIMNSFVNDIFER	1	14	1	10800140		0	4.77381e+06	0	0.008893	75.54	2.76741e-06	2	1743.82	0.0655495	68.0605	0
	High	AmGIMNSFVNDIFER	1	14	1	10800140	M2(Oxidation)	0	1790140	0	0.009285	62.6	5.83887e-05	2	1759.82	0.734768	66.5117	0
4506725	40S ribosomal protein S4, X isoform X isoform [Homo sapiens]	114.241	33.46	3	9	9	10	1.55174e+07	263	29.5791	10.1548
	A4	Sequence	# PSMs	# Proteins	# Protein Groups	Protein Group Accessions	Modifications	ΔCn	Area	q-Value	PEP	IonScore	Exp Value	Charge	MH+ [Da]	ΔM [ppm]	RT [min]	# Missed Cleavages
	High	LSNIFVIGK	2	1	1	4506725		0	1.70313e+07	0	0.03825	48.99	0.000157728	2	990.599	0.454419	51.8768	0
	High	TDITYPAGFMDVISIDK	1	1	1	4506725		0	1.46225e+07	0	0.01301	47.38	0.00176229	2	1885.93	1.26124	65.5519	0
	High	HPGSFDVVHVK	1	2	1	4506725		0	7.84187e+06	0	0.05945	32.37	0.0298985	3	1221.63	-2.23596	22.8726	0
	High	VNDTIQIDLETGK	1	1	1	4506725		0	5.46046e+06	0	0.06843	31.87	0.0410882	2	1445.74	-2.66225	44.3767	0
	High	ERHPGSFDVVHVK	1	2	1	4506725		0	1.75386e+06	0.001	0.1435	21.12	0.432315	4	1506.78	-0.554219	20.2169	1
	High	TIRYPDPLIK	1	2	1	4506725		0	2.51632e+06	0.002	0.1607	27.4	0.0497688	3	1215.71	-1.53326	40.0343	1
	High	YALTGDEVK	1	3	1	4506725		0	1.0757e+07	0.003	0.1787	33.67	0.0251923	2	995.503	-1.22538	23.4323	0
	High	IGVITNR	1	1	1	4506725		0	1.48984e+07	0.003	0.1912	26.39	0.121007	2	772.466	-2.00693	17.4475	0
	Medium	GNKPWISLPR	1	1	1	4506725		0	8.6395e+06	0.035	0.3702	11.98	1.35331	2	1167.66	-0.404144	41.6988	0
15431297	60S ribosomal protein L13 isoform 1 [Homo sapiens]	114.144	34.12	3	8	8	11	4.53161e+07	211	24.2465	11.6489
	A4	Sequence	# PSMs	# Proteins	# Protein Groups	Protein Group Accessions	Modifications	ΔCn	Area	q-Value	PEP	IonScore	Exp Value	Charge	MH+ [Da]	ΔM [ppm]	RT [min]	# Missed Cleavages
	High	LATQLTGPVMPVR	2	3	1	15431297		0	6.19534e+07	0	0.04589	48.15	0.000341433	2	1382.78	-1.49568	46.9851	0
	High	AKEAAEQDVEK	1	3	1	15431297		0	3.4295e+06	0	0.0338	41.53	0.00400751	2	1217.6	0.38983	7.65716	1
	High	STESLQANVQR	1	2	1	15431297		0	8.9358e+06	0	0.0214	39.85	0.00568811	2	1232.62	-0.122476	17.2287	0
	High	EAAEQDVEK	1	3	1	15431297		0	1.55534e+07	0	0.09912	33.52	0.0185634	2	1018.47	0.89529	8.3343	0
	High	VATWFNQPAR	2	3	1	15431297		0	0	0	0.05895	31.78	0.0362072	2	1189.61	-0.364705	39.0068	0
	High	GFSLEELR	1	2	1	15431297		0	2.67851e+07	0.001	0.1108	29.89	0.047539	2	950.493	-0.933798	49.5446	0
	High	VITEEEKNFK	1	3	1	15431297		0	1.59084e+06	0.003	0.1968	16.92	1.17064	2	1236.65	-1.25007	17.7137	1
	Medium	TIGISVDPR	1	2	1	15431297		0	4.72098e+07	0.014	0.2635	28.47	0.0483592	2	957.535	-1.6539	32.1776	0
	Medium	LATQLTGPVmPVR	1	3	1	15431297	M10(Oxidation)	0	2.33808e+07	0.016	0.2786	17.58	0.542951	2	1398.78	-0.374064	37.3498	0
17158044	40S ribosomal protein S6 [Homo sapiens]	112.853	18.07	1	4	4	7	5.38345e+07	249	28.663	10.8433
	A4	Sequence	# PSMs	# Proteins	# Protein Groups	Protein Group Accessions	Modifications	ΔCn	Area	q-Value	PEP	IonScore	Exp Value	Charge	MH+ [Da]	ΔM [ppm]	RT [min]	# Missed Cleavages
	High	mATEVAADALGEEWK	1	1	1	17158044	M1(Oxidation)	0	2.19634e+06	0	0.004636	59.98	9.0315e-05	2	1636.75	-2.78966	48.7332	0
	High	DIPGLTDTTVPR	3	1	1	17158044		0	1.32007e+08	0	0.03725	52.13	0.000285049	2	1284.68	-0.744859	44.3408	0
	High	MATEVAADALGEEWK	1	1	1	17158044		0	1.49547e+07	0	0.006201	47.11	0.00163021	2	1620.75	-2.3394	54.1091	0
	High	LIEVDDER	1	1	1	17158044		0	1.44005e+07	0.002	0.1525	28.38	0.0638203	2	988.495	0.858539	21.7735	0
	Medium	NKEEAAEYAK	1	1	1	17158044		0	1.45422e+07	0.016	0.2798	25.4	0.318397	2	1152.55	-0.249234	8.23923	1
78000183	60S ribosomal protein L14 [Homo sapiens]	110.904	11.16	1	2	2	4	6.7015e+07	215	23.417	10.9312
	A4	Sequence	# PSMs	# Proteins	# Protein Groups	Protein Group Accessions	Modifications	ΔCn	Area	q-Value	PEP	IonScore	Exp Value	Charge	MH+ [Da]	ΔM [ppm]	RT [min]	# Missed Cleavages
	High	LVAIVDVIDQNR	2	1	1	78000183		0	1.0387e+08	0	0.01671	64.45	7.73477e-06	2	1354.77	-0.625417	59.5489	0
	High	VAYVSFGPHAGK	2	1	1	78000183		0	3.01598e+07	0	0.06499	36.77	0.0107924	2	1232.64	-0.31477	29.5038	0
6912634	60S ribosomal protein L13a isoform 1 [Homo sapiens]	110.823	25.12	2	6	6	11	3.67479e+07	203	23.5624	10.9312
	A4	Sequence	# PSMs	# Proteins	# Protein Groups	Protein Group Accessions	Modifications	ΔCn	Area	q-Value	PEP	IonScore	Exp Value	Charge	MH+ [Da]	ΔM [ppm]	RT [min]	# Missed Cleavages
	High	aEVQVLVLDGR	3	1	1	6912634	N-Term(Acetyl)	0	4.61518e+07	0	0.009648	63.6	1.23752e-05	2	1240.69	-2.2819	62.7613	0
	High	YQAVTATLEEK	1	2	1	6912634		0	2.03228e+07	0	0.063	30.85	0.0475256	2	1252.64	-0.865819	29.2254	0
	High	LAHEVGWK	1	2	1	6912634		0	3.13225e+07	0.001	0.1128	29.57	0.0438319	2	939.504	-0.881834	17.6038	0
	High	IDKYTEVLK	1	2	1	6912634		0	5.53427e+06	0.005	0.2112	30.64	0.0240771	2	1108.62	-1.18033	23.9815	1
	Medium	VFDGIPPPYDK	3	2	1	6912634		0	3.27693e+07	0.03	0.3493	19.82	0.608713	2	1247.63	-0.633913	42.5668	0
	Medium	VFDGIPPPYDKK	2	2	1	6912634		0	1.09339e+07	0.031	0.3512	10.97	4.79901	2	1375.73	-0.308183	35.1151	1
315221152	60S ribosomal protein L11 isoform 2 [Homo sapiens]	107.469	12.99	2	2	2	3	2.37389e+07	177	20.1116	9.59814
	A4	Sequence	# PSMs	# Proteins	# Protein Groups	Protein Group Accessions	Modifications	ΔCn	Area	q-Value	PEP	IonScore	Exp Value	Charge	MH+ [Da]	ΔM [ppm]	RT [min]	# Missed Cleavages
	High	VLEQLTGQTPVFSK	2	2	1	315221152		0	2.23028e+07	0	0.007837	76.18	8.42262e-07	2	1546.85	-0.0126202	48.7843	0
	High	YDGIILPGK	1	2	1	315221152		0	2.51749e+07	0	0.05518	38.09	0.0057904	2	975.55	-1.11525	39.9824	0
29029601	probable ATP-dependent RNA helicase DHX37 [Homo sapiens]	104.924	9.68	1	8	8	8	3.32799e+06	1157	129.464	8.104
	A4	Sequence	# PSMs	# Proteins	# Protein Groups	Protein Group Accessions	Modifications	ΔCn	Area	q-Value	PEP	IonScore	Exp Value	Charge	MH+ [Da]	ΔM [ppm]	RT [min]	# Missed Cleavages
	High	ELPEFVVYQEIVETTK	1	1	1	29029601		0	1.33363e+06	0	0.003629	62.83	3.54934e-05	2	1924	1.19582	67.7302	0
	High	SVYTDILIGLLSR	1	1	1	29029601		0	2.66431e+06	0	0.03905	45.94	0.00057431	2	1449.83	2.53489	70.8189	0
	High	VGWPLPAIEVDFPEGIDR	1	1	1	29029601		0	1.81735e+06	0	0.006816	39.89	0.00662571	2	2010.03	0.136099	67.9584	0
	High	QIVTAGLGDHLAR	1	1	1	29029601		0	2.28669e+06	0	0.02207	32.59	0.0216192	2	1350.75	-0.680287	33.0302	0
	High	TPLLDDPVFIHPSSVLFK	1	1	1	29029601		0	1.53011e+06	0	0.007494	27.54	0.0575285	2	2025.11	0.907692	64.9621	0
	Medium	VTWVSQASADQR	1	1	1	29029601		0	1.96085e+06	0.016	0.2755	11.8	4.47289	2	1347.66	-3.08161	27.596	0
	Medium	MQPPTESQVTYLR	1	1	1	29029601		0	3.89935e+06	0.018	0.2902	10.31	7.16488	2	1549.77	0.0985341	39.5787	0
	Medium	FLLEGQVFR	1	1	1	29029601		0	3.42031e+06	0.026	0.3237	14.86	1.1153	2	1108.62	1.23515	57.8222	0
55749577	ADP/ATP translocase 1 [Homo sapiens]	103.996	24.5	2	1	7	10	1.58266e+07	298	33.0432	9.75928
	A4	Sequence	# PSMs	# Proteins	# Protein Groups	Protein Group Accessions	Modifications	ΔCn	Area	q-Value	PEP	IonScore	Exp Value	Charge	MH+ [Da]	ΔM [ppm]	RT [min]	# Missed Cleavages
	High	GMGGAFVLVLYDEIKK	1	3	3	55749577;156071459;156071462		0	2.3139e+06	0	0.01305	50.18	0.000385199	2	1739.94	1.16956	66.7048	1
	High	YFPTQALNFAFK	1	4	3	55749577;156071459;156071462		0	6.93886e+06	0	0.02779	48.87	0.000889865	2	1446.74	-0.36277	64.1449	0
	High	EQGFLSFWR	1	1	1	55749577		0	5.78121e+06	0	0.0445	34.94	0.0199109	2	1169.57	-1.54092	64.0379	0
	High	AAYFGVYDTAK	1	2	2	55749577;156071462		0	1.31553e+07	0.001	0.1433	20.33	0.617732	2	1205.58	-0.77973	39.4735	0
	Medium	LLLQVQHASK	2	3	3	55749577;156071459;156071462		0	9.88218e+06	0.011	0.2387	26.58	0.0262644	2	1136.68	-1.74012	23.4443	0
	Medium	TAVAPIER	2	4	3	55749577;156071459;156071462		0	2.44424e+07	0.014	0.2653	35.09	0.00709309	2	856.488	-1.19418	16.0392	0
	Medium	MMMQSGR	1	3	3	55749577;156071459;156071462		0	4.29764e+06	0.021	0.312	15.39	0.874431	2	840.352	-0.454434	11.3094	0
	Medium	MmMQSGR	1	3	3	55749577;156071459;156071462	M2(Oxidation)	0	871754	0.029	0.3435	15.47	0.95496	2	856.346	-1.1364	8.78294	0
4506619	60S ribosomal protein L24 [Homo sapiens]	103.778	13.38	1	2	2	5	2.69588e+07	157	17.7679	11.2534
	A4	Sequence	# PSMs	# Proteins	# Protein Groups	Protein Group Accessions	Modifications	ΔCn	Area	q-Value	PEP	IonScore	Exp Value	Charge	MH+ [Da]	ΔM [ppm]	RT [min]	# Missed Cleavages
	High	AITGASLADIMAK	3	1	1	4506619		0	4.44534e+07	0	0.006654	65.81	1.03132e-05	2	1261.68	1.58386	55.2034	0
	High	VFQFLNAK	2	1	1	4506619		0	9.46417e+06	0	0.07735	35.72	0.00762223	2	966.54	-1.27667	47.3552	0
15431306	60S ribosomal protein L8 [Homo sapiens]	101.96	13.23	1	3	3	3	1.48617e+07	257	28.0073	11.0337
	A4	Sequence	# PSMs	# Proteins	# Protein Groups	Protein Group Accessions	Modifications	ΔCn	Area	q-Value	PEP	IonScore	Exp Value	Charge	MH+ [Da]	ΔM [ppm]	RT [min]	# Missed Cleavages
	High	AVVGVVAGGGR	1	1	1	15431306		0	33603296	0	0.01318	81.98	1.17266e-07	2	941.549	-4.51574	19.3247	0
	High	ASGNYATVISHNPETK	1	1	1	15431306		0	6179480	0	0.02901	49.22	0.0011399	2	1688.82	0.0775144	24.3625	0
	High	AVDFAER	1	1	1	15431306		0	4.80226e+06	0.003	0.1913	27.26	0.0790253	2	807.399	-1.1433	18.7251	0
148470406	heterogeneous nuclear ribonucleoprotein F [Homo sapiens]	99.41	7.23	1	2	2	2	4.67803e+06	415	45.6429	5.57959
	A4	Sequence	# PSMs	# Proteins	# Protein Groups	Protein Group Accessions	Modifications	ΔCn	Area	q-Value	PEP	IonScore	Exp Value	Charge	MH+ [Da]	ΔM [ppm]	RT [min]	# Missed Cleavages
	High	ITGEAFVQFASQELAEK	1	1	1	148470406		0	4.86525e+06	0	0.00211	82.35	3.92047e-07	2	1867.95	0.88268	64.9129	0
	High	mLGPEGGEGFVVK	1	1	1	148470406	N-Term(Acetyl)	0	4.49081e+06	0.001	0.137	43.06	0.00339839	2	1361.68	-0.18425	61.3098	0
24234699	keratin, type I cytoskeletal 19 [Homo sapiens]	97.8444	12.5	3	1	5	8	3.96088e+07	400	44.0791	5.13525
	A4	Sequence	# PSMs	# Proteins	# Protein Groups	Protein Group Accessions	Modifications	ΔCn	Area	q-Value	PEP	IonScore	Exp Value	Charge	MH+ [Da]	ΔM [ppm]	RT [min]	# Missed Cleavages
	High	VLDELTLAR	3	5	3	15431310;24430192;24234699		0	2.49392e+07	0	0.02695	57.29	7.71748e-05	2	1029.59	-1.918	42.6459	0
	High	LEQEIATYR	1	9	3	24430192;15431310;24234699		0	4.2618e+06	0	0.09978	20.28	0.579413	2	1122.58	-1.28192	24.8743	0
	High	FGAQLAHIQALISGIEAQLGDVR	1	1	1	24234699		0	907516	0	0.04709	19.04	0.368602	3	2407.31	-1.05697	72.3757	0
	High	LASYLDKVR	2	7	4	15431310;24430192;195972866;24234699		0	3.22116e+07	0.001	0.1318	43.6	0.00106728	2	1064.61	-3.21094	26.7429	1
	Medium	LASYLDK	1	8	5	55956899;15431310;24430192;195972866;24234699		0	6.16756e+07	0.016	0.2872	35.51	0.0103478	2	809.439	-1.60336	20.3918	0
76496472	60S ribosomal protein L3 isoform b [Homo sapiens]	95.9347	27.12	2	7	7	10	3.24408e+07	354	40.1266	10.228
	A4	Sequence	# PSMs	# Proteins	# Protein Groups	Protein Group Accessions	Modifications	ΔCn	Area	q-Value	PEP	IonScore	Exp Value	Charge	MH+ [Da]	ΔM [ppm]	RT [min]	# Missed Cleavages
	High	NNASTDYDLSDK	1	2	1	76496472		0	0	0	0.01918	53.28	0.000283581	2	1342.58	0.333816	18.7286	0
	High	SINPLGGFVHYGEVTNDFVMLK	1	2	1	76496472		0	3.02706e+06	0	0.02095	44.33	0.00344625	2	2437.22	-0.474489	65.9273	0
	High	ERLEQQVPVNQVFGQDEMIDVIGVTK	1	2	1	76496472		0	9.20506e+06	0	0.008215	39.34	0.00734564	3	2971.52	-1.27245	63.384	1
	High	IGQGYLIKDGK	1	2	1	76496472		0	5.51425e+06	0	0.09634	33.55	0.0144173	2	1191.67	-1.72961	22.891	1
	High	HGSLGFLPR	3	2	1	76496472		0	6.67222e+07	0	0.1034	33.33	0.0124026	2	983.541	-1.12662	33.4228	0
	High	DDPSKPVHLTAFLGYK	2	2	1	76496472		0	2.13951e+07	0	0.03868	24.13	0.252298	2	1787.93	-1.33442	50.2349	0
	High	LEQQVPVNQVFGQDEmIDVIGVTK	1	2	1	76496472	M16(Oxidation)	0	4.90147e+06	0	0.01726	21.03	0.609789	3	2702.37	0.588842	62.0827	0
21536288	creatine kinase M-type [Homo sapiens]	93.7482	15.22	1	5	5	7	5.39463e+06	381	43.0739	7.25439
	A4	Sequence	# PSMs	# Proteins	# Protein Groups	Protein Group Accessions	Modifications	ΔCn	Area	q-Value	PEP	IonScore	Exp Value	Charge	MH+ [Da]	ΔM [ppm]	RT [min]	# Missed Cleavages
	High	LGSSEVEQVQLVVDGVK	2	1	1	21536288		0	6.56513e+06	0	0.00387	65.64	1.16527e-05	2	1785.96	-0.457798	60.0522	0
	High	GGDDLDPNYVLSSR	1	1	1	21536288		0	2.96508e+06	0	0.01975	55.61	0.000213511	2	1507.7	-0.210475	43.9962	0
	High	SFLVWVNEEDHLR	1	1	1	21536288		0	2.13681e+06	0.001	0.1139	12.34	4.97679	2	1643.82	3.17691	61.3489	0
	High	FEEILTR	2	1	1	21536288		0	6.65367e+06	0.002	0.1681	31.52	0.0316407	2	907.486	-2.23207	31.8845	0
	Medium	IEEIFKK	1	1	1	21536288		0	2.45469e+06	0.047	0.4056	23.41	0.0880151	2	906.529	-0.755748	20.6137	1
382546190	ATP synthase subunit alpha, mitochondrial isoform c [Homo sapiens]	93.3436	18.49	3	7	7	9	1.10758e+07	503	54.4597	8.23584
	A4	Sequence	# PSMs	# Proteins	# Protein Groups	Protein Group Accessions	Modifications	ΔCn	Area	q-Value	PEP	IonScore	Exp Value	Charge	MH+ [Da]	ΔM [ppm]	RT [min]	# Missed Cleavages
	High	EVAAFAQFGSDLDAATQQLLSR	2	3	1	382546190		0	4.51216e+06	0	0.004088	48.63	0.00115017	2	2338.17	2.21272	70.2108	0
	High	HALIIYDDLSK	1	3	1	382546190		0	8.29655e+06	0	0.0352	44.4	0.00155216	2	1287.7	2.47423	41.9803	0
	High	TSIAIDTIINQK	2	3	1	382546190		0	1.03329e+07	0	0.01791	43.4	0.00147182	2	1316.74	-0.0534212	50.7366	0
	High	VLSIGDGIAR	1	3	1	382546190		0	1.00541e+07	0	0.08773	25.82	0.100407	2	1000.58	-1.19044	37.3457	0
	High	ILGADTSVDLEETGR	1	3	1	382546190		0	3.64132e+06	0.001	0.1092	19.18	0.942095	2	1575.78	-0.982243	42.4405	0
	High	EAYPGDVFYLHSR	1	3	1	382546190		0	1.28404e+07	0.001	0.1166	11.23	6.30559	2	1553.74	0.0576796	46.6294	0
	Medium	AVDSLVPIGR	1	3	1	382546190		0	9.1597e+06	0.011	0.2475	20.36	0.16292	2	1026.59	0.123369	40.8245	0
4504301	histone H4 [Homo sapiens]	91.0458	50.49	1	5	5	8	2.02764e+07	103	11.3604	11.356
	A4	Sequence	# PSMs	# Proteins	# Protein Groups	Protein Group Accessions	Modifications	ΔCn	Area	q-Value	PEP	IonScore	Exp Value	Charge	MH+ [Da]	ΔM [ppm]	RT [min]	# Missed Cleavages
	High	TVTAMDVVYALK	1	1	1	4504301		0	5.03703e+06	0	0.01253	49.01	0.000529417	2	1310.7	-0.519931	61.9319	0
	High	ISGLIYEETR	2	1	1	4504301		0	2.82158e+07	0	0.02285	41.09	0.00482772	2	1180.62	-0.598426	37.0334	0
	High	DNIQGITKPAIR	1	1	1	4504301		0	9.40511e+06	0	0.06353	38.93	0.00277626	2	1325.75	-3.44731	27.6936	0
	High	DAVTYTEHAK	1	1	1	4504301		0	3.33091e+06	0	0.07737	27.2	0.111469	2	1134.54	-1.04171	11.6362	0
	High	TVTAmDVVYALK	1	1	1	4504301	M5(Oxidation)	0	2.29511e+06	0.002	0.162	24.34	0.177806	2	1326.7	0.00677929	51.7366	0
	High	VFLENVIR	2	1	1	4504301		0	2.32084e+07	0.003	0.1788	32.75	0.012582	2	989.577	-0.517553	50.4528	0
4506341	ATP-binding cassette sub-family D member 3 isoform a [Homo sapiens]	88.9671	10.02	1	4	4	4	4.64697e+06	659	75.4276	9.36377
	A4	Sequence	# PSMs	# Proteins	# Protein Groups	Protein Group Accessions	Modifications	ΔCn	Area	q-Value	PEP	IonScore	Exp Value	Charge	MH+ [Da]	ΔM [ppm]	RT [min]	# Missed Cleavages
	High	EYLDNVQLGHILER	1	1	1	4506341		0	1.99676e+06	0	0.01323	48.66	0.00078215	2	1698.88	0.291972	57.4624	0
	High	STHSELLEDYYQSGR	1	1	1	4506341		0	2.72098e+06	0	0.03656	44.45	0.00378483	2	1784.81	-1.35665	36.8481	0
	High	GIEGVQVIPLIPGAGEIIIADNIIK	1	1	1	4506341		0	3.88669e+06	0	0.01295	32.67	0.00213598	3	2542.49	0.107256	71.5181	0
	High	VLGELWPLFGGR	1	1	1	4506341		0	7.33323e+06	0	0.05051	31.36	0.0285144	2	1343.74	-1.7211	67.394	0
14916501	40S ribosomal protein S24 isoform a [Homo sapiens]	88.6168	26.92	5	3	3	6	3.12523e+07	130	15.0592	10.8872
	A4	Sequence	# PSMs	# Proteins	# Protein Groups	Protein Group Accessions	Modifications	ΔCn	Area	q-Value	PEP	IonScore	Exp Value	Charge	MH+ [Da]	ΔM [ppm]	RT [min]	# Missed Cleavages
	High	TTPDVIFVFGFR	2	5	1	14916501		0	5.29493e+07	0	0.0665	51.51	0.000302304	2	1398.74	-0.214974	67.0477	0
	High	TTGFGMIYDSLDYAK	1	5	1	14916501		0	2.64797e+07	0	0.01935	50.16	0.00090118	2	1681.78	-1.44078	63.1054	0
	High	mNDTVTIR	2	5	1	14916501	N-Term(Acetyl)	0	1.43279e+07	0	0.04312	41.83	0.00341196	2	991.488	0.084991	36.6313	0
	High	mNDTVTIR	1	5	1	14916501	N-Term(Acetyl); M1(Oxidation)	0	7.92459e+06	0.001	0.1295	26.88	0.0905588	2	1007.48	-2.9871	23.5804	0
21264361	mannan-binding lectin serine protease 2 isoform 2 precursor [Homo sapiens]	87.566	10.27	2	2	2	4	10930548	185	20.6159	5.96045
	A4	Sequence	# PSMs	# Proteins	# Protein Groups	Protein Group Accessions	Modifications	ΔCn	Area	q-Value	PEP	IonScore	Exp Value	Charge	MH+ [Da]	ΔM [ppm]	RT [min]	# Missed Cleavages
	High	DTFYSLGSSLDITFR	3	2	1	21264361		0	1.0373e+07	0	0.007187	60.6	7.30303e-05	2	1721.84	1.22326	65.5682	0
	High	APGKDTFYSLGSSLDITFR	1	2	1	21264361		0	1.14881e+07	0	0.01376	36.76	0.0177336	3	2075.04	-0.330085	63.2467	1
308193325	trypsin-3 isoform 4 preproprotein [Homo sapiens]	86.05	5.42	4	1	1	1	7.05537e+07	240	25.8777	5.8335
	A4	Sequence	# PSMs	# Proteins	# Protein Groups	Protein Group Accessions	Modifications	ΔCn	Area	q-Value	PEP	IonScore	Exp Value	Charge	MH+ [Da]	ΔM [ppm]	RT [min]	# Missed Cleavages
	High	VLEGNEQFINAAK	1	4	1	308193325		0	7.05537e+07	0	0.002254	86.05	1.53085e-07	2	1432.74	-1.1437	36.4481	0
291045225	titin isoform N2-A [Homo sapiens]	82.3499	0.5	6	14	14	14	3.27568e+06	33423	3711.29	6.52197
	A4	Sequence	# PSMs	# Proteins	# Protein Groups	Protein Group Accessions	Modifications	ΔCn	Area	q-Value	PEP	IonScore	Exp Value	Charge	MH+ [Da]	ΔM [ppm]	RT [min]	# Missed Cleavages
	High	DAAIIDVTSSFTSLVLDNVNR	1	6	1	291045225		0	0	0	0.01667	46.95	0.00129478	2	2250.16	0.154386	72.6974	0
	High	GLLQAFELLK	1	3	1	291045225		0	1.23166e+06	0	0.09265	35.48	0.00344014	2	1131.68	-0.63625	67.1536	0
	High	LTVLEGDPYFTGK	1	6	1	291045225		0	2.32704e+06	0	0.0838	29.48	0.0734369	2	1439.74	-0.667513	54.2596	0
	High	VLEADPYFTVK	1	6	1	291045225		0	1.26223e+06	0	0.1048	24.45	0.185383	2	1281.67	1.29568	48.883	0
	High	YILTVENSSGSK	1	6	1	291045225		0	1.20092e+06	0	0.03172	24.31	0.217404	2	1297.66	-0.534788	29.456	0
	High	HLQDVTLK	1	3	1	291045225		0	1.16159e+06	0	0.09584	18.77	0.266143	2	953.541	-0.704969	17.3169	0
	High	VLDTPGPPVNVTVK	1	6	1	291045225		0	4.34775e+06	0.002	0.1557	16.3	0.556754	2	1435.81	-0.667569	42.7785	0
	High	LTTGEEYQFR	1	6	1	291045225		0	1.04368e+06	0.002	0.1483	15.13	1.76929	2	1243.59	-1.9606	30.5	0
	High	VLPTIDLSTMPQK	1	6	1	291045225		0	1.96304e+06	0.003	0.1969	15.12	1.30427	2	1442.79	0.17247	53.9926	0
	High	YTLTLENSSGTK	1	6	1	291045225		0	0	0.005	0.2023	19.06	0.744371	2	1313.66	-1.95027	31.7259	0
	High	ITQFVVPDLQTK	1	6	1	291045225		0	2.92881e+06	0.005	0.2027	17.95	0.624464	2	1388.78	-1.9059	53.8509	0
	Medium	VYAENIVGVGK	1	6	1	291045225		0	2.55048e+06	0.013	0.2578	16.17	0.829711	2	1148.63	-1.1884	34.0677	0
	Medium	VGVGPTIETK	1	6	1	291045225		0	1.4324e+06	0.014	0.2615	14.99	1.14897	2	1000.57	-0.143913	22.1624	0
	Medium	LTVIEPAWER	1	3	1	291045225		0	1.78012e+06	0.048	0.4099	11.36	2.93187	2	1213.66	0.124535	48.5714	0
4506685	40S ribosomal protein S13 [Homo sapiens]	81.5174	43.05	1	6	6	7	2.67417e+07	151	17.2117	10.5356
	A4	Sequence	# PSMs	# Proteins	# Protein Groups	Protein Group Accessions	Modifications	ΔCn	Area	q-Value	PEP	IonScore	Exp Value	Charge	MH+ [Da]	ΔM [ppm]	RT [min]	# Missed Cleavages
	High	LTSDDVKEQIYK	1	1	1	4506685		0	7.54416e+06	0	0.06021	41.34	0.0044585	2	1438.74	-1.67749	27.3807	1
	High	GLTPSQIGVILR	2	1	1	4506685		0	1.46811e+07	0.001	0.1232	40.75	0.00105595	2	1253.76	-1.30189	58.3626	0
	High	DSHGVAQVR	1	1	1	4506685		0	6.11054e+06	0.001	0.1345	28	0.0907351	2	968.491	-0.346091	8.6615	0
	High	GLSQSALPYR	1	1	1	4506685		0	1.95257e+07	0.005	0.2104	34.14	0.0177706	2	1091.58	-2.14592	31.4687	0
	Medium	LILIESR	1	1	1	4506685		0	3.242e+07	0.019	0.3034	21.69	0.200582	2	843.529	-0.696907	35.0782	0
	Medium	GLAPDLPEDLYHLIK	1	1	1	4506685		0	2.82796e+07	0.041	0.3881	17.5	0.75488	3	1693.92	-0.451604	64.9866	0
4885381	histone H1.5 [Homo sapiens]	78.9356	19.03	1	3	3	4	8.66575e+06	226	22.5665	10.9165
	A4	Sequence	# PSMs	# Proteins	# Protein Groups	Protein Group Accessions	Modifications	ΔCn	Area	q-Value	PEP	IonScore	Exp Value	Charge	MH+ [Da]	ΔM [ppm]	RT [min]	# Missed Cleavages
	High	sETAPAETATPAPVEKsPAK	1	1	1	4885381	N-Term(Acetyl); S17(Phospho)	0	1.95377e+06	0	0.03577	45.77	0.00311596	2	2103.97	-6.27107	26.0716	1
	High	ALAAGGYDVEK	1	1	1	4885381		0	6.9625e+06	0	0.0504	39.55	0.00531295	2	1093.55	-1.7252	23.4142	0
	High	ATGPPVSELITK	2	1	1	4885381		0	17080999	0.001	0.1208	34.74	0.00888026	2	1212.69	2.43894	40.2306	0
15011936	40S ribosomal protein S26 [Homo sapiens]	78.3985	20.87	2	2	2	2	3.74144e+07	115	13.0071	11.0044
	A4	Sequence	# PSMs	# Proteins	# Protein Groups	Protein Group Accessions	Modifications	ΔCn	Area	q-Value	PEP	IonScore	Exp Value	Charge	MH+ [Da]	ΔM [ppm]	RT [min]	# Missed Cleavages
	High	DISEASVFDAYVLPK	1	1	1	15011936		0	3.32444e+07	0	0.007376	52.4	0.000416331	2	1653.84	-0.748727	63.686	0
	High	NIVEAAAVR	1	2	1	15011936		0	4.15845e+07	0	0.05371	48.72	0.000372617	2	942.536	-1.00484	23.9901	0
28933465	syntaxin-12 [Homo sapiens]	78.2809	33.7	1	8	8	9	1.77595e+07	276	31.6223	5.59229
	A4	Sequence	# PSMs	# Proteins	# Protein Groups	Protein Group Accessions	Modifications	ΔCn	Area	q-Value	PEP	IonScore	Exp Value	Charge	MH+ [Da]	ΔM [ppm]	RT [min]	# Missed Cleavages
	High	LQENLQQLQHSTNQLAK	2	1	1	28933465		0	1.33468e+07	0	0.002058	62.88	2.97287e-05	2	1993.04	-1.65427	37.6861	0
	High	ISQATAQIK	1	1	1	28933465		0	6.44499e+06	0	0.06607	34.99	0.0123772	2	959.552	0.305796	13.8331	0
	High	ELGSLPLPLSTSEQR	1	1	1	28933465		0	2.63482e+07	0	0.02366	30.51	0.036724	2	1626.87	0.298461	58.0093	0
	High	LMNDFSAALNNFQAVQR	1	1	1	28933465		0	1.38237e+06	0.001	0.1164	16.18	2.3834	3	1938.94	-3.75651	62.712	0
	High	sYGPLDMYR	1	1	1	28933465	N-Term(Acetyl)	0	3.94702e+06	0.001	0.1329	13.3	2.95141	2	1143.51	-0.100354	56.2299	0
	High	NPGPSGPQLR	1	1	1	28933465		0	1.35836e+07	0.003	0.1705	28.43	0.0614389	2	1022.54	-1.00782	16.5157	0
	High	ATEQLQR	1	1	1	28933465		0	1.49609e+06	0.005	0.201	30.02	0.0486256	2	845.448	0.0320535	8.67504	0
	Medium	NLMSQLGTK	1	1	1	28933465		0	6.27478e+06	0.015	0.2735	20.48	0.406048	2	991.524	0.3231	33.7891	0
4506625	60S ribosomal protein L27a [Homo sapiens]	77.9171	14.19	1	2	2	5	9.24746e+07	148	16.551	11.0044
	A4	Sequence	# PSMs	# Proteins	# Protein Groups	Protein Group Accessions	Modifications	ΔCn	Area	q-Value	PEP	IonScore	Exp Value	Charge	MH+ [Da]	ΔM [ppm]	RT [min]	# Missed Cleavages
	High	TGAAPIIDVVR	3	1	1	4506625		0	1.67761e+08	0	0.02241	55.12	4.93714e-05	2	1111.65	0.630934	43.5687	0
	High	LWTLVSEQTR	2	1	1	4506625		0	1.71885e+07	0	0.1015	24.55	0.172044	2	1232.66	-0.819515	47.8122	0
23065552	glutathione S-transferase Mu 3 [Homo sapiens]	77.02	14.67	1	2	2	3	2.37845e+06	225	26.5421	5.5415
	A4	Sequence	# PSMs	# Proteins	# Protein Groups	Protein Group Accessions	Modifications	ΔCn	Area	q-Value	PEP	IonScore	Exp Value	Charge	MH+ [Da]	ΔM [ppm]	RT [min]	# Missed Cleavages
	High	LTFVDFLTYDILDQNR	2	1	1	23065552		0	2.78879e+06	0	0.004797	73.23	3.37488e-06	2	1973	1.28465	72.1647	0
	High	FKLDLDFPNLPYLLDGK	1	1	1	23065552		0	1.96811e+06	0	0.06407	25.29	0.10708	3	2008.08	0.148677	68.9383	1
157412270	heterogeneous nuclear ribonucleoprotein M isoform b [Homo sapiens]	75.3074	8.39	2	5	5	5	4.37932e+06	691	73.5724	8.82178
	A4	Sequence	# PSMs	# Proteins	# Protein Groups	Protein Group Accessions	Modifications	ΔCn	Area	q-Value	PEP	IonScore	Exp Value	Charge	MH+ [Da]	ΔM [ppm]	RT [min]	# Missed Cleavages
	High	aAGVEAAAEVAATEIK	1	2	1	157412270	N-Term(Acetyl)	0	8.54506e+06	0	0.02379	48.7	0.000788469	2	1542.8	0.789079	65.7088	0
	High	MGPLGLDHMASSIER	1	2	1	157412270		0	2.4525e+06	0	0.01106	34.73	0.0284016	2	1613.78	-0.307454	50.3925	0
	High	VGQTIER	1	2	1	157412270		0	2.09936e+06	0	0.07423	30.42	0.0541061	2	802.441	-0.636254	9.65525	0
	High	AFITNIPFDVK	1	2	1	157412270		0	2.1404e+06	0	0.1068	19.16	0.493243	2	1264.69	-1.35936	62.0149	0
	High	FGSGMNMGR	1	2	1	157412270		0	0	0.004	0.1976	30.62	0.0361957	2	956.408	-0.179801	22.1703	0
13904866	60S ribosomal protein L28 isoform 2 [Homo sapiens]	73.9664	35.04	5	6	6	7	7.53559e+06	137	15.7377	12.0151
	A4	Sequence	# PSMs	# Proteins	# Protein Groups	Protein Group Accessions	Modifications	ΔCn	Area	q-Value	PEP	IonScore	Exp Value	Charge	MH+ [Da]	ΔM [ppm]	RT [min]	# Missed Cleavages
	High	sAHLQWMVVR	2	5	1	13904866	N-Term(Acetyl)	0	8.37375e+06	0	0.03243	41.58	0.00364888	2	1268.66	-0.0870369	56.1316	0
	High	YNGLIHR	1	5	1	13904866		0	4.67336e+06	0	0.102	34.74	0.0122041	2	872.474	0.501324	14.9146	0
	High	TVGVEPAADGK	1	5	1	13904866		0	9270996	0	0.0811	25	0.14167	2	1043.54	-1.20862	13.3298	0
	High	QTYSTEPNNLK	1	5	1	13904866		0	4.96201e+06	0.001	0.1142	30.34	0.0624171	2	1294.62	-2.57238	17.5138	0
	High	SQKPVMVK	1	1	1	13904866		0	3.92803e+06	0.007	0.2274	31.19	0.0356973	2	916.527	-1.27763	8.924	0
	Medium	KTVGVEPAADGK	1	5	1	13904866		0	584979	0.024	0.32	13.21	2.17753	2	1171.63	-1.38845	9.93003	1
38683855	pentatricopeptide repeat domain-containing protein 3, mitochondrial precursor [Homo sapiens]	73.61	5.08	1	3	3	3	3.28932e+06	689	78.4997	6.41748
	A4	Sequence	# PSMs	# Proteins	# Protein Groups	Protein Group Accessions	Modifications	ΔCn	Area	q-Value	PEP	IonScore	Exp Value	Charge	MH+ [Da]	ΔM [ppm]	RT [min]	# Missed Cleavages
	High	AYEQALNLYTELLNNR	1	1	1	38683855		0	1352033	0	0.002281	73.61	3.32078e-06	2	1924.98	1.13867	65.0268	0
	High	FIGPDQHR	1	1	1	38683855		0	3.02491e+06	0.003	0.182	19.12	0.571283	2	969.489	-0.788924	12.7119	0
	High	LFDQPGDPLKR	1	1	1	38683855		0	5.49103e+06	0.009	0.2323	24.32	0.168457	2	1285.69	-0.658625	34.4278	1
18104948	60S ribosomal protein L21 [Homo sapiens]	72.7786	20.63	1	3	3	5	7.47006e+06	160	18.5531	10.4917
	A4	Sequence	# PSMs	# Proteins	# Protein Groups	Protein Group Accessions	Modifications	ΔCn	Area	q-Value	PEP	IonScore	Exp Value	Charge	MH+ [Da]	ΔM [ppm]	RT [min]	# Missed Cleavages
	High	VYNVTQHAVGIVVNK	3	1	1	18104948		0	1.07503e+07	0	0.004424	64.24	1.07172e-05	2	1640.91	-0.600294	38.4659	0
	High	HGVVPLATYMR	1	1	1	18104948		0	5.12594e+06	0.003	0.1839	21.77	0.324653	2	1243.67	2.96664	40.2395	0
	Medium	GTWVQLK	1	1	1	18104948		0	6.53395e+06	0.035	0.3712	19.15	0.636673	2	831.472	0.130381	33.1541	0
10800144	histone cluster 1, H2aj [Homo sapiens]	72.7321	27.34	19	3	3	4	2.12649e+07	128	13.9278	10.8872
	A4	Sequence	# PSMs	# Proteins	# Protein Groups	Protein Group Accessions	Modifications	ΔCn	Area	q-Value	PEP	IonScore	Exp Value	Charge	MH+ [Da]	ΔM [ppm]	RT [min]	# Missed Cleavages
	High	AGLQFPVGR	2	17	1	10800144		0	3.08808e+07	0	0.0445	49.3	0.000596261	2	944.531	-0.370461	40.8107	0
	High	VTIAQGGVLPNIQAVLLPK	1	10	1	10800144		0	1.3818e+07	0	0.01369	46.97	5.12319e-05	2	1931.17	0.105471	66.3898	0
	High	HLQLAIR	1	17	1	10800144		0	1.90958e+07	0.007	0.2239	14.86	0.2776	2	850.524	-1.83861	24.5665	0
115298674	nidogen-1 precursor [Homo sapiens]	69.71	2.65	1	1	1	1	7.57702e+06	1247	136.291	5.2876
	A4	Sequence	# PSMs	# Proteins	# Protein Groups	Protein Group Accessions	Modifications	ΔCn	Area	q-Value	PEP	IonScore	Exp Value	Charge	MH+ [Da]	ΔM [ppm]	RT [min]	# Missed Cleavages
	High	NTFQAVLASSDSSSYAIFLYPEDGLQFHTTFSK	1	1	1	115298674		0	7.57702e+06	0	0.002379	69.71	1.43734e-05	3	3671.76	1.52173	68.0068	0
17986273	myosin light chain 1/3, skeletal muscle isoform isoform 1f [Homo sapiens]	69.1805	27.32	3	5	5	7	5.40506e+07	194	21.1318	5.03369
	A4	Sequence	# PSMs	# Proteins	# Protein Groups	Protein Group Accessions	Modifications	ΔCn	Area	q-Value	PEP	IonScore	Exp Value	Charge	MH+ [Da]	ΔM [ppm]	RT [min]	# Missed Cleavages
	High	ITLSQVGDVLR	1	2	1	17986273		0	7.71086e+07	0	0.01491	54.62	0.000103888	2	1200.7	1.75202	57.7824	0
	High	KIEFEQFLPMMQAISNNK	1	2	1	17986273		0	6.43664e+06	0	0.02165	29.54	0.0914955	3	2168.09	0.82309	65.978	1
	High	EAFLLFDR	2	2	1	17986273		0	1.50904e+07	0.001	0.1249	36.54	0.010847	2	1010.53	-2.09922	60.7561	0
	High	EQQDEFKEAFLLFDR	2	1	1	17986273		0	3.39762e+06	0.001	0.1092	22.03	0.616275	2	1914.92	-0.087731	63.6542	1
	High	HVLATLGEK	1	3	1	17986273		0	6.99528e+07	0.002	0.157	15.38	0.588161	2	967.556	-0.857094	17.0537	0
17105394	60S ribosomal protein L23a [Homo sapiens]	68.2791	27.56	1	5	5	7	1.64997e+07	156	17.6841	10.4478
	A4	Sequence	# PSMs	# Proteins	# Protein Groups	Protein Group Accessions	Modifications	ΔCn	Area	q-Value	PEP	IonScore	Exp Value	Charge	MH+ [Da]	ΔM [ppm]	RT [min]	# Missed Cleavages
	High	VNTLIRPDGEK	1	1	1	17105394		0	7.99205e+06	0	0.05727	33.76	0.0131477	2	1241.69	0.566306	18.3802	0
	High	LAPDYDALDVANK	2	1	1	17105394		0	3.40066e+07	0	0.0409	29.75	0.0727707	2	1404.7	-1.29795	42.3436	0
	High	LYDIDVAK	1	1	1	17105394		0	7.50039e+06	0.002	0.1552	24.1	0.135193	2	936.504	-0.0668732	33.7853	0
	High	KLYDIDVAK	2	1	1	17105394		0	7.47877e+06	0.003	0.1774	28.54	0.0442969	2	1064.6	-2.17944	28.683	1
	Medium	NKLDHYAIIK	1	1	1	17105394		0	2.81947e+06	0.014	0.2668	15.53	0.941857	2	1214.69	-0.473429	23.4339	1
112789541	troponin T, fast skeletal muscle isoform 4 [Homo sapiens]	67.546	8.8	4	2	2	2	3.63828e+06	250	29.7175	8.48486
	A4	Sequence	# PSMs	# Proteins	# Protein Groups	Protein Group Accessions	Modifications	ΔCn	Area	q-Value	PEP	IonScore	Exp Value	Charge	MH+ [Da]	ΔM [ppm]	RT [min]	# Missed Cleavages
	High	ALSSMGANYSSYLAK	1	4	1	112789541		0	2.14474e+06	0	0.003327	61.68	5.15855e-05	2	1562.75	0.331278	47.5159	0
	High	YDITTLR	1	3	1	112789541		0	5.13182e+06	0.003	0.1811	31.49	0.0298377	2	881.472	-1.34675	32.8605	0
114155146	tropomyosin alpha-3 chain isoform 3 [Homo sapiens]	65.6859	11.74	12	2	4	5	6.97767e+06	247	28.9378	4.80518
	A4	Sequence	# PSMs	# Proteins	# Protein Groups	Protein Group Accessions	Modifications	ΔCn	Area	q-Value	PEP	IonScore	Exp Value	Charge	MH+ [Da]	ΔM [ppm]	RT [min]	# Missed Cleavages
	High	MELQEIQLK	1	16	2	114155146;63252898		0	8.45624e+06	0	0.09589	49.69	0.000586935	2	1131.6	-2.9529	44.8913	0
	High	YSQKEDKYEEEIK	2	8	1	114155146		0	6.43094e+06	0	0.01962	44.74	0.00339095	2	1688.8	-0.350812	16.6321	2
	Medium	EDKYEEEIK	1	12	2	42476296;114155146		0	6.04583e+06	0.02	0.3084	18.14	0.928443	2	1182.55	-0.295698	15.6894	1
	Medium	LLSNELK	1	2	1	114155146		0	5.38166e+06	0.03	0.3467	15.95	1.24508	2	816.483	1.0591	21.7996	0
5174449	histone H1x [Homo sapiens]	65.3101	10.33	1	2	2	2	5.60419e+06	213	22.4735	10.7554
	A4	Sequence	# PSMs	# Proteins	# Protein Groups	Protein Group Accessions	Modifications	ΔCn	Area	q-Value	PEP	IonScore	Exp Value	Charge	MH+ [Da]	ΔM [ppm]	RT [min]	# Missed Cleavages
	High	YSQLVVETIR	1	1	1	5174449		0	6.75629e+06	0	0.02046	54.42	0.000133541	2	1207.67	-0.212825	41.4368	0
	High	ALVQNDTLLQVK	1	1	1	5174449		0	4.4521e+06	0	0.09744	38.83	0.00343006	2	1341.77	-1.25285	45.4614	0
197333695	poly(A)-specific ribonuclease PARN isoform 2 [Homo sapiens]	65.2848	18.17	3	9	9	9	1.52454e+07	578	66.5324	6.37939
	A4	Sequence	# PSMs	# Proteins	# Protein Groups	Protein Group Accessions	Modifications	ΔCn	Area	q-Value	PEP	IonScore	Exp Value	Charge	MH+ [Da]	ΔM [ppm]	RT [min]	# Missed Cleavages
	High	EQEELNDAVGFSR	1	3	1	197333695		0	1.32102e+07	0	0.08333	41.57	0.00529088	2	1493.68	-2.49069	36.085	0
	High	VIHAIANSGK	1	3	1	197333695		0	0	0	0.04014	30.7	0.0180016	2	1009.58	-2.40363	9.90658	0
	High	VMDIPYLNLEGPDLQPK	1	3	1	197333695		0	8.20078e+06	0	0.05151	13.67	2.83709	2	1942	0.414124	64.751	0
	High	LIEPFFNK	1	3	1	197333695		0	1.77131e+07	0.001	0.1423	29.33	0.0430553	2	1007.56	-0.376792	51.1266	0
	High	IQTYAEYMGR	1	3	1	197333695		0	1.48128e+07	0.001	0.1105	20.89	0.564183	2	1231.58	-0.444417	33.7974	0
	High	GIHVETLETEKK	1	3	1	197333695		0	1.03051e+06	0.001	0.1243	17.36	0.71074	2	1383.74	-2.49247	18.9863	1
	High	NNSFTAPSTVGK	1	3	1	197333695		0	6.96454e+06	0.003	0.1739	14.68	2.3386	2	1222.61	-0.0347858	22.1359	0
	Medium	NSPATLFEVPDTW	1	3	1	197333695		0	10125645	0.014	0.2672	26.42	0.195197	2	1476.7	-0.0773672	67.237	0
	Medium	ELSPAGSISK	1	3	1	197333695		0	5.77962e+06	0.042	0.3902	30.02	0.0501684	2	988.528	-2.66395	18.962	0
4506691	40S ribosomal protein S16 [Homo sapiens]	64.5373	33.56	1	6	6	7	1.15094e+07	146	16.435	10.2134
	A4	Sequence	# PSMs	# Proteins	# Protein Groups	Protein Group Accessions	Modifications	ΔCn	Area	q-Value	PEP	IonScore	Exp Value	Charge	MH+ [Da]	ΔM [ppm]	RT [min]	# Missed Cleavages
	High	EIKDILIQYDR	1	1	1	4506691		0	6.39347e+06	0	0.07133	40.85	0.00293952	2	1405.77	-0.266918	47.2724	1
	High	DILIQYDR	1	1	1	4506691		0	4.15292e+06	0	0.1009	11.72	3.30768	2	1035.55	-0.63643	38.6295	0
	High	LLEPVLLLGK	1	1	1	4506691		0	1.99358e+07	0.001	0.1406	33.85	0.000721171	2	1094.72	-0.994362	63.7852	0
	High	TATAVAHcK	1	1	1	4506691	C8(DeStreak)	0	1.00862e+06	0.001	0.1324	11.17	3.59767	2	977.455	0.308088	8.53719	0
	High	GGGHVAQIYAIR	1	1	1	4506691		0	0	0.001	0.1238	9.71	3.91809	2	1241.67	-2.95493	27.762	0
	Medium	FAGVDIR	2	1	1	4506691		0	8.199e+06	0.011	0.2378	38.16	0.00540758	2	777.423	-2.52478	31.6186	0
4759188	syntaxin-8 [Homo sapiens]	64.49	11.86	1	2	2	2	1.4848e+06	236	26.89	4.98291
	A4	Sequence	# PSMs	# Proteins	# Protein Groups	Protein Group Accessions	Modifications	ΔCn	Area	q-Value	PEP	IonScore	Exp Value	Charge	MH+ [Da]	ΔM [ppm]	RT [min]	# Missed Cleavages
	High	IIQEQDAGLDALSSIISR	1	1	1	4759188		0	1.31908e+06	0	0.009017	64.49	1.50254e-05	2	1929.03	1.46317	64.6773	0
	High	QNLLDDLVTR	1	1	1	4759188		0	1.65052e+06	0.001	0.1334	23.87	0.20018	2	1186.64	-0.972669	58.9383	0
193794814	fructose-bisphosphate aldolase A isoform 1 [Homo sapiens]	63.7446	15.93	4	5	5	5	1.00117e+07	364	39.3953	8.08936
	A4	Sequence	# PSMs	# Proteins	# Protein Groups	Protein Group Accessions	Modifications	ΔCn	Area	q-Value	PEP	IonScore	Exp Value	Charge	MH+ [Da]	ΔM [ppm]	RT [min]	# Missed Cleavages
	High	GILAADESTGSIAK	1	2	1	193794814		0	1.74828e+07	0	0.05352	54.43	0.000212201	2	1332.7	-1.28398	32.1793	0
	High	QLLLTADDR	1	2	1	193794814		0	5.8839e+06	0	0.09578	35.03	0.0147761	2	1044.57	-1.91223	31.803	0
	High	IGEHTPSALAIMENANVLAR	1	2	1	193794814		0	6.66848e+06	0.002	0.1498	25.57	0.181791	3	2107.1	0.362058	62.0638	0
	Medium	VLAAVYK	1	4	1	193794814		0	3.07196e+06	0.02	0.3106	25.53	0.0456234	1	763.472	1.48115	21.5406	0
	Medium	ELSDIAHR	1	2	1	193794814		0	2.40026e+06	0.035	0.3702	9.69	4.77925	2	940.485	-0.0473805	14.7643	0
186928854	28S ribosomal protein S31, mitochondrial [Homo sapiens]	62.6355	10.38	1	2	2	2	1.98475e+06	395	45.2905	9.29053
	A4	Sequence	# PSMs	# Proteins	# Protein Groups	Protein Group Accessions	Modifications	ΔCn	Area	q-Value	PEP	IonScore	Exp Value	Charge	MH+ [Da]	ΔM [ppm]	RT [min]	# Missed Cleavages
	High	IEPLSPELVAAASAVADSLPFDK	1	1	1	186928854		0	1.90291e+06	0	0.01732	50.95	0.000425467	3	2340.23	-0.399207	72.4976	0
	High	EAPETDTSPSLWDVEFAK	1	1	1	186928854		0	2066592	0	0.02135	35.81	0.0298505	2	2021.94	0.576128	61.1832	0
4506605	60S ribosomal protein L23 [Homo sapiens]	62.29	17.86	1	2	2	5	1.30593e+07	140	14.8561	10.5063
	A4	Sequence	# PSMs	# Proteins	# Protein Groups	Protein Group Accessions	Modifications	ΔCn	Area	q-Value	PEP	IonScore	Exp Value	Charge	MH+ [Da]	ΔM [ppm]	RT [min]	# Missed Cleavages
	High	LPAAGVGDMVMATVK	2	1	1	4506605		0	18608123	0	0.003548	40.69	0.0051314	2	1459.76	-1.18662	58.6819	0
	High	LPAAGVGDmVMATVK	2	1	1	4506605	M9(Oxidation)	0	2.26376e+06	0	0.08129	31.21	0.0488157	2	1475.76	-0.375012	45.7189	0
	Medium	GSAITGPVAK	1	1	1	4506605		0	7.51057e+06	0.015	0.2724	21.05	0.260698	2	900.516	0.993213	15.1532	0
19920317	cytoskeleton-associated protein 4 [Homo sapiens]	59.6752	16.94	1	7	7	7	3.58786e+06	602	65.9827	5.92236
	A4	Sequence	# PSMs	# Proteins	# Protein Groups	Protein Group Accessions	Modifications	ΔCn	Area	q-Value	PEP	IonScore	Exp Value	Charge	MH+ [Da]	ΔM [ppm]	RT [min]	# Missed Cleavages
	High	TAVDSLVAYSVK	1	1	1	19920317		0	4.41003e+06	0	0.06104	36.02	0.0104139	2	1252.68	-2.24048	46.1696	0
	High	VQEQVHTLLSQDQAQAAR	1	1	1	19920317		0	2.43235e+06	0	0.005689	32.35	0.040689	3	2022.03	-1.33864	30.9235	0
	High	VASLEESEGNKQDLK	1	1	1	19920317		0	1.15593e+06	0	0.04354	31.93	0.0479945	2	1646.82	-1.60738	17.8511	1
	High	SVGELPSTVESLQK	1	1	1	19920317		0	3.92119e+06	0	0.05568	25.94	0.121484	2	1473.78	-1.32029	43.2278	0
	High	LEGLGSSEADQDGLASTVR	1	1	1	19920317		0	0	0	0.07634	21.78	0.641508	2	1904.92	0.274192	42.1052	0
	High	GAHPSGGADDVAK	1	1	1	19920317		0	0	0.001	0.1324	14.94	1.93659	2	1181.55	-0.308477	7.47853	0
	Medium	QTESLESLLSK	1	1	1	19920317		0	1.34649e+06	0.011	0.2443	17.82	0.819373	2	1234.65	-1.82655	52.1496	0
378548190	40S ribosomal protein S3 isoform 1 [Homo sapiens]	58.5509	10.7	2	3	3	3	4.61077e+06	243	26.6714	9.65674
	A4	Sequence	# PSMs	# Proteins	# Protein Groups	Protein Group Accessions	Modifications	ΔCn	Area	q-Value	PEP	IonScore	Exp Value	Charge	MH+ [Da]	ΔM [ppm]	RT [min]	# Missed Cleavages
	High	AELNEFLTR	1	2	1	378548190		0	5.1934e+06	0	0.08289	43.01	0.00263768	2	1092.57	-1.49303	44.8226	0
	High	TEIIILATR	1	2	1	378548190		0	7.42124e+06	0	0.03408	40.73	0.00145811	2	1029.63	-1.68377	46.7819	0
	Medium	ELTAVVQK	1	2	1	378548190		0	1.21768e+06	0.014	0.2687	18.27	0.714149	2	887.52	-0.0691997	18.4213	0
63252898	tropomyosin alpha-1 chain isoform 1 [Homo sapiens]	58.2069	13.38	8	2	3	3	5.9516e+06	284	32.6887	4.7417
	A4	Sequence	# PSMs	# Proteins	# Protein Groups	Protein Group Accessions	Modifications	ΔCn	Area	q-Value	PEP	IonScore	Exp Value	Charge	MH+ [Da]	ΔM [ppm]	RT [min]	# Missed Cleavages
	High	MEIQEIQLK	1	16	2	114155146;63252898		0	8.45624e+06	0	0.09589	49.69	0.000586935	2	1131.6	-2.9529	44.8913	0
	High	SIDDLEDELYAQK	1	2	1	63252898		0	5.29822e+06	0	0.05192	34.21	0.0323556	2	1538.72	-0.890724	53.0283	0
	High	AISEELDHALNDMTSI	1	3	1	63252898		0	4.10036e+06	0.003	0.1849	20.07	0.951047	2	1758.82	-1.92087	64.446	0
157694492	myb-binding protein 1A isoform 2 [Homo sapiens]	57.9875	2.26	2	3	3	3	1.95117e+06	1328	148.762	9.27588
	A4	Sequence	# PSMs	# Proteins	# Protein Groups	Protein Group Accessions	Modifications	ΔCn	Area	q-Value	PEP	IonScore	Exp Value	Charge	MH+ [Da]	ΔM [ppm]	RT [min]	# Missed Cleavages
	High	VLDLVEVLVTK	1	2	1	157694492		0	3.29641e+06	0	0.02223	50.9	8.29087e-05	2	1227.76	-0.516942	65.7137	0
	High	LITGLGVGR	1	2	1	157694492		0	1.17358e+06	0	0.03661	32.01	0.0148878	2	885.552	-0.135542	33.7483	0
	High	SPSLLQSGAK	1	2	1	157694492		0	1.38353e+06	0.008	0.2301	19.32	0.549665	2	987.547	0.373192	20.2715	0
186928850	28S ribosomal protein S27, mitochondrial [Homo sapiens]	57.8869	10.39	1	3	3	3	1.99074e+06	414	47.5814	6.17627
	A4	Sequence	# PSMs	# Proteins	# Protein Groups	Protein Group Accessions	Modifications	ΔCn	Area	q-Value	PEP	IonScore	Exp Value	Charge	MH+ [Da]	ΔM [ppm]	RT [min]	# Missed Cleavages
	High	ALTSADGASEEQSQNDEDNQGSEK	1	1	1	186928850		0	848956	0	0.003889	48.5	0.00189704	3	2510.05	2.74686	15.2457	0
	High	EALDVLGAVLK	1	1	1	186928850		0	2.20624e+06	0.002	0.1466	15.32	0.672722	2	1127.67	-0.288786	63.1894	0
	Medium	LIDNISSR	1	1	1	186928850		0	2.91703e+06	0.021	0.3116	34.47	0.0185603	2	917.505	-0.596291	20.4611	0
4503471	elongation factor 1-alpha 1 [Homo sapiens]	56.0425	11.69	2	5	5	5	6.77885e+07	462	50.1091	9.01221
	A4	Sequence	# PSMs	# Proteins	# Protein Groups	Protein Group Accessions	Modifications	ΔCn	Area	q-Value	PEP	IonScore	Exp Value	Charge	MH+ [Da]	ΔM [ppm]	RT [min]	# Missed Cleavages
	High	IGGIGTVPVGR	1	2	1	4503471		0	1.93864e+08	0	0.008974	49.68	0.000109799	2	1025.61	-0.35142	33.2761	0
	High	EHALLAYTLGVK	1	2	1	4503471		0	4.76753e+06	0	0.03707	32.07	0.0210785	2	1314.74	0.622129	47.7941	0
	High	QTVAVGVIK	1	2	1	4503471		0	2.16131e+06	0.001	0.1272	20.57	0.222758	1	914.566	-1.50727	25.7972	0
	High	STTTGHLIYK	1	2	1	4503471		0	0	0.002	0.1528	22.59	0.253922	2	1120.6	-0.493136	16.2783	0
	High	YYVTIIDAPGHR	1	1	1	4503471		0	4.73368e+06	0.005	0.2049	16.67	1.1808	2	1404.73	1.32989	40.251	0
4506623	60S ribosomal protein L27 [Homo sapiens]	54.6547	36.03	1	4	4	8	2.1768e+07	136	15.7877	10.5649
	A4	Sequence	# PSMs	# Proteins	# Protein Groups	Protein Group Accessions	Modifications	ΔCn	Area	q-Value	PEP	IonScore	Exp Value	Charge	MH+ [Da]	ΔM [ppm]	RT [min]	# Missed Cleavages
	High	VYNYNHLmPTR	1	1	1	4506623	M8(Oxidation)	0	2.50945e+06	0	0.06355	37.65	0.0130046	2	1423.68	-1.17776	22.532	0
	High	YSVDIPLDK	3	1	1	4506623		0	4.25267e+07	0	0.07377	33.72	0.0177066	2	1049.55	-0.0706683	43.0393	0
	High	VYNYNHLMPTR	1	1	1	4506623		0	5.7017e+06	0	0.04353	26.72	0.131732	2	1407.69	1.26674	33.949	0
	High	NIDDGTSDRPYSHALVAGIDR	1	1	1	4506623		0	13530771	0	0.09167	13.39	5.51374	3	2272.09	-1.07022	37.9981	0
	High	VVLVLAGR	2	1	1	4506623		0	9.2465e+06	0.001	0.1221	29.47	0.00711771	2	826.551	-0.22199	36.6147	0
4506631	60S ribosomal protein L30 [Homo sapiens]	54.3803	16.52	1	2	2	3	5.7651e+06	115	12.7757	9.62744
	A4	Sequence	# PSMs	# Proteins	# Protein Groups	Protein Group Accessions	Modifications	ΔCn	Area	q-Value	PEP	IonScore	Exp Value	Charge	MH+ [Da]	ΔM [ppm]	RT [min]	# Missed Cleavages
	High	SEIEYYAMLAK	2	1	1	4506631		0	5.88962e+06	0	0.03727	41.64	0.00443511	2	1317.64	-0.63889	53.9611	0
	High	SLESINSR	1	1	1	4506631		0	5.64059e+06	0.003	0.1835	17.57	0.837302	2	905.468	-0.589808	15.544	0
45387945	extended synaptotagmin-2 [Homo sapiens]	54.2842	2.35	1	2	2	2	1.78847e+06	893	98.84	8.67529
	A4	Sequence	# PSMs	# Proteins	# Protein Groups	Protein Group Accessions	Modifications	ΔCn	Area	q-Value	PEP	IonScore	Exp Value	Charge	MH+ [Da]	ΔM [ppm]	RT [min]	# Missed Cleavages
	High	VLVALASEELAK	1	1	1	45387945		0	2.73362e+06	0	0.01284	50.51	0.00019518	2	1242.73	1.72221	50.0491	0
	High	VDVGQQPLR	1	1	1	45387945		0	843326	0	0.07743	30.49	0.022422	2	1011.55	-3.20503	20.1311	0
45643129	guanine nucleotide-binding protein-like 3 isoform 2 [Homo sapiens]	53.07	4.47	2	2	2	2	2.14955e+06	537	60.5025	8.79248
	A4	Sequence	# PSMs	# Proteins	# Protein Groups	Protein Group Accessions	Modifications	ΔCn	Area	q-Value	PEP	IonScore	Exp Value	Charge	MH+ [Da]	ΔM [ppm]	RT [min]	# Missed Cleavages
	High	VIEASDVVLEVLDAR	1	2	1	45643129		0	1.76501e+06	0	0.04338	53.07	0.000180995	2	1627.89	-0.247679	67.367	0
	High	SMQVVPLDK	1	2	1	45643129		0	2.53409e+06	0.002	0.1574	21.17	0.396049	2	1016.54	-2.17043	31.6621	0
122056619	LIM domain-binding protein 3 isoform 4 [Homo sapiens]	52.15	5.65	6	1	1	1	6.61018e+06	283	30.9798	9.20264
	A4	Sequence	# PSMs	# Proteins	# Protein Groups	Protein Group Accessions	Modifications	ΔCn	Area	q-Value	PEP	IonScore	Exp Value	Charge	MH+ [Da]	ΔM [ppm]	RT [min]	# Missed Cleavages
	High	DLAVDSASPVYQAVIK	1	6	1	122056619		0	6.61018e+06	0	0.007313	52.15	0.000323055	2	1675.89	-1.75827	56.3313	0
259155317	mitochondrial 2-oxoglutarate/malate carrier protein isoform 3 [Homo sapiens]	51.8	11.41	3	2	2	2	6.02569e+06	263	28.4759	9.89111
	A4	Sequence	# PSMs	# Proteins	# Protein Groups	Protein Group Accessions	Modifications	ΔCn	Area	q-Value	PEP	IonScore	Exp Value	Charge	MH+ [Da]	ΔM [ppm]	RT [min]	# Missed Cleavages
	High	aATASAGAGGIDGKPR	1	3	1	259155317	N-Term(Acetyl)	0	5.14201e+06	0	0.005671	50.08	0.00053358	2	1441.74	-2.15058	19.7795	0
	High	LTGADGTPPGFLLK	1	3	1	259155317		0	6.90938e+06	0	0.07297	26.72	0.0970431	2	1386.76	0.911752	51.955	0
4506629	60S ribosomal protein L29 [Homo sapiens]	50.53	9.43	1	1	1	1	2.31771e+07	159	17.7411	11.6636
	A4	Sequence	# PSMs	# Proteins	# Protein Groups	Protein Group Accessions	Modifications	ΔCn	Area	q-Value	PEP	IonScore	Exp Value	Charge	MH+ [Da]	ΔM [ppm]	RT [min]	# Missed Cleavages
	High	AQAAAPASVPAQAPK	1	1	1	4506629		0	2.31771e+07	0	0.02586	50.53	0.000405383	2	1377.75	-1.67511	19.6305	0
378404908	glyceraldehyde-3-phosphate dehydrogenase isoform 2 [Homo sapiens]	49.59	8.19	2	1	1	2	9.95233e+06	293	31.528	7.60596
	A4	Sequence	# PSMs	# Proteins	# Protein Groups	Protein Group Accessions	Modifications	ΔCn	Area	q-Value	PEP	IonScore	Exp Value	Charge	MH+ [Da]	ΔM [ppm]	RT [min]	# Missed Cleavages
	High	VIHDNFGIVEGLMTTVHAITATQK	2	2	1	378404908		0	9.95233e+06	0	0.007974	46.03	0.00126102	3	2595.36	-0.388524	68.3272	0
5453740	myosin regulatory light chain 12A [Homo sapiens]	49.32	12.28	2	2	2	2	2.54072e+06	171	19.7815	4.80518
	A4	Sequence	# PSMs	# Proteins	# Protein Groups	Protein Group Accessions	Modifications	ΔCn	Area	q-Value	PEP	IonScore	Exp Value	Charge	MH+ [Da]	ΔM [ppm]	RT [min]	# Missed Cleavages
	High	FTDEEVDELYR	1	2	1	5453740		0	2.36246e+06	0	0.04324	45.99	0.00184168	2	1415.63	-2.46914	44.6008	0
	High	GNFNYIEFTR	1	2	1	5453740		0	2.71897e+06	0	0.05608	27.33	0.127784	2	1260.6	0.544763	51.5529	0
55749932	desmin [Homo sapiens]	48.46	6.6	6	3	3	3	1.38956e+06	470	53.5032	5.2749
	A4	Sequence	# PSMs	# Proteins	# Protein Groups	Protein Group Accessions	Modifications	ΔCn	Area	q-Value	PEP	IonScore	Exp Value	Charge	MH+ [Da]	ΔM [ppm]	RT [min]	# Missed Cleavages
	High	VSDLTQAANK	1	1	1	55749932		0	1.19158e+06	0	0.03204	47.56	0.000944465	2	1046.55	-0.170417	12.7788	0
	High	TSGGAGGLGSLR	1	1	1	55749932		0	1.40491e+06	0	0.01787	27.42	0.102884	2	1032.54	-0.285655	22.1038	0
	Medium	EYQDLLNVK	1	7	1	55749932		0	1.57221e+06	0.048	0.4106	17.48	0.89771	2	1121.59	1.77397	40.947	0
4502011	adenylate kinase isoenzyme 1 [Homo sapiens]	46.1199	6.19	1	1	1	2	5.33386e+06	194	21.6213	8.63135
	A4	Sequence	# PSMs	# Proteins	# Protein Groups	Protein Group Accessions	Modifications	ΔCn	Area	q-Value	PEP	IonScore	Exp Value	Charge	MH+ [Da]	ΔM [ppm]	RT [min]	# Missed Cleavages
	High	IIFVVGGPGSGK	2	1	1	4502011		0	5.33386e+06	0	0.04731	38.12	0.00350737	2	1130.66	-1.60474	44.2842	0
68509926	putative pre-mRNA-splicing factor ATP-dependent RNA helicase DHX15 [Homo sapiens]	45.13	1.51	1	1	1	1	3.5935e+06	795	90.8752	7.45947
	A4	Sequence	# PSMs	# Proteins	# Protein Groups	Protein Group Accessions	Modifications	ΔCn	Area	q-Value	PEP	IonScore	Exp Value	Charge	MH+ [Da]	ΔM [ppm]	RT [min]	# Missed Cleavages
	High	TLATDILMGVLK	1	1	1	68509926		0	3.5935e+06	0	0.01858	45.13	0.000529406	2	1274.74	0.500692	67.9974	0
4557777	myosin light chain 3 [Homo sapiens]	44.58	6.67	1	1	1	1	2.92364e+06	195	21.9179	5.09717
	A4	Sequence	# PSMs	# Proteins	# Protein Groups	Protein Group Accessions	Modifications	ΔCn	Area	q-Value	PEP	IonScore	Exp Value	Charge	MH+ [Da]	ΔM [ppm]	RT [min]	# Missed Cleavages
	High	ALGQNPTQAEVLR	1	1	1	4557777		0	2.92364e+06	0	0.03622	44.58	0.00135329	2	1396.75	-0.648456	31.3225	0
6005860	60S ribosomal protein L35 [Homo sapiens]	44.45	26.02	1	3	3	5	1.23198e+07	123	14.5426	11.0483
	A4	Sequence	# PSMs	# Proteins	# Protein Groups	Protein Group Accessions	Modifications	ΔCn	Area	q-Value	PEP	IonScore	Exp Value	Charge	MH+ [Da]	ΔM [ppm]	RT [min]	# Missed Cleavages
	High	QLDDLKVELSQLR	2	1	1	6005860		0	1.03225e+07	0	0.0269	44.45	0.00127776	2	1556.86	0.225018	55.3667	1
	High	VLTVINQTQK	1	1	1	6005860		0	1.77616e+07	0	0.1054	23.67	0.100297	2	1143.67	-1.47325	24.067	0
	Medium	YKPLDLRPK	2	1	1	6005860		0	8.87532e+06	0.018	0.2941	16.49	0.532922	2	1129.67	0.798773	21.5281	0
4507617	troponin C, skeletal muscle [Homo sapiens]	44.19	7.5	1	1	1	1	4.888e+06	160	18.1104	4.1958
	A4	Sequence	# PSMs	# Proteins	# Protein Groups	Protein Group Accessions	Modifications	ΔCn	Area	q-Value	PEP	IonScore	Exp Value	Charge	MH+ [Da]	ΔM [ppm]	RT [min]	# Missed Cleavages
	High	SYLSEEMIAEFK	1	1	1	4507617		0	4.888e+06	0	0.01334	44.19	0.0029666	2	1446.68	-0.587059	61.7939	0
10864053	myozenin-1 [Homo sapiens]	43.48	7.69	1	2	2	2	1.28991e+06	299	31.7248	8.88037
	A4	Sequence	# PSMs	# Proteins	# Protein Groups	Protein Group Accessions	Modifications	ΔCn	Area	q-Value	PEP	IonScore	Exp Value	Charge	MH+ [Da]	ΔM [ppm]	RT [min]	# Missed Cleavages
	High	DVMLEELSLLTNR	1	1	1	10864053		0	1.58488e+06	0	0.01974	43.48	0.00251073	2	1532.8	2.89732	66.5625	0
	High	PLSGTPAPNK	1	1	1	10864053		0	994932	0.001	0.1452	16.2	0.846788	2	981.535	-1.11599	11.5638	0
28302131	hemoglobin subunit gamma-1 [Homo sapiens]	43.28	6.8	5	1	1	1	1.27355e+07	147	16.1183	7.1958
	A4	Sequence	# PSMs	# Proteins	# Protein Groups	Protein Group Accessions	Modifications	ΔCn	Area	q-Value	PEP	IonScore	Exp Value	Charge	MH+ [Da]	ΔM [ppm]	RT [min]	# Missed Cleavages
	High	LLVVYPWTQR	1	5	1	28302131		0	1.27355e+07	0.001	0.1191	43.28	0.00115124	2	1274.72	-1.61051	60.7642	0
16751921	dermcidin preproprotein [Homo sapiens]	42.77	10	1	1	1	1	7.17091e+06	110	11.2768	6.53662
	A4	Sequence	# PSMs	# Proteins	# Protein Groups	Protein Group Accessions	Modifications	ΔCn	Area	q-Value	PEP	IonScore	Exp Value	Charge	MH+ [Da]	ΔM [ppm]	RT [min]	# Missed Cleavages
	High	ENAGEDPGLAR	1	1	1	16751921		0	7.17091e+06	0	0.03598	42.77	0.00325258	2	1128.53	0.163524	13.7232	0
20149498	ferritin light chain [Homo sapiens]	42.25	8.57	1	1	1	1	4.58362e+06	175	20.0071	5.78271
	A4	Sequence	# PSMs	# Proteins	# Protein Groups	Protein Group Accessions	Modifications	ΔCn	Area	q-Value	PEP	IonScore	Exp Value	Charge	MH+ [Da]	ΔM [ppm]	RT [min]	# Missed Cleavages
	High	LGGPEAGLGEYLFER	1	1	1	20149498		0	4.58362e+06	0	0.01897	42.25	0.0047653	2	1607.8	-2.60455	62.3473	0
223671856	coiled-coil domain-containing protein 85C [Homo sapiens]	42.11	7.16	1	2	2	3	2.53622e+06	419	45.182	6.96143
	A4	Sequence	# PSMs	# Proteins	# Protein Groups	Protein Group Accessions	Modifications	ΔCn	Area	q-Value	PEP	IonScore	Exp Value	Charge	MH+ [Da]	ΔM [ppm]	RT [min]	# Missed Cleavages
	High	HAAGAVWHEVAR	2	1	1	223671856		0	1.98487e+06	0	0.03489	37.26	0.0115484	2	1303.66	-2.6513	19.0273	0
	High	LLEGDKLLAQQAGSGEFR	1	1	1	223671856		0	3.08757e+06	0.002	0.156	18.85	0.637249	3	1932.02	-0.364307	47.3654	1
100913206	ATP-dependent RNA helicase A [Homo sapiens]	41.81	3.15	1	4	4	4	2.21492e+06	1270	140.869	6.84424
	A4	Sequence	# PSMs	# Proteins	# Protein Groups	Protein Group Accessions	Modifications	ΔCn	Area	q-Value	PEP	IonScore	Exp Value	Charge	MH+ [Da]	ΔM [ppm]	RT [min]	# Missed Cleavages
	High	DINTDFLLVVLR	1	1	1	100913206		0	2.39886e+06	0	0.01806	41.81	0.00186217	2	1417.81	0.493975	69.9595	0
	High	LGGIGQFLAK	1	1	1	100913206		0	1.80271e+06	0.002	0.1602	16.2	0.449781	2	1003.59	1.03603	51.9898	0
	High	DFVNYLVR	1	1	1	100913206		0	2.03307e+06	0.003	0.1861	22.84	0.227758	2	1025.54	-1.96481	55.0241	0
	Medium	DVVQAYPEVR	1	1	1	100913206		0	2.21283e+06	0.026	0.3257	12.99	2.75535	2	1175.6	-3.98402	30.1263	0
11968182	40S ribosomal protein S18 [Homo sapiens]	41.6654	32.89	1	6	6	6	2.16643e+07	152	17.7079	10.9897
	A4	Sequence	# PSMs	# Proteins	# Protein Groups	Protein Group Accessions	Modifications	ΔCn	Area	q-Value	PEP	IonScore	Exp Value	Charge	MH+ [Da]	ΔM [ppm]	RT [min]	# Missed Cleavages
	High	YSQVLANGLDNK	1	1	1	11968182		0	2.8733e+06	0	0.08241	39.1	0.00781221	2	1321.67	-0.717005	30.3628	0
	High	IAFAITAIK	1	1	1	11968182		0	2.88261e+06	0	0.05568	23.05	0.0309656	2	947.59	-2.21791	54.1598	0
	High	AGELTEDEVER	1	1	1	11968182		0	1.50424e+07	0	0.07543	16.72	1.41734	2	1247.57	-1.23229	20.6156	0
	High	RAGELTEDEVER	1	1	1	11968182		0	1.91558e+06	0	0.07596	13.58	3.04779	2	1403.67	-1.56269	16.8501	1
	High	IPDWFLNR	1	1	1	11968182		0	4.70681e+07	0.001	0.1411	27.67	0.101575	2	1060.56	-0.757221	59.6234	0
	Medium	VLNTNIDGR	1	1	1	11968182		0	1.32301e+06	0.027	0.3277	19.09	0.545032	1	1001.54	-0.61511	19.9728	0
379317177	nucleolar RNA helicase 2 isoform 2 [Homo sapiens]	41.0139	7.69	2	4	4	4	5.32066e+06	715	79.6074	9.37842
	A4	Sequence	# PSMs	# Proteins	# Protein Groups	Protein Group Accessions	Modifications	ΔCn	Area	q-Value	PEP	IonScore	Exp Value	Charge	MH+ [Da]	ΔM [ppm]	RT [min]	# Missed Cleavages
	High	GAVEALAAALAHISGATSVDQR	1	2	1	379317177		0	4.76835e+06	0	0.007262	33.83	0.0239706	3	2108.11	-0.627015	67.2776	0
	High	TFSFAIPLIEK	1	2	1	379317177		0	4.87399e+06	0	0.08096	30.67	0.0213402	2	1265.71	-0.983751	65.4842	0
	High	IGVPSATEIIK	1	2	1	379317177		0	6.31965e+06	0.002	0.1615	25.93	0.0694335	2	1127.67	0.0448329	47.2051	0
	Medium	TAITVEHLAIK	1	2	1	379317177		0	3.47195e+06	0.014	0.2698	12.96	0.735975	2	1195.7	-0.744683	36.7044	0
315434216	28S ribosomal protein S29, mitochondrial isoform 3 [Homo sapiens]	40.85	3.92	3	1	1	2		357	41.0184	8.98291
	A4	Sequence	# PSMs	# Proteins	# Protein Groups	Protein Group Accessions	Modifications	ΔCn	Area	q-Value	PEP	IonScore	Exp Value	Charge	MH+ [Da]	ΔM [ppm]	RT [min]	# Missed Cleavages
	High	GSPLGEVVEQGITR	2	3	1	315434216		0	0	0	0.02193	35.8	0.0118757	2	1441.77	1.24411	50.4009	0
11527402	integral membrane protein 2B [Homo sapiens]	39.93	3.76	1	1	1	1	2.96698e+06	266	30.3184	5.13525
	A4	Sequence	# PSMs	# Proteins	# Protein Groups	Protein Group Accessions	Modifications	ΔCn	Area	q-Value	PEP	IonScore	Exp Value	Charge	MH+ [Da]	ΔM [ppm]	RT [min]	# Missed Cleavages
	High	NLLELLINIK	1	1	1	11527402		0	2.96698e+06	0	0.06715	39.93	0.000630074	2	1182.75	0.174093	69.9778	0
133908641	myosin-binding protein C, fast-type [Homo sapiens]	39.85	2.19	1	1	2	2	4.25759e+06	1141	127.991	7.51807
	A4	Sequence	# PSMs	# Proteins	# Protein Groups	Protein Group Accessions	Modifications	ΔCn	Area	q-Value	PEP	IonScore	Exp Value	Charge	MH+ [Da]	ΔM [ppm]	RT [min]	# Missed Cleavages
	High	QLEVLQDIADLTVK	1	1	1	133908641		0	2.15562e+06	0	0.01088	39.85	0.00306402	2	1584.89	0.42026	67.0524	0
	High	IAFQYGITDLR	1	11	2	360039225;133908641		0	6359557	0	0.08156	27.31	0.0782136	2	1296.69	-0.911747	57.5906	0
5454166	vesicle transport through interaction with t-SNAREs homolog 1B [Homo sapiens]	39.56	5.17	1	1	1	1	1.85684e+06	232	26.6719	9.0415
	A4	Sequence	# PSMs	# Proteins	# Protein Groups	Protein Group Accessions	Modifications	ΔCn	Area	q-Value	PEP	IonScore	Exp Value	Charge	MH+ [Da]	ΔM [ppm]	RT [min]	# Missed Cleavages
	High	AMLLQGTESLNR	1	1	1	5454166		0	1.85684e+06	0	0.01085	39.56	0.0069994	2	1332.69	-0.780778	39.9428	0
21327708	nucleosome assembly protein 1-like 1 [Homo sapiens]	38.85	4.35	1	1	1	1	2.10125e+06	391	45.3459	4.4624
	A4	Sequence	# PSMs	# Proteins	# Protein Groups	Protein Group Accessions	Modifications	ΔCn	Area	q-Value	PEP	IonScore	Exp Value	Charge	MH+ [Da]	ΔM [ppm]	RT [min]	# Missed Cleavages
	High	LDGLVETPTGYIESLPR	1	1	1	21327708		0	2.10125e+06	0	0.03396	38.85	0.00705665	2	1859.97	-0.775795	62.2735	0
4506681	40S ribosomal protein S11 [Homo sapiens]	38.65	13.92	1	3	3	4	1.95928e+07	158	18.419	10.3013
	A4	Sequence	# PSMs	# Proteins	# Protein Groups	Protein Group Accessions	Modifications	ΔCn	Area	q-Value	PEP	IonScore	Exp Value	Charge	MH+ [Da]	ΔM [ppm]	RT [min]	# Missed Cleavages
	High	ILSGVVTK	1	1	1	4506681		0	1.12308e+07	0.001	0.1322	23.97	0.0547183	1	816.52	1.65754	21.8556	0
	High	NIGLGFK	1	1	1	4506681		0	8.43883e+06	0.003	0.1877	38.65	0.00419609	1	748.434	-1.38581	34.7724	0
	Medium	DYLHYIR	2	1	1	4506681		0	3.91088e+07	0.016	0.2848	23.26	0.204167	2	979.498	-1.7253	35.8714	0
153252132	60S ribosomal protein L31 isoform 3 [Homo sapiens]	38.6	7.44	3	1	1	1	1.84229e+07	121	13.9868	10.7993
	A4	Sequence	# PSMs	# Proteins	# Protein Groups	Protein Group Accessions	Modifications	ΔCn	Area	q-Value	PEP	IonScore	Exp Value	Charge	MH+ [Da]	ΔM [ppm]	RT [min]	# Missed Cleavages
	High	SAINEVVTR	1	3	1	153252132		0	1.84229e+07	0	0.06276	38.6	0.00766803	2	988.542	-0.440704	22.4303	0
56682959	ferritin heavy chain [Homo sapiens]	38.56	9.29	1	2	2	3	5.41248e+06	183	21.2123	5.5542
	A4	Sequence	# PSMs	# Proteins	# Protein Groups	Protein Group Accessions	Modifications	ΔCn	Area	q-Value	PEP	IonScore	Exp Value	Charge	MH+ [Da]	ΔM [ppm]	RT [min]	# Missed Cleavages
	High	YFLHQSHEER	1	1	1	56682959		0	1.28419e+06	0	0.02923	28.28	0.109291	2	1345.63	-0.042956	12.7384	0
	High	IFLQDIK	2	1	1	56682959		0	9.54076e+06	0.002	0.1512	38.56	0.00295349	2	876.518	-0.908435	42.8071	0
17986258	myosin light polypeptide 6 isoform 1 [Homo sapiens]	38.44	14.57	3	2	2	2	3.40338e+06	151	16.9191	4.65283
	A4	Sequence	# PSMs	# Proteins	# Protein Groups	Protein Group Accessions	Modifications	ΔCn	Area	q-Value	PEP	IonScore	Exp Value	Charge	MH+ [Da]	ΔM [ppm]	RT [min]	# Missed Cleavages
	High	ALGQNPTNAEVLK	1	3	1	17986258		0	4.38406e+06	0	0.09922	38.44	0.00553541	2	1354.73	-2.14762	29.0005	0
	High	HVLVTLGEK	1	2	1	17986258		0	2.4227e+06	0.007	0.2218	18.96	0.136587	2	995.588	-0.208822	22.5073	0
117168248	very-long-chain (3R)-3-hydroxyacyl-[acyl-carrier protein] dehydratase 3 [Homo sapiens]	38.36	11.88	1	3	3	3	6.12778e+06	362	43.1316	8.93896
	A4	Sequence	# PSMs	# Proteins	# Protein Groups	Protein Group Accessions	Modifications	ΔCn	Area	q-Value	PEP	IonScore	Exp Value	Charge	MH+ [Da]	ΔM [ppm]	RT [min]	# Missed Cleavages
	High	mENQVLTPHVYWAQR	1	1	1	117168248	N-Term(Acetyl); M1(Oxidation)	0	1.20008e+06	0	0.05066	33.32	0.0460465	2	1929.93	-0.190477	53.6216	0
	High	VELSDVQNPAISITENVLHFK	1	1	1	117168248		0	1.10555e+07	0	0.08219	22.04	0.306335	3	2353.24	-1.52983	66.9347	0
	High	VSQWWER	1	1	1	117168248		0	0	0.002	0.1524	13.29	2.31125	2	990.478	-1.04423	38.0817	0
4758340	phenylalanine--tRNA ligase alpha subunit [Homo sapiens]	37.79	4.92	1	2	2	2	1.92322e+06	508	57.5275	7.79639
	A4	Sequence	# PSMs	# Proteins	# Protein Groups	Protein Group Accessions	Modifications	ΔCn	Area	q-Value	PEP	IonScore	Exp Value	Charge	MH+ [Da]	ΔM [ppm]	RT [min]	# Missed Cleavages
	High	SLQALGEVIEAELR	1	1	1	4758340		0	711375	0	0.02496	37.79	0.00689485	2	1527.84	-1.17565	67.2999	0
	High	aDGQVAELLLR	1	1	1	4758340	N-Term(Acetyl)	0	3.13508e+06	0	0.03245	25.5	0.0899064	2	1226.68	0.896836	64.821	0
189163542	alpha-1-antitrypsin precursor [Homo sapiens]	37.34	4.07	1	1	1	1	6.22278e+06	418	46.707	5.59229
	A4	Sequence	# PSMs	# Proteins	# Protein Groups	Protein Group Accessions	Modifications	ΔCn	Area	q-Value	PEP	IonScore	Exp Value	Charge	MH+ [Da]	ΔM [ppm]	RT [min]	# Missed Cleavages
	High	ELDRDTVFALVNYIFFK	1	1	1	189163542		0	6.22278e+06	0	0.03669	37.34	0.0111716	3	2090.1	-0.0842512	72.8852	1
225543166	sorting and assembly machinery component 50 homolog [Homo sapiens]	37.24	2.56	1	1	1	1	2.02272e+06	469	51.9433	6.90283
	A4	Sequence	# PSMs	# Proteins	# Protein Groups	Protein Group Accessions	Modifications	ΔCn	Area	q-Value	PEP	IonScore	Exp Value	Charge	MH+ [Da]	ΔM [ppm]	RT [min]	# Missed Cleavages
	High	GMSAEYSFPIWK	1	1	1	225543166		0	2.02272e+06	0	0.09375	37.24	0.0150662	2	1415.67	-0.97102	61.8166	0
14591909	60S ribosomal protein L5 [Homo sapiens]	37.11	4.71	1	1	1	1	2.0486e+06	297	34.3407	9.71533
	A4	Sequence	# PSMs	# Proteins	# Protein Groups	Protein Group Accessions	Modifications	ΔCn	Area	q-Value	PEP	IonScore	Exp Value	Charge	MH+ [Da]	ΔM [ppm]	RT [min]	# Missed Cleavages
	High	GAVDGGLSIPHSTK	1	1	1	14591909		0	2.0486e+06	0	0.04783	37.11	0.0115457	2	1338.7	-2.86548	27.4593	0
306966146	charged multivesicular body protein 5 isoform 2 [Homo sapiens]	37.07	15.79	2	1	1	1	2.6253e+06	171	19.5079	6.84424
	A4	Sequence	# PSMs	# Proteins	# Protein Groups	Protein Group Accessions	Modifications	ΔCn	Area	q-Value	PEP	IonScore	Exp Value	Charge	MH+ [Da]	ΔM [ppm]	RT [min]	# Missed Cleavages
	High	IDQIEDLQDQLEDMmEDANEIQEALSR	1	2	1	306966146	M15(Oxidation)	0	2.6253e+06	0	0.06018	37.07	0.036224	3	3207.43	0.821328	71.5611	0
117190254	heterogeneous nuclear ribonucleoproteins C1/C2 isoform b [Homo sapiens]	37.05	4.78	2	1	1	1		293	32.3179	5.08447
	A4	Sequence	# PSMs	# Proteins	# Protein Groups	Protein Group Accessions	Modifications	ΔCn	Area	q-Value	PEP	IonScore	Exp Value	Charge	MH+ [Da]	ΔM [ppm]	RT [min]	# Missed Cleavages
	High	NDKSEEEQSSSSVK	1	2	1	117190254		0	0	0	0.08043	37.05	0.0156117	2	1553.69	0.747821	7.02917	1
154354966	mitochondrial inner membrane protein isoform 3 [Homo sapiens]	36.8	23.29	3	11	11	11	8.30058e+06	747	82.5738	6.56592
	A4	Sequence	# PSMs	# Proteins	# Protein Groups	Protein Group Accessions	Modifications	ΔCn	Area	q-Value	PEP	IonScore	Exp Value	Charge	MH+ [Da]	ΔM [ppm]	RT [min]	# Missed Cleavages
	High	ELDSITPEVLPGWK	1	3	1	154354966		0	5.687e+06	0	0.04564	28.81	0.0735868	2	1583.83	0.590864	61.9168	0
	High	LHNMIVDLDNVVK	1	3	1	154354966		0	3.67591e+06	0	0.06368	27.97	0.0694207	2	1509.81	0.433758	56.4909	0
	High	TDHPEIGEGKPTPALSEEASSSSIR	1	2	1	154354966		0	7.98913e+06	0	0.00578	27.34	0.230258	3	2595.26	1.4777	32.3689	0
	High	QIVEILTAYASAVGIGTTQVQPE	1	3	1	154354966		0	2.64837e+06	0	0.05907	26.44	0.112812	3	2388.27	0.102193	70.0348	0
	High	ISSVSEVMK	1	3	1	154354966		0	5.17773e+06	0	0.07297	25.42	0.117846	2	979.512	-0.795029	24.8038	0
	High	SEFEQNLSEK	1	3	1	154354966		0	2.8242e+06	0	0.05224	21.55	0.433902	2	1210.56	-0.226418	22.0463	0
	High	TIPYSDKLFEMVLGPAAYNVPLPK	1	3	1	154354966		0	4.0038e+06	0	0.07036	15.58	1.08464	3	2663.42	0.228457	68.9102	1
	High	SLEDALRQTASVTLQAIAAQNAAVQAVNAHSNILK	1	3	1	154354966		0	6.06634e+06	0	0.04361	13.22	1.36259	4	3616.94	1.1766	70.66	1
	High	VVSQYHELVVQAR	1	3	1	154354966		0	1.08463e+07	0.001	0.1219	15.25	1.30013	3	1527.82	-3.69354	29.979	0
	Medium	SLEDALR	1	3	1	154354966		0	1.37124e+06	0.011	0.2409	25.7	0.129059	2	803.424	-2.54865	26.4347	0
	Medium	AFDSAVAK	1	3	1	154354966		0	2.04237e+06	0.018	0.2903	23.31	0.223997	2	808.419	-0.630994	15.3144	0
19923142	importin subunit beta-1 isoform 1 [Homo sapiens]	36.09	2.74	1	2	2	2	1.21673e+06	876	97.108	4.77979
	A4	Sequence	# PSMs	# Proteins	# Protein Groups	Protein Group Accessions	Modifications	ΔCn	Area	q-Value	PEP	IonScore	Exp Value	Charge	MH+ [Da]	ΔM [ppm]	RT [min]	# Missed Cleavages
	High	mELITILEK	1	1	1	19923142	N-Term(Acetyl)	0	1.38484e+06	0	0.057	36.09	0.0116867	2	1131.63	0.275778	72.5977	0
	High	AAVENLPTFLVELSR	1	1	1	19923142		0	1.04862e+06	0.001	0.1107	14.95	1.25717	2	1658.91	-0.355155	67.6609	0
41399285	60 kDa heat shock protein, mitochondrial [Homo sapiens]	35.8	2.09	1	1	1	1	4.42238e+06	573	61.0164	5.87158
	A4	Sequence	# PSMs	# Proteins	# Protein Groups	Protein Group Accessions	Modifications	ΔCn	Area	q-Value	PEP	IonScore	Exp Value	Charge	MH+ [Da]	ΔM [ppm]	RT [min]	# Missed Cleavages
	High	TVIIEQSWGSPK	1	1	1	41399285		0	4.42238e+06	0	0.05179	35.8	0.0128883	2	1344.72	2.46335	41.5429	0
73486658	aspartate aminotransferase, mitochondrial precursor [Homo sapiens]	35.46	3.26	1	1	1	1	1.55767e+06	430	47.4873	9.01221
	A4	Sequence	# PSMs	# Proteins	# Protein Groups	Protein Group Accessions	Modifications	ΔCn	Area	q-Value	PEP	IonScore	Exp Value	Charge	MH+ [Da]	ΔM [ppm]	RT [min]	# Missed Cleavages
	High	FVTVQTISGTGALR	1	1	1	73486658		0	1.55767e+06	0	0.06843	35.46	0.0105956	2	1449.81	0.593917	48.1582	0
24234688	stress-70 protein, mitochondrial precursor [Homo sapiens]	35.24	1.62	1	1	1	1	4.2116e+06	679	73.6348	6.16357
	A4	Sequence	# PSMs	# Proteins	# Protein Groups	Protein Group Accessions	Modifications	ΔCn	Area	q-Value	PEP	IonScore	Exp Value	Charge	MH+ [Da]	ΔM [ppm]	RT [min]	# Missed Cleavages
	High	VQQTVQDLFGR	1	1	1	24234688		0	4.2116e+06	0	0.05662	35.24	0.0169661	2	1290.68	-2.95517	44.9246	0
5032131	syntaxin-6 [Homo sapiens]	35.17	3.92	1	1	1	1	1.31057e+06	255	29.1578	4.93213
	A4	Sequence	# PSMs	# Proteins	# Protein Groups	Protein Group Accessions	Modifications	ΔCn	Area	q-Value	PEP	IonScore	Exp Value	Charge	MH+ [Da]	ΔM [ppm]	RT [min]	# Missed Cleavages
	High	sMEDPFFVVK	1	1	1	5032131	N-Term(Acetyl)	0	1.31057e+06	0.002	0.1615	35.17	0.0178652	2	1240.59	-0.738614	65.0993	0
227430327	calsequestrin-1 precursor [Homo sapiens]	35.01	4.29	1	1	1	1	2.56037e+06	396	45.1319	4.15771
	A4	Sequence	# PSMs	# Proteins	# Protein Groups	Protein Group Accessions	Modifications	ΔCn	Area	q-Value	PEP	IonScore	Exp Value	Charge	MH+ [Da]	ΔM [ppm]	RT [min]	# Missed Cleavages
	High	GVGFGLVDSEKDAAVAK	1	1	1	227430327		0	2.56037e+06	0	0.02091	35.01	0.0175261	2	1662.87	0.200549	41.7918	1
237820620	glutamate-rich WD repeat-containing protein 1 [Homo sapiens]	35	3.59	1	1	1	1	1.12203e+06	446	49.3882	4.91943
	A4	Sequence	# PSMs	# Proteins	# Protein Groups	Protein Group Accessions	Modifications	ΔCn	Area	q-Value	PEP	IonScore	Exp Value	Charge	MH+ [Da]	ΔM [ppm]	RT [min]	# Missed Cleavages
	High	LLQVVEEPQALAAFLR	1	1	1	237820620		0	1.12203e+06	0	0.02793	35	0.00392122	2	1797.03	1.78498	67.6346	0
381342476	heterogeneous nuclear ribonucleoprotein H [Homo sapiens]	34.28	10.47	2	3	3	3	1.64661e+06	449	49.1984	6.30322
	A4	Sequence	# PSMs	# Proteins	# Protein Groups	Protein Group Accessions	Modifications	ΔCn	Area	q-Value	PEP	IonScore	Exp Value	Charge	MH+ [Da]	ΔM [ppm]	RT [min]	# Missed Cleavages
	High	STGEAFVQFASQEIAEK	1	2	1	381342476		0	0	0	0.0351	27.94	0.137554	2	1841.92	14.5019	61.7536	0
	High	HTGPNSPDTANDGFVR	1	2	1	381342476		0	1.69762e+06	0	0.05632	26.33	0.211623	3	1684.77	1.32135	20.1659	0
	High	mMLGTEGGEGFVVK	1	1	1	381342476	N-Term(Acetyl)	0	1.5956e+06	0	0.02325	24.01	0.323711	2	1496.71	-0.663401	63.9364	0
257900462	glycogen phosphorylase, muscle form isoform 2 [Homo sapiens]	34.2086	10.74	5	7	7	9	7.7037e+06	754	87.262	8.41162
	A4	Sequence	# PSMs	# Proteins	# Protein Groups	Protein Group Accessions	Modifications	ΔCn	Area	q-Value	PEP	IonScore	Exp Value	Charge	MH+ [Da]	ΔM [ppm]	RT [min]	# Missed Cleavages
	High	VIPAADLSEQISTAGTEASGTGNMK	1	2	1	257900462		0	5.34533e+06	0	0.03835	17.62	1.91058	3	2448.19	-0.213893	53.5808	0
	High	HLQIIYEINQR	1	2	1	257900462		0	4.15558e+06	0.001	0.1156	18.83	0.432685	2	1426.78	-0.829166	42.7001	0
	High	VAAAFPGDVDR	3	2	1	257900462		0	1.01194e+07	0.002	0.1481	29.32	0.063153	2	1117.56	-2.68867	30.1203	0
	High	DFNVGGYIQAVLDR	1	2	1	257900462		0	0	0.002	0.1594	16.61	1.5672	2	1566.79	-3.09475	68.2523	0
	High	VLYPNDNFFEGK	1	5	1	257900462		0	7.64634e+06	0.002	0.1518	14.62	2.61274	2	1442.69	-0.165997	52.8065	0
	High	IHSEILKK	1	2	1	257900462		0	1.34486e+06	0.003	0.1727	24.42	0.0211425	2	967.592	-1.17561	9.57005	1
	Medium	IHSEILK	1	2	1	257900462		0	1.6133e+06	0.032	0.3526	12.74	0.68642	2	839.499	-0.0471474	14.0488	0
296317339	voltage-dependent anion-selective channel protein 2 isoform 2 [Homo sapiens]	34.1424	10.2	2	3	3	3	5.76802e+06	294	31.5465	7.56201
	A4	Sequence	# PSMs	# Proteins	# Protein Groups	Protein Group Accessions	Modifications	ΔCn	Area	q-Value	PEP	IonScore	Exp Value	Charge	MH+ [Da]	ΔM [ppm]	RT [min]	# Missed Cleavages
	High	LTLSALVDGK	1	2	1	296317339		0	3.58283e+06	0	0.03503	34.74	0.00958531	2	1016.6	-0.731175	52.4769	0
	High	NNFAVGYR	1	2	1	296317339		0	2.37074e+06	0.001	0.1462	22.57	0.329243	2	940.462	-1.25725	24.5733	0
	Medium	YQLDPTASISAK	1	2	1	296317339		0	1.13505e+07	0.011	0.2392	21.21	0.493077	2	1293.67	-1.07403	36.8167	0
24475816	very-long-chain enoyl-CoA reductase [Homo sapiens]	33.63	5.84	1	2	2	2	2.56183e+06	308	36.0108	9.45166
	A4	Sequence	# PSMs	# Proteins	# Protein Groups	Protein Group Accessions	Modifications	ΔCn	Area	q-Value	PEP	IonScore	Exp Value	Charge	MH+ [Da]	ΔM [ppm]	RT [min]	# Missed Cleavages
	High	LLETLFVHR	1	1	1	24475816		0	1.14675e+06	0	0.1077	33.63	0.0103609	2	1127.66	-1.66741	48.4771	0
	High	THPQWYPAR	1	1	1	24475816		0	3.9769e+06	0.001	0.1437	23.64	0.248912	2	1155.57	-0.0413335	22.1501	0
14149675	cleavage stimulation factor subunit 2 tau variant [Homo sapiens]	33.53	1.14	1	1	1	1	3.25701e+06	616	64.3955	7.25439
	A4	Sequence	# PSMs	# Proteins	# Protein Groups	Protein Group Accessions	Modifications	ΔCn	Area	q-Value	PEP	IonScore	Exp Value	Charge	MH+ [Da]	ΔM [ppm]	RT [min]	# Missed Cleavages
	Medium	LLIGEPR	1	1	1	14149675		0	3.25701e+06	0.029	0.343	33.53	0.00423646	2	797.485	-3.50507	51.8055	0
338753391	tripartite motif-containing protein 26 [Homo sapiens]	33.32	2.04	1	1	1	1	1.50688e+06	539	62.1271	5.03369
	A4	Sequence	# PSMs	# Proteins	# Protein Groups	Protein Group Accessions	Modifications	ΔCn	Area	q-Value	PEP	IonScore	Exp Value	Charge	MH+ [Da]	ΔM [ppm]	RT [min]	# Missed Cleavages
	High	LALVISELEGK	1	1	1	338753391		0	1.50688e+06	0	0.02903	33.32	0.0100101	2	1171.69	0.168768	60.2275	0
4506707	40S ribosomal protein S25 [Homo sapiens]	33.3168	14.4	1	2	2	3	3.88922e+06	125	13.7337	10.1108
	A4	Sequence	# PSMs	# Proteins	# Protein Groups	Protein Group Accessions	Modifications	ΔCn	Area	q-Value	PEP	IonScore	Exp Value	Charge	MH+ [Da]	ΔM [ppm]	RT [min]	# Missed Cleavages
	High	DKLNNLVLFDK	1	1	1	4506707		0	3.49385e+06	0	0.05318	30.87	0.0292601	2	1318.74	-0.0709057	49.72	1
	High	AQVIYTR	2	1	1	4506707		0	4.2846e+06	0.003	0.1737	27.56	0.0463024	1	850.479	0.571919	15.6246	0
15431288	60S ribosomal protein L10a [Homo sapiens]	33.27	15.21	1	3	3	4	4.01734e+06	217	24.8155	9.93506
	A4	Sequence	# PSMs	# Proteins	# Protein Groups	Protein Group Accessions	Modifications	ΔCn	Area	q-Value	PEP	IonScore	Exp Value	Charge	MH+ [Da]	ΔM [ppm]	RT [min]	# Missed Cleavages
	High	DTLYEAVR	2	1	1	15431288		0	0	0.001	0.1166	33.27	0.0226305	2	966.487	-2.01981	27.352	0
	High	YDAFLASESLIK	1	1	1	15431288		0	2.46675e+06	0.007	0.2258	14.54	2.03905	2	1356.71	0.379171	60.019	0
	Medium	AVDIPHMDIEALK	1	1	1	15431288		0	5.56793e+06	0.029	0.3389	12.92	3.01453	2	1451.76	0.864234	55.9417	0
4557553	emerin [Homo sapiens]	33.1	3.94	1	1	1	1	2.27844e+06	254	28.9759	5.50342
	A4	Sequence	# PSMs	# Proteins	# Protein Groups	Protein Group Accessions	Modifications	ΔCn	Area	q-Value	PEP	IonScore	Exp Value	Charge	MH+ [Da]	ΔM [ppm]	RT [min]	# Missed Cleavages
	High	APGAGLGQDR	1	1	1	4557553		0	2.27844e+06	0	0.101	33.1	0.0210115	2	941.478	-1.63588	11.5771	0
207029439	histone-binding protein RBBP4 isoform c [Homo sapiens]	33.04	2.05	5	1	1	1	2.2372e+06	390	43.455	4.95752
	A4	Sequence	# PSMs	# Proteins	# Protein Groups	Protein Group Accessions	Modifications	ΔCn	Area	q-Value	PEP	IonScore	Exp Value	Charge	MH+ [Da]	ΔM [ppm]	RT [min]	# Missed Cleavages
	High	TVALWDLR	1	5	1	207029439		0	2.2372e+06	0	0.08655	33.04	0.0206582	2	973.545	-1.16435	55.738	0
16117796	60S ribosomal protein L36 [Homo sapiens]	32.96	10.48	1	1	1	1	8.62833e+06	105	12.2459	11.5903
	A4	Sequence	# PSMs	# Proteins	# Protein Groups	Protein Group Accessions	Modifications	ΔCn	Area	q-Value	PEP	IonScore	Exp Value	Charge	MH+ [Da]	ΔM [ppm]	RT [min]	# Missed Cleavages
	High	EELSNVLAAMR	1	1	1	16117796		0	8.62833e+06	0	0.04323	32.96	0.0305518	2	1232.63	-0.893408	58.658	0
431822408	heat shock protein HSP 90-beta isoform c [Homo sapiens]	32.62	1.68	4	1	1	1	3.38689e+06	714	82.2687	5.05908
	A4	Sequence	# PSMs	# Proteins	# Protein Groups	Protein Group Accessions	Modifications	ΔCn	Area	q-Value	PEP	IonScore	Exp Value	Charge	MH+ [Da]	ΔM [ppm]	RT [min]	# Missed Cleavages
	High	ADLINNLGTIAK	1	4	1	431822408		0	3.38689e+06	0	0.05775	32.62	0.0207866	2	1242.7	-2.58898	50.8612	0
23397570	PI-PLC X domain-containing protein 2 isoform b [Homo sapiens]	32.39	2.63	2	1	1	1	1.58394e+07	304	34.7442	9.62744
	A4	Sequence	# PSMs	# Proteins	# Protein Groups	Protein Group Accessions	Modifications	ΔCn	Area	q-Value	PEP	IonScore	Exp Value	Charge	MH+ [Da]	ΔM [ppm]	RT [min]	# Missed Cleavages
	High	EQLEAGIR	1	2	1	23397570		0	1.58394e+07	0.006	0.2139	32.39	0.0218883	2	915.489	-0.381211	57.9928	0
410171504	PREDICTED: hornerin [Homo sapiens]	32.2785	1.84	2	1	1	2	3.32357e+06	2614	259.156	9.99365
	A4	Sequence	# PSMs	# Proteins	# Protein Groups	Protein Group Accessions	Modifications	ΔCn	Area	q-Value	PEP	IonScore	Exp Value	Charge	MH+ [Da]	ΔM [ppm]	RT [min]	# Missed Cleavages
	High	GPYESGSGHSSGLGHR	2	2	1	410171504		0	3.32357e+06	0	0.05188	34.22	0.0327542	2	1584.71	-0.537872	9.44509	0
9910244	28S ribosomal protein S22, mitochondrial [Homo sapiens]	32.24	10.56	1	2	2	2	3.04344e+06	360	41.2544	7.89893
	A4	Sequence	# PSMs	# Proteins	# Protein Groups	Protein Group Accessions	Modifications	ΔCn	Area	q-Value	PEP	IonScore	Exp Value	Charge	MH+ [Da]	ΔM [ppm]	RT [min]	# Missed Cleavages
	High	IDGLLIDQIQR	1	1	1	9910244		0	3.04344e+06	0	0.03878	32.24	0.0129557	2	1283.73	-3.31428	54.1428	0
	High	DLIDDATNLVQLYHVLHPDGQSAQGAK	1	1	1	9910244		0	0	0.002	0.1567	15.92	1.79613	3	2918.49	8.09286	66.6587	0
194018472	plasma serine protease inhibitor preproprotein [Homo sapiens]	31.98	3.2	1	1	1	1	2.21895e+06	406	45.6457	9.26123
	A4	Sequence	# PSMs	# Proteins	# Protein Groups	Protein Group Accessions	Modifications	ΔCn	Area	q-Value	PEP	IonScore	Exp Value	Charge	MH+ [Da]	ΔM [ppm]	RT [min]	# Missed Cleavages
	High	mQILEGLGLNLQK	1	1	1	194018472	M1(Oxidation)	0	2.21895e+06	0.001	0.134	31.98	0.0215833	2	1472.82	1.6089	60.0267	0
47132595	phosphate carrier protein, mitochondrial isoform b precursor [Homo sapiens]	31.56	5.54	2	2	2	2	6.85683e+06	361	39.9326	9.36377
	A4	Sequence	# PSMs	# Proteins	# Protein Groups	Protein Group Accessions	Modifications	ΔCn	Area	q-Value	PEP	IonScore	Exp Value	Charge	MH+ [Da]	ΔM [ppm]	RT [min]	# Missed Cleavages
	High	IQTQPGYANTLR	1	2	1	47132595		0	1.11564e+07	0	0.04176	31.56	0.0387868	2	1361.71	-2.43554	25.8365	0
	Medium	FGFYEVFK	1	2	1	47132595		0	2.5573e+06	0.047	0.4029	9.67	5.64829	2	1036.51	-1.21606	61.8072	0
289176994	phosphorylase b kinase regulatory subunit alpha, skeletal muscle isoform isoform 3 [Homo sapiens]	31.27	0.61	4	1	1	1	4.29687e+06	1151	129.306	5.96045
	A4	Sequence	# PSMs	# Proteins	# Protein Groups	Protein Group Accessions	Modifications	ΔCn	Area	q-Value	PEP	IonScore	Exp Value	Charge	MH+ [Da]	ΔM [ppm]	RT [min]	# Missed Cleavages
	Medium	LDGALNR	1	4	1	289176994		0	4.29687e+06	0.035	0.3676	31.27	0.0258271	2	758.416	0.326711	10.7297	0
4557237	acetyl-CoA acetyltransferase, mitochondrial precursor [Homo sapiens]	31.2	6.32	1	1	1	1	1.014e+06	427	45.1706	8.85107
	A4	Sequence	# PSMs	# Proteins	# Protein Groups	Protein Group Accessions	Modifications	ΔCn	Area	q-Value	PEP	IonScore	Exp Value	Charge	MH+ [Da]	ΔM [ppm]	RT [min]	# Missed Cleavages
	High	IVAFADAAVEPIDFPIAPVYAASMVLK	1	1	1	4557237		0	1.014e+06	0	0.00383	31.2	0.0248055	3	2818.51	-1.64804	72.7485	0
4506621	60S ribosomal protein L26 [Homo sapiens]	30.19	15.86	2	3	3	4	9.48934e+06	145	17.2475	10.5503
	A4	Sequence	# PSMs	# Proteins	# Protein Groups	Protein Group Accessions	Modifications	ΔCn	Area	q-Value	PEP	IonScore	Exp Value	Charge	MH+ [Da]	ΔM [ppm]	RT [min]	# Missed Cleavages
	High	DDEVQVVR	1	2	1	4506621		0	2.13907e+06	0.002	0.1623	30.19	0.0544643	2	959.478	-1.65983	17.521	0
	High	YKEETIEK	1	1	1	4506621		0	3.41296e+06	0.002	0.1548	25.78	0.135688	2	1039.53	0.386865	9.82481	1
	High	YVIYIER	2	2	1	4506621		0	2.2916e+07	0.003	0.1733	26.2	0.0508553	2	955.524	-1.0801	38.55	0
188528667	histone H3.3C [Homo sapiens]	30.1	5.19	5	1	1	1	1.21312e+07	135	15.2044	11.1069
	A4	Sequence	# PSMs	# Proteins	# Protein Groups	Protein Group Accessions	Modifications	ΔCn	Area	q-Value	PEP	IonScore	Exp Value	Charge	MH+ [Da]	ΔM [ppm]	RT [min]	# Missed Cleavages
	High	STELLIR	1	5	1	188528667		0	1.21312e+07	0.001	0.1256	30.1	0.0367441	2	831.493	-0.544496	29.3514	0
16117791	60S ribosomal protein L35a [Homo sapiens]	29.76	6.36	1	1	1	1	1.98173e+07	110	12.5298	11.063
	A4	Sequence	# PSMs	# Proteins	# Protein Groups	Protein Group Accessions	Modifications	ΔCn	Area	q-Value	PEP	IonScore	Exp Value	Charge	MH+ [Da]	ΔM [ppm]	RT [min]	# Missed Cleavages
	Medium	IEGVYAR	1	1	1	16117791		0	1.98173e+07	0.011	0.2498	29.76	0.0421142	2	807.434	-1.81496	16.4298	0
56676330	heterochromatin protein 1-binding protein 3 [Homo sapiens]	28.89	2.35	1	1	1	1		553	61.1693	9.67139
	A4	Sequence	# PSMs	# Proteins	# Protein Groups	Protein Group Accessions	Modifications	ΔCn	Area	q-Value	PEP	IonScore	Exp Value	Charge	MH+ [Da]	ΔM [ppm]	RT [min]	# Missed Cleavages
	High	aTDTSQGELVHPK	1	1	1	56676330	N-Term(Acetyl)	0	0	0	0.02504	28.89	0.100392	2	1424.7	1.14997	21.8618	0
71772415	40S ribosomal protein S15a [Homo sapiens]	28.67	17.69	1	2	2	2	3.09185e+06	130	14.83	10.1255
	A4	Sequence	# PSMs	# Proteins	# Protein Groups	Protein Group Accessions	Modifications	ΔCn	Area	q-Value	PEP	IonScore	Exp Value	Charge	MH+ [Da]	ΔM [ppm]	RT [min]	# Missed Cleavages
	High	HGYIGEFEIIDDHR	1	1	1	71772415		0	3.18983e+06	0	0.04319	28.67	0.124014	2	1700.8	0.580453	47.0093	0
	High	mNVLADALK	1	1	1	71772415	M1(Oxidation)	0	2.99388e+06	0.001	0.1256	19.18	0.748845	2	990.528	-0.728393	38.4423	0
67191208	polyubiquitin-C [Homo sapiens]	27.4997	32.85	4	2	2	2	2.04898e+07	685	76.9815	7.66455
	A4	Sequence	# PSMs	# Proteins	# Protein Groups	Protein Group Accessions	Modifications	ΔCn	Area	q-Value	PEP	IonScore	Exp Value	Charge	MH+ [Da]	ΔM [ppm]	RT [min]	# Missed Cleavages
	High	TITLEVEPSDTIENVK	1	4	1	67191208		0	1.67214e+07	0	0.08351	21.22	0.513463	2	1787.93	0.633748	52.4181	0
	High	ESTLHLVLR	1	4	1	67191208		0	2.42582e+07	0.004	0.199	26	0.043958	2	1067.62	-1.2916	36.527	0
266453768	6-phosphofructokinase, muscle type isoform 2 [Homo sapiens]	26.11	3.46	2	2	2	2	1.13938e+06	780	85.1284	7.98682
	A4	Sequence	# PSMs	# Proteins	# Protein Groups	Protein Group Accessions	Modifications	ΔCn	Area	q-Value	PEP	IonScore	Exp Value	Charge	MH+ [Da]	ΔM [ppm]	RT [min]	# Missed Cleavages
	High	AIAVLTSGGDAQGMNAAVR	1	2	1	266453768		0	1.10728e+06	0	0.006712	26.11	0.177067	2	1801.92	-1.40392	43.5424	0
	Medium	IGLIQGNR	1	2	1	266453768		0	1.17148e+06	0.021	0.3123	24.12	0.0654465	2	870.514	-1.55369	22.8268	0
5031737	dehydrogenase/reductase SDR family member 2 isoform 2 [Homo sapiens]	26.08	8.93	2	1	1	1	3.38871e+06	280	29.9077	9.01221
	A4	Sequence	# PSMs	# Proteins	# Protein Groups	Protein Group Accessions	Modifications	ΔCn	Area	q-Value	PEP	IonScore	Exp Value	Charge	MH+ [Da]	ΔM [ppm]	RT [min]	# Missed Cleavages
	High	GAVILVSSIAAYNPVVALGVYNVSK	1	2	1	5031737		0	3.38871e+06	0	0.03653	26.08	0.0226876	3	2504.42	2.77684	69.8951	0
6912618	glutaminyl-peptide cyclotransferase precursor [Homo sapiens]	25.08	9.14	1	1	1	1	6.10054e+06	361	40.8508	6.60986
	A4	Sequence	# PSMs	# Proteins	# Protein Groups	Protein Group Accessions	Modifications	ΔCn	Area	q-Value	PEP	IonScore	Exp Value	Charge	MH+ [Da]	ΔM [ppm]	RT [min]	# Missed Cleavages
	High	GTSQLHGmDLLVLLDLIGAPNPTFPNFFPNSAR	1	1	1	6912618	M8(Oxidation)	0	6.10054e+06	0	0.03535	25.08	0.22834	3	3568.82	-1.42972	72.7415	0
28178825	isocitrate dehydrogenase [NADP] cytoplasmic [Homo sapiens]	24.87	3.14	1	1	1	1	1.51841e+06	414	46.6295	7.00537
	A4	Sequence	# PSMs	# Proteins	# Protein Groups	Protein Group Accessions	Modifications	ΔCn	Area	q-Value	PEP	IonScore	Exp Value	Charge	MH+ [Da]	ΔM [ppm]	RT [min]	# Missed Cleavages
	High	TVEAEAAHGTVTR	1	1	1	28178825		0	1.51841e+06	0.001	0.1445	24.87	0.214726	2	1341.68	0.217407	12.8672	0
7662645	28S ribosomal protein S18b, mitochondrial [Homo sapiens]	24.71	8.53	1	1	1	1	3.17323e+06	258	29.377	9.37842
	A4	Sequence	# PSMs	# Proteins	# Protein Groups	Protein Group Accessions	Modifications	ΔCn	Area	q-Value	PEP	IonScore	Exp Value	Charge	MH+ [Da]	ΔM [ppm]	RT [min]	# Missed Cleavages
	High	APSEEDSLSSVPISPYKDEPWK	1	1	1	7662645		0	3.17323e+06	0	0.05843	24.71	0.403649	3	2461.18	1.68829	54.2906	1
59850812	uromodulin precursor [Homo sapiens]	24.64	1.41	1	1	1	1	4.73519e+06	640	69.7144	5.23682
	A4	Sequence	# PSMs	# Proteins	# Protein Groups	Protein Group Accessions	Modifications	ΔCn	Area	q-Value	PEP	IonScore	Exp Value	Charge	MH+ [Da]	ΔM [ppm]	RT [min]	# Missed Cleavages
	High	VFMYLSDSR	1	1	1	59850812		0	4.73519e+06	0	0.06253	24.64	0.182086	2	1117.53	-0.533392	42.5828	0
187608777	tonsoku-like protein [Homo sapiens]	24.59	2.9	1	3	3	3	3.82398e+06	1378	150.834	6.41748
	A4	Sequence	# PSMs	# Proteins	# Protein Groups	Protein Group Accessions	Modifications	ΔCn	Area	q-Value	PEP	IonScore	Exp Value	Charge	MH+ [Da]	ΔM [ppm]	RT [min]	# Missed Cleavages
	High	GLSPLETLQQWVK	1	1	1	187608777		0	1.48388e+06	0	0.04986	24.59	0.110516	2	1498.83	-0.493792	66.989	0
	High	YAEALEQHWQELQLR	1	1	1	187608777		0	3298536	0.007	0.2285	11.65	6.27147	3	1913.95	-0.0782491	55.9307	0
	Medium	VAAWTPGPASNR	1	1	1	187608777		0	6.68954e+06	0.011	0.2403	10.08	5.55669	2	1226.62	-3.26626	25.1108	0
316983126	60S ribosomal protein L36a isoform b [Homo sapiens]	24.55	9.43	4	1	1	1		106	12.1042	10.2573
	A4	Sequence	# PSMs	# Proteins	# Protein Groups	Protein Group Accessions	Modifications	ΔCn	Area	q-Value	PEP	IonScore	Exp Value	Charge	MH+ [Da]	ΔM [ppm]	RT [min]	# Missed Cleavages
	High	GKDSLYAQGK	1	4	1	316983126		0	0	0.003	0.1715	24.55	0.191511	2	1066.55	-1.72554	9.49262	1
186928852	28S ribosomal protein S7, mitochondrial [Homo sapiens]	24.27	9.5	1	2	2	2	3.94225e+06	242	28.116	9.99365
	A4	Sequence	# PSMs	# Proteins	# Protein Groups	Protein Group Accessions	Modifications	ΔCn	Area	q-Value	PEP	IonScore	Exp Value	Charge	MH+ [Da]	ΔM [ppm]	RT [min]	# Missed Cleavages
	High	TSSVFEDPVISK	1	1	1	186928852		0	5.10622e+06	0.003	0.1702	24.27	0.314066	2	1308.67	1.70131	41.6147	0
	Medium	SLMIQTLEAVK	1	1	1	186928852		0	2.77829e+06	0.02	0.3053	13.15	1.56872	2	1232.69	0.388671	57.7665	0
300068923	28S ribosomal protein S35, mitochondrial isoform 2 precursor [Homo sapiens]	21.96	17.53	2	2	2	2	1.47325e+06	194	21.3763	9.40771
	A4	Sequence	# PSMs	# Proteins	# Protein Groups	Protein Group Accessions	Modifications	ΔCn	Area	q-Value	PEP	IonScore	Exp Value	Charge	MH+ [Da]	ΔM [ppm]	RT [min]	# Missed Cleavages
	High	MAVDQDWPSVYPVAAPFKPSAVPLPVR	1	2	1	300068923		0	1.52168e+06	0	0.072	21.96	0.275096	3	2937.54	2.94941	64.9352	0
	Medium	MGYPVKK	1	2	1	300068923		0	1.42481e+06	0.047	0.4081	23.74	0.118347	2	822.454	-0.878457	11.1483	1
20336290	putative ATP-dependent RNA helicase DHX30 isoform 2 [Homo sapiens]	21.77	1.73	2	2	2	2	1.70472e+06	1155	129.357	8.52881
	A4	Sequence	# PSMs	# Proteins	# Protein Groups	Protein Group Accessions	Modifications	ΔCn	Area	q-Value	PEP	IonScore	Exp Value	Charge	MH+ [Da]	ΔM [ppm]	RT [min]	# Missed Cleavages
	High	DVNTDFLLILLK	1	2	1	20336290		0	1.05635e+06	0	0.07583	23.72	0.0736715	2	1403.82	1.03594	71.4809	0
	High	IPQLLLER	1	2	1	20336290		0	2.35309e+06	0.001	0.1435	21.77	0.0432428	2	981.609	-0.0752612	49.486	0
262073007	monocarboxylate transporter 1 [Homo sapiens]	21.22	2.4	1	1	1	1		500	53.9089	8.66064
	A4	Sequence	# PSMs	# Proteins	# Protein Groups	Protein Group Accessions	Modifications	ΔCn	Area	q-Value	PEP	IonScore	Exp Value	Charge	MH+ [Da]	ΔM [ppm]	RT [min]	# Missed Cleavages
	High	DLHDANTDLIGR	1	1	1	262073007		0	0	0.002	0.1566	21.22	0.507044	2	1339.66	-1.67714	28.551	0
189083778	gelsolin isoform b [Homo sapiens]	21.13	3.69	6	1	1	1	2.03187e+06	731	80.5905	5.84619
	A4	Sequence	# PSMs	# Proteins	# Protein Groups	Protein Group Accessions	Modifications	ΔCn	Area	q-Value	PEP	IonScore	Exp Value	Charge	MH+ [Da]	ΔM [ppm]	RT [min]	# Missed Cleavages
	High	VEKFDLVPVPTNLYGDFFTGDAYVILK	1	6	1	189083778		0	2.03187e+06	0	0.05656	21.13	0.403953	3	3060.6	1.04932	70.057	1
11415026	60S ribosomal protein L18a [Homo sapiens]	20.4	13.07	1	3	3	4	6.73532e+06	176	20.7489	10.7114
	A4	Sequence	# PSMs	# Proteins	# Protein Groups	Protein Group Accessions	Modifications	ΔCn	Area	q-Value	PEP	IonScore	Exp Value	Charge	MH+ [Da]	ΔM [ppm]	RT [min]	# Missed Cleavages
	High	VEEIAASK	1	1	1	11415026		0	1.84597e+06	0.001	0.1406	20.4	0.53535	2	846.457	-0.285623	10.7051	0
	High	NFGIWLR	1	1	1	11415026		0	2.47112e+06	0.003	0.1795	24.9	0.110022	2	905.499	0.148992	58.8492	0
	Medium	AHSIQIMK	1	1	1	11415026		0	1.58889e+07	0.011	0.2507	23.43	0.12665	2	927.507	-1.17055	17.0637	0
	Medium	AHSIQImK	1	1	1	11415026	M7(Oxidation)	0	4.97393e+06	0.015	0.2719	21.78	0.251227	2	943.503	0.0986288	11.0998	0
371502112	exportin-2 isoform 2 [Homo sapiens]	20.28	0.87	2	1	1	1	2.11862e+07	915	103.813	6.11279
	A4	Sequence	# PSMs	# Proteins	# Protein Groups	Protein Group Accessions	Modifications	ΔCn	Area	q-Value	PEP	IonScore	Exp Value	Charge	MH+ [Da]	ΔM [ppm]	RT [min]	# Missed Cleavages
	High	IIIPEIQK	1	2	1	371502112		0	2.11862e+07	0.006	0.2125	20.28	0.0473469	2	953.602	-0.796783	47.4299	0
115527120	nebulin isoform 3 [Homo sapiens]	19.85	0.51	4	3	3	3	2.09245e+06	6669	772.415	9.0708
	A4	Sequence	# PSMs	# Proteins	# Protein Groups	Protein Group Accessions	Modifications	ΔCn	Area	q-Value	PEP	IonScore	Exp Value	Charge	MH+ [Da]	ΔM [ppm]	RT [min]	# Missed Cleavages
	High	HADLVNSELK	1	4	1	115527120		0	0	0.003	0.1816	19.85	0.527405	2	1125.59	-3.37969	19.5984	0
	High	LVTDTPVYVQAVK	1	4	1	115527120		0	1.94473e+06	0.007	0.2283	17.24	0.500318	2	1432.8	0.2219	42.0872	0
	Medium	AAEILSDNIYR	1	4	1	115527120		0	2.24018e+06	0.011	0.2484	18.09	0.86468	2	1264.65	-0.285984	40.6889	0
67782356	corneodesmosin precursor [Homo sapiens]	16.59	3.4	1	1	1	1	1.72146e+06	529	51.5483	8.44092
	A4	Sequence	# PSMs	# Proteins	# Protein Groups	Protein Group Accessions	Modifications	ΔCn	Area	q-Value	PEP	IonScore	Exp Value	Charge	MH+ [Da]	ΔM [ppm]	RT [min]	# Missed Cleavages
	High	GSPGVPSFAAGPPISEGK	1	1	1	67782356		0	1.72146e+06	0.002	0.15	16.59	1.5536	2	1654.84	-3.57571	47.1593	0
4506701	40S ribosomal protein S23 [Homo sapiens]	0	7.69	1	1	1	1	8.48207e+06	143	15.7977	10.4917
	A4	Sequence	# PSMs	# Proteins	# Protein Groups	Protein Group Accessions	Modifications	ΔCn	Area	q-Value	PEP	IonScore	Exp Value	Charge	MH+ [Da]	ΔM [ppm]	RT [min]	# Missed Cleavages
	High	ANPFGGASHAK	1	1	1	4506701		0	8.48207e+06	0.001	0.1312	21.06	0.386623	2	1056.52	-0.605124	11.7925	0
5031981	26S proteasome non-ATPase regulatory subunit 14 [Homo sapiens]	0	4.19	1	1	1	1	1.63079e+06	310	34.5546	6.52197
	A4	Sequence	# PSMs	# Proteins	# Protein Groups	Protein Group Accessions	Modifications	ΔCn	Area	q-Value	PEP	IonScore	Exp Value	Charge	MH+ [Da]	ΔM [ppm]	RT [min]	# Missed Cleavages
	Medium	AVAVVVDPIQSVK	1	1	1	5031981		0	1.63079e+06	0.012	0.2516	15.4	0.236491	2	1324.79	1.4317	47.9373	0
4506711	40S ribosomal protein S27 [Homo sapiens]	0	15.48	2	1	1	1	2.87323e+06	84	9.45484	9.45166
	A4	Sequence	# PSMs	# Proteins	# Protein Groups	Protein Group Accessions	Modifications	ΔCn	Area	q-Value	PEP	IonScore	Exp Value	Charge	MH+ [Da]	ΔM [ppm]	RT [min]	# Missed Cleavages
	High	LVQSPNSYFmDVK	1	2	1	4506711	M10(Oxidation)	0	2.87323e+06	0	0.1021	12.19	4.85273	2	1543.75	1.32809	44.4846	0
4506643	60S ribosomal protein L37a [Homo sapiens]	0	9.78	1	1	1	1	257796	92	10.2685	10.4331
	A4	Sequence	# PSMs	# Proteins	# Protein Groups	Protein Group Accessions	Modifications	ΔCn	Area	q-Value	PEP	IonScore	Exp Value	Charge	MH+ [Da]	ΔM [ppm]	RT [min]	# Missed Cleavages
	High	KIEISQHAK	1	1	1	4506643		0	257796	0.001	0.1308	21.79	0.108935	2	1053.61	0.221125	8.51933	1
61835172	fragile X mental retardation syndrome-related protein 1 isoform c [Homo sapiens]	0	1.49	7	1	1	1	2.76287e+06	536	59.8831	6.771
	A4	Sequence	# PSMs	# Proteins	# Protein Groups	Protein Group Accessions	Modifications	ΔCn	Area	q-Value	PEP	IonScore	Exp Value	Charge	MH+ [Da]	ΔM [ppm]	RT [min]	# Missed Cleavages
	Medium	LQIDEQLR	1	7	1	61835172		0	2.76287e+06	0.047	0.403	17.09	0.722128	2	1014.56	-1.71739	32.0946	0
360039225	myosin-binding protein C, slow-type isoform 9 [Homo sapiens]	0	1.88	10	1	2	2	4.94008e+06	1120	126.312	6.43018
	A4	Sequence	# PSMs	# Proteins	# Protein Groups	Protein Group Accessions	Modifications	ΔCn	Area	q-Value	PEP	IonScore	Exp Value	Charge	MH+ [Da]	ΔM [ppm]	RT [min]	# Missed Cleavages
	High	IAFQYGITDLR	1	11	2	360039225;133908641		0	6359557	0	0.08156	27.31	0.0782136	2	1296.69	-0.911747	57.5906	0
	Medium	ILDPAYQVDK	1	10	1	360039225		0	3.52061e+06	0.044	0.3978	12.29	3.2284	2	1161.61	-3.80334	32.0087	0
88900507	protein arginine N-methyltransferase 5 isoform b [Homo sapiens]	0	1.61	2	1	1	1	2.56586e+06	620	71.275	6.45557
	A4	Sequence	# PSMs	# Proteins	# Protein Groups	Protein Group Accessions	Modifications	ΔCn	Area	q-Value	PEP	IonScore	Exp Value	Charge	MH+ [Da]	ΔM [ppm]	RT [min]	# Missed Cleavages
	High	VPLVAPEDLR	1	2	1	88900507		0	2.56586e+06	0.005	0.2025	23.61	0.104087	2	1108.63	-1.31707	42.8458	0
410173880	PREDICTED: LOW QUALITY PROTEIN: double homeobox 4 like 4 [Homo sapiens]	0	1.9	1	1	1	1	8.50469e+06	420	45.591	10.4185
	A4	Sequence	# PSMs	# Proteins	# Protein Groups	Protein Group Accessions	Modifications	ΔCn	Area	q-Value	PEP	IonScore	Exp Value	Charge	MH+ [Da]	ΔM [ppm]	RT [min]	# Missed Cleavages
	Medium	SQNSLLLR	1	1	1	410173880		0	8.50469e+06	0.019	0.2967	23.45	0.210791	2	930.538	1.69294	63.1251	0
13994259	28S ribosomal protein S5, mitochondrial [Homo sapiens]	0	2.33	1	1	1	1		430	47.9761	9.92041
	A4	Sequence	# PSMs	# Proteins	# Protein Groups	Protein Group Accessions	Modifications	ΔCn	Area	q-Value	PEP	IonScore	Exp Value	Charge	MH+ [Da]	ΔM [ppm]	RT [min]	# Missed Cleavages
	High	AVHHLHYIER	1	1	1	13994259		0	0	0.003	0.1851	14.21	2.23037	2	1274.67	-0.823242	11.0767	0
19115954	dynein heavy chain 5, axonemal [Homo sapiens]	0	0.26	1	1	1	1	4.14935e+06	4624	528.684	6.1001
	A4	Sequence	# PSMs	# Proteins	# Protein Groups	Protein Group Accessions	Modifications	ΔCn	Area	q-Value	PEP	IonScore	Exp Value	Charge	MH+ [Da]	ΔM [ppm]	RT [min]	# Missed Cleavages
	Medium	AVLLIGEQGTAK	1	1	1	19115954		0	4.14935e+06	0.026	0.3261	25.91	0.0698822	1	1199.7	0.696918	43.8018	0
57863257	T-complex protein 1 subunit alpha isoform a [Homo sapiens]	0	1.8	1	1	1	1	758998	556	60.3056	6.11279
	A4	Sequence	# PSMs	# Proteins	# Protein Groups	Protein Group Accessions	Modifications	ΔCn	Area	q-Value	PEP	IonScore	Exp Value	Charge	MH+ [Da]	ΔM [ppm]	RT [min]	# Missed Cleavages
	Medium	LLEVEHPAAK	1	1	1	57863257		0	758998	0.018	0.2921	12.95	1.57674	2	1106.62	-1.83939	18.6695	0
21389315	tricarboxylate transport protein, mitochondrial isoform a precursor [Homo sapiens]	0	3.54	2	1	1	1	775854	311	33.991	9.89111
	A4	Sequence	# PSMs	# Proteins	# Protein Groups	Protein Group Accessions	Modifications	ΔCn	Area	q-Value	PEP	IonScore	Exp Value	Charge	MH+ [Da]	ΔM [ppm]	RT [min]	# Missed Cleavages
	Medium	FIHDQTSPNPK	1	2	1	21389315		0	775854	0.043	0.3925	11.82	3.99856	3	1283.64	-0.173221	11.5167	0
55956916	unconventional myosin-Ie [Homo sapiens]	0	0.81	1	1	1	1	3.10188e+06	1108	126.982	8.92432
	A4	Sequence	# PSMs	# Proteins	# Protein Groups	Protein Group Accessions	Modifications	ΔCn	Area	q-Value	PEP	IonScore	Exp Value	Charge	MH+ [Da]	ΔM [ppm]	RT [min]	# Missed Cleavages
	High	TEFLSLLAK	1	1	1	55956916		0	3.10188e+06	0.008	0.2307	13.89	0.720684	2	1021.59	-0.407672	55.697	0
30578412	BTB/POZ domain-containing adapter for CUL3-mediated RhoA degradation protein 1 [Homo sapiens]	0	3.04	1	1	1	1	2.69907e+06	329	36.3348	7.2251
	A4	Sequence	# PSMs	# Proteins	# Protein Groups	Protein Group Accessions	Modifications	ΔCn	Area	q-Value	PEP	IonScore	Exp Value	Charge	MH+ [Da]	ΔM [ppm]	RT [min]	# Missed Cleavages
	Medium	ELGELLGEAR	1	1	1	30578412		0	2.69907e+06	0.017	0.2884	20.53	0.435034	2	1086.58	0.445501	50.6871	0
157388967	coiled-coil domain-containing protein 87 [Homo sapiens]	0	0.82	1	1	1	1		849	96.3416	8.5874
	A4	Sequence	# PSMs	# Proteins	# Protein Groups	Protein Group Accessions	Modifications	ΔCn	Area	q-Value	PEP	IonScore	Exp Value	Charge	MH+ [Da]	ΔM [ppm]	RT [min]	# Missed Cleavages
	Medium	ELKSIPR	1	1	1	157388967		0	0	0.045	0.3996	12.2	1.32864	2	842.509	-1.1155	44.2303	1
[truncated: 139 more rows]

## Sheet: Peptide Groups & Protein
A4	Sequence	# PSMs	# Proteins	# Protein Groups	Protein Group Accessions	Modifications	ΔCn	Area	q-Value	PEP	IonScore	Exp Value	Charge	MH+ [Da]	ΔM [ppm]	RT [min]	# Missed Cleavages
High	GSLGGGFSSGGFSGGSFSR	4	1	1	195972866		0	6.69158e+07	0	0.000379	119.52	1.23693e-10	2	1707.77	1.59192	47.9071	0
	Accession	Description	Score	Coverage	# Proteins	# Unique Peptides	# Peptides	# PSMs	Area	# AAs	MW [kDa]	calc. pI
	195972866	keratin, type I cytoskeletal 10 [Homo sapiens]	1396.11	47.6	9	25	28	54	1.45613e+08	584	58.7656	5.21143
High	VLIDDSQSIIFINLDSHR	1	1	1	10190702		0	6.16411e+06	0	0.001071	118.16	8.30996e-11	2	2085.1	-0.40958	63.3045	0
	Accession	Description	Score	Coverage	# Proteins	# Unique Peptides	# Peptides	# PSMs	Area	# AAs	MW [kDa]	calc. pI
	10190702	magnesium transporter MRS2 homolog, mitochondrial precursor [Homo sapiens]	404.913	42.21	1	14	14	22	4.35173e+07	443	50.2854	6.87354
High	LETDISQIQGEMEDIVQEAR	1	1	1	110611903		0	3739574	0	0.0004693	116.42	2.6851e-10	2	2304.1	0.0370475	66.8956	0
	Accession	Description	Score	Coverage	# Proteins	# Unique Peptides	# Peptides	# PSMs	Area	# AAs	MW [kDa]	calc. pI
	110611903	myosin-4 [Homo sapiens]	1960.14	28.88	1	12	52	94	1.09408e+08	1939	222.932	5.84619
High	SISISVAGGGGGFGAAGGFGGR	6	1	1	47132620		0	1.21978e+07	0	6.573e-05	115.04	2.55206e-10	2	1838.91	0.047354	56.9103	0
	Accession	Description	Score	Coverage	# Proteins	# Unique Peptides	# Peptides	# PSMs	Area	# AAs	MW [kDa]	calc. pI
	47132620	keratin, type II cytoskeletal 2 epidermal [Homo sapiens]	1319.44	57.75	7	22	31	58	2.54907e+08	639	65.3932	8.00146
High	GGGFGGGSSFGGGSGFSGGGFGGGGFGGGR	2	1	1	47132620		0	1.96039e+07	0	5.285e-05	114.14	5.22709e-10	2	2399.02	0.822882	57.8564	0
	Accession	Description	Score	Coverage	# Proteins	# Unique Peptides	# Peptides	# PSMs	Area	# AAs	MW [kDa]	calc. pI
	47132620	keratin, type II cytoskeletal 2 epidermal [Homo sapiens]	1319.44	57.75	7	22	31	58	2.54907e+08	639	65.3932	8.00146
High	HmSADDLNDGFVLDKDDR	21	1	1	55769587	M2(Oxidation)	0	3.54203e+08	0	0.004344	110.55	1.05594e-09	2	2078.91	-1.64	35.6631	1
	Accession	Description	Score	Coverage	# Proteins	# Unique Peptides	# Peptides	# PSMs	Area	# AAs	MW [kDa]	calc. pI
	55769587	nucleolar protein 14 [Homo sapiens]	10154.9	54.96	1	70	70	633	4.52047e+09	857	97.6074	7.57666
High	HMSADDLNDGFVLDKDDR	14	1	1	55769587		0	9.24545e+08	0	0.001974	107.37	2.14839e-09	2	2062.91	-0.567249	41.0983	1
	Accession	Description	Score	Coverage	# Proteins	# Unique Peptides	# Peptides	# PSMs	Area	# AAs	MW [kDa]	calc. pI
	55769587	nucleolar protein 14 [Homo sapiens]	10154.9	54.96	1	70	70	633	4.52047e+09	857	97.6074	7.57666
High	AFmDImSAQASSGSTSVLR	2	1	1	223278379	M3(Oxidation); M6(Oxidation)	0	4.02467e+06	0	0.0004414	101.5	7.97855e-09	2	1990.92	-1.72445	39.2195	0
	Accession	Description	Score	Coverage	# Proteins	# Unique Peptides	# Peptides	# PSMs	Area	# AAs	MW [kDa]	calc. pI
	223278379	RRP12-like protein isoform 1 [Homo sapiens]	1925.76	33.38	3	40	40	108	1.96311e+08	1297	143.611	8.74854
High	QISNLQQSISDAEQR	3	1	1	119395750		0	2.13215e+07	0	0.003406	97.95	1.39082e-08	2	1716.85	0.32086	40.5235	0
	Accession	Description	Score	Coverage	# Proteins	# Unique Peptides	# Peptides	# PSMs	Area	# AAs	MW [kDa]	calc. pI
	119395750	keratin, type II cytoskeletal 1 [Homo sapiens]	1310.66	46.12	3	29	35	68	3.52722e+08	644	65.999	8.11865
High	NQILNLTTDNANILLQIDNAR	1	1	1	195972866		0	5.33011e+06	0	0.00336	97.95	6.89396e-09	2	2367.26	-0.935957	65.4818	0
	Accession	Description	Score	Coverage	# Proteins	# Unique Peptides	# Peptides	# PSMs	Area	# AAs	MW [kDa]	calc. pI
	195972866	keratin, type I cytoskeletal 10 [Homo sapiens]	1396.11	47.6	9	25	28	54	1.45613e+08	584	58.7656	5.21143
High	IINEPTAAAIAYGLDK	3	5	2	5729877;16507237		0	2.71803e+07	0	0.001051	97.83	6.56793e-09	2	1659.9	0.159113	57.2286	0
	Accession	Description	Score	Coverage	# Proteins	# Unique Peptides	# Peptides	# PSMs	Area	# AAs	MW [kDa]	calc. pI
	5729877	heat shock cognate 71 kDa protein isoform 1 [Homo sapiens]	1025.37	45.67	3	24	29	61	1.05255e+08	646	70.8542	5.51611
	16507237	78 kDa glucose-regulated protein precursor [Homo sapiens]	285.915	27.37	1	11	13	17	1.94233e+07	654	72.2884	5.16064
High	SKELTTEIDNNIEQISSYK	2	1	1	195972866		0	6.86316e+06	0	0.001353	96.41	2.09361e-08	2	2212.1	1.84308	57.6512	1
	Accession	Description	Score	Coverage	# Proteins	# Unique Peptides	# Peptides	# PSMs	Area	# AAs	MW [kDa]	calc. pI
	195972866	keratin, type I cytoskeletal 10 [Homo sapiens]	1396.11	47.6	9	25	28	54	1.45613e+08	584	58.7656	5.21143
High	AFMDImSAQASSGSTSVLR	2	1	1	223278379	M6(Oxidation)	0	5.20797e+06	0	0.0005228	95.5	3.00581e-08	2	1974.93	0.446184	50.3976	0
	Accession	Description	Score	Coverage	# Proteins	# Unique Peptides	# Peptides	# PSMs	Area	# AAs	MW [kDa]	calc. pI
	223278379	RRP12-like protein isoform 1 [Homo sapiens]	1925.76	33.38	3	40	40	108	1.96311e+08	1297	143.611	8.74854
High	IINEPTAAAIAYGLDKK	3	3	1	5729877		0	1.11669e+08	0	0.0009035	95.22	7.45507e-09	2	1787.99	0.694286	51.4883	1
	Accession	Description	Score	Coverage	# Proteins	# Unique Peptides	# Peptides	# PSMs	Area	# AAs	MW [kDa]	calc. pI
	5729877	heat shock cognate 71 kDa protein isoform 1 [Homo sapiens]	1025.37	45.67	3	24	29	61	1.05255e+08	646	70.8542	5.51611
High	TIGGGDDSFNTFFSETGAGK	1	6	1	393715095		0	2.16345e+07	0	0.0009546	95.03	3.61001e-08	2	2007.89	-1.04711	60.6224	0
	Accession	Description	Score	Coverage	# Proteins	# Unique Peptides	# Peptides	# PSMs	Area	# AAs	MW [kDa]	calc. pI
	393715095	tubulin alpha-1A chain isoform 2 [Homo sapiens]	259.401	39.18	6	5	12	16	3.8022e+07	416	46.2678	5.08447
High	NLQQEISDLTEQIAEGGK	1	4	4	115527082;110611903;153792663;153945790		0	3.72041e+06	0	0.002544	94.97	2.69224e-08	2	1972.98	0.590343	67.5557	0
	Accession	Description	Score	Coverage	# Proteins	# Unique Peptides	# Peptides	# PSMs	Area	# AAs	MW [kDa]	calc. pI
	110611903	myosin-4 [Homo sapiens]	1960.14	28.88	1	12	52	94	1.09408e+08	1939	222.932	5.84619
	115527082	myosin-1 [Homo sapiens]	1824.96	31.77	2	7	54	97	1.11971e+08	1939	223.006	5.74463
	153792663	myosin-2 [Homo sapiens]	1607.73	25.3	2	1	46	77	1.09408e+08	1941	222.906	5.8208
	153945790	myosin-8 [Homo sapiens]	1335.19	20.81	2	2	39	64	1.025e+08	1937	222.625	5.74463
High	MNVEEDVQEEQSK	12	1	1	55769587		0	8.0398e+08	0	0.003891	94.74	2.89406e-08	2	1564.68	-2.65784	26.0167	0
	Accession	Description	Score	Coverage	# Proteins	# Unique Peptides	# Peptides	# PSMs	Area	# AAs	MW [kDa]	calc. pI
	55769587	nucleolar protein 14 [Homo sapiens]	10154.9	54.96	1	70	70	633	4.52047e+09	857	97.6074	7.57666
High	NFILDQTNVSAAAQR	2	2	1	14141161		0	1.15337e+07	0	0.001264	94.17	2.76017e-08	2	1647.84	-1.82952	45.5787	0
	Accession	Description	Score	Coverage	# Proteins	# Unique Peptides	# Peptides	# PSMs	Area	# AAs	MW [kDa]	calc. pI
	14141161	heterogeneous nuclear ribonucleoprotein U isoform b [Homo sapiens]	149.631	9.31	2	6	6	7	1.03085e+07	806	88.9242	5.78271
High	DLYANNVMSGGTTmYPGIADR	6	1	1	4501881	M14(Oxidation)	0	1.98877e+07	0	0.001154	94.04	5.41787e-08	2	2262.02	1.51229	51.3247	0
	Accession	Description	Score	Coverage	# Proteins	# Unique Peptides	# Peptides	# PSMs	Area	# AAs	MW [kDa]	calc. pI
	4501881	actin, alpha skeletal muscle [Homo sapiens]	1312.23	45.36	8	2	13	64	2.91763e+08	377	42.0239	5.38916
High	EASGPINFTVFLTMFGEK	2	1	1	28372499		0	5.24002e+06	0	0.0018	93.39	3.99271e-08	2	1987.98	-0.324759	72.4141	0
	Accession	Description	Score	Coverage	# Proteins	# Unique Peptides	# Peptides	# PSMs	Area	# AAs	MW [kDa]	calc. pI
	28372499	myosin regulatory light chain 2, skeletal muscle isoform [Homo sapiens]	251.82	53.25	1	9	9	12	3.11762e+07	169	19.0024	5.0083
High	SELQAALEEAEASLEHEEGK	1	1	1	115527082		0	0	0	0.001028	92.95	6.11684e-08	2	2170.02	0.325877	65.0072	0
	Accession	Description	Score	Coverage	# Proteins	# Unique Peptides	# Peptides	# PSMs	Area	# AAs	MW [kDa]	calc. pI
	115527082	myosin-1 [Homo sapiens]	1824.96	31.77	2	7	54	97	1.11971e+08	1939	223.006	5.74463
High	FDGALNVDLTEFQTNLVPYPR	1	10	2	514052659;393715095		0	1.5291e+07	0	0.001841	92.64	5.02848e-08	2	2409.21	0.0774251	66.5028	0
	Accession	Description	Score	Coverage	# Proteins	# Unique Peptides	# Peptides	# PSMs	Area	# AAs	MW [kDa]	calc. pI
	393715095	tubulin alpha-1A chain isoform 2 [Homo sapiens]	259.401	39.18	6	5	12	16	3.8022e+07	416	46.2678	5.08447
	514052659	tubulin alpha-4A chain isoform 2 [Homo sapiens]	254.238	28.64	6	2	9	14	3.85768e+07	433	48.2976	5.0083
High	AFMDIMSAQASSGSTSVLR	1	1	1	223278379		0	1.34438e+07	0	0.0002682	92.44	5.49638e-08	2	1958.93	0.0973555	60.3517	0
	Accession	Description	Score	Coverage	# Proteins	# Unique Peptides	# Peptides	# PSMs	Area	# AAs	MW [kDa]	calc. pI
	223278379	RRP12-like protein isoform 1 [Homo sapiens]	1925.76	33.38	3	40	40	108	1.96311e+08	1297	143.611	8.74854
High	LLDFGSLSNLQVTQPTVGMNFK	1	1	1	312284072		0	10646296	0	0.0008692	92.27	3.88366e-08	2	2409.25	0.087768	65.9672	0
	Accession	Description	Score	Coverage	# Proteins	# Unique Peptides	# Peptides	# PSMs	Area	# AAs	MW [kDa]	calc. pI
	312284072	40S ribosomal protein S17-like [Homo sapiens]	237.659	60.74	1	6	6	8	1.70544e+07	135	15.5404	9.84717
High	NYTQNIDTLEQVAGIQR	1	2	1	7657575		0	4.18281e+06	0	0.002326	91.96	5.46689e-08	2	1962.99	-0.771022	60.8884	0
	Accession	Description	Score	Coverage	# Proteins	# Unique Peptides	# Peptides	# PSMs	Area	# AAs	MW [kDa]	calc. pI
	7657575	NAD-dependent protein deacetylase sirtuin-1 isoform a [Homo sapiens]	203.337	21.95	2	9	9	9	1.03033e+07	747	81.63	4.66553
High	aEEGIAAGGVMDVNTALQEVLK	2	1	1	14277700	N-Term(Acetyl)	0	6.12438e+06	0	0.001061	91.55	5.40278e-08	2	2257.14	2.62024	70.8999	0
	Accession	Description	Score	Coverage	# Proteins	# Unique Peptides	# Peptides	# PSMs	Area	# AAs	MW [kDa]	calc. pI
	14277700	40S ribosomal protein S12 [Homo sapiens]	156.67	30.3	1	3	3	6	5.39542e+06	132	14.5055	7.21045
High	NVQALEIELQSQLALK	3	1	1	195972866		0	1.87763e+07	0	0.006192	91.29	1.40431e-08	2	1797.01	-0.790087	64.5853	0
	Accession	Description	Score	Coverage	# Proteins	# Unique Peptides	# Peptides	# PSMs	Area	# AAs	MW [kDa]	calc. pI
	195972866	keratin, type I cytoskeletal 10 [Homo sapiens]	1396.11	47.6	9	25	28	54	1.45613e+08	584	58.7656	5.21143
High	SPSDLLDASAVSATSR	2	4	1	410110900		0	1.68633e+07	0	0.0009349	90.98	5.7695e-08	2	1576.78	0.256586	43.5824	0
	Accession	Description	Score	Coverage	# Proteins	# Unique Peptides	# Peptides	# PSMs	Area	# AAs	MW [kDa]	calc. pI
	410110900	syntaxin-10 isoform 2 [Homo sapiens]	201.87	33.18	4	6	6	9	1.39428e+07	220	24.8383	4.81787
High	HAPLADQILAGNAVR	6	1	1	51173724		0	1.2428e+08	0	0.002994	90.97	2.66345e-08	2	1545.85	1.64256	41.8241	0
	Accession	Description	Score	Coverage	# Proteins	# Unique Peptides	# Peptides	# PSMs	Area	# AAs	MW [kDa]	calc. pI
	51173724	bystin [Homo sapiens]	897.115	57.67	1	23	23	58	1.11435e+08	437	49.57	8.11865
High	VWLDPNETNEIANANSR	3	1	1	4506609		0	1.58505e+07	0	0.001554	89.82	1.0814e-07	2	1942.92	-0.800637	47.3434	0
	Accession	Description	Score	Coverage	# Proteins	# Unique Peptides	# Peptides	# PSMs	Area	# AAs	MW [kDa]	calc. pI
	4506609	60S ribosomal protein L19 [Homo sapiens]	131.774	21.94	1	4	4	6	2.17221e+07	196	23.4512	11.4731
High	DLYANTVLSGGTTmYPGIADR	1	2	1	316659409	M14(Oxidation)	0	4.60366e+06	0	0.0004528	89.05	1.43057e-07	2	2231.06	0.0101768	57.4473	0
	Accession	Description	Score	Coverage	# Proteins	# Unique Peptides	# Peptides	# PSMs	Area	# AAs	MW [kDa]	calc. pI
	316659409	actin, cytoplasmic 2 [Homo sapiens]	549.557	41.87	9	4	11	40	1.67485e+08	375	41.7658	5.47803
High	LQNEVEDLMLDVER	2	4	4	153792663;153945790;115527082;110611903		0	5.54309e+06	0	0.007864	88.66	1.12864e-07	2	1702.83	-1.51051	63.3687	0
	Accession	Description	Score	Coverage	# Proteins	# Unique Peptides	# Peptides	# PSMs	Area	# AAs	MW [kDa]	calc. pI
	110611903	myosin-4 [Homo sapiens]	1960.14	28.88	1	12	52	94	1.09408e+08	1939	222.932	5.84619
	115527082	myosin-1 [Homo sapiens]	1824.96	31.77	2	7	54	97	1.11971e+08	1939	223.006	5.74463
	153792663	myosin-2 [Homo sapiens]	1607.73	25.3	2	1	46	77	1.09408e+08	1941	222.906	5.8208
	153945790	myosin-8 [Homo sapiens]	1335.19	20.81	2	2	39	64	1.025e+08	1937	222.625	5.74463
High	NDLSPASSGNAVYDFFIGR	1	1	1	37595752		0	1.65071e+07	0	0.002739	88.21	1.54557e-07	2	2029.97	3.66428	65.6666	0
	Accession	Description	Score	Coverage	# Proteins	# Unique Peptides	# Peptides	# PSMs	Area	# AAs	MW [kDa]	calc. pI
	37595752	lamin-B receptor [Homo sapiens]	130.132	8.13	1	4	4	6	1.9458e+07	615	70.658	9.36377
High	AALPGLDVLIYLK	16	1	1	55769587		0	1.34059e+09	0	0.00276	88.19	9.93668e-09	2	1385.84	0.563378	68.9649	0
	Accession	Description	Score	Coverage	# Proteins	# Unique Peptides	# Peptides	# PSMs	Area	# AAs	MW [kDa]	calc. pI
	55769587	nucleolar protein 14 [Homo sapiens]	10154.9	54.96	1	70	70	633	4.52047e+09	857	97.6074	7.57666
High	EDVATWQQSSLSLR	38	1	1	55769587		0	1.82798e+09	0	0.002562	87.89	1.34595e-07	2	1619.8	-0.694017	49.5426	0
	Accession	Description	Score	Coverage	# Proteins	# Unique Peptides	# Peptides	# PSMs	Area	# AAs	MW [kDa]	calc. pI
	55769587	nucleolar protein 14 [Homo sapiens]	10154.9	54.96	1	70	70	633	4.52047e+09	857	97.6074	7.57666
High	HVQLVMEAIGK	6	2	1	223278379		0	7.78542e+07	0	0.02994	86.95	5.86335e-08	1	1224.68	-0.0746378	38.3741	0
	Accession	Description	Score	Coverage	# Proteins	# Unique Peptides	# Peptides	# PSMs	Area	# AAs	MW [kDa]	calc. pI
	223278379	RRP12-like protein isoform 1 [Homo sapiens]	1925.76	33.38	3	40	40	108	1.96311e+08	1297	143.611	8.74854
High	ISSSNPYSTVTMDELR	1	3	1	4501893		0	2.85862e+06	0	0.001752	86.83	2.03964e-07	2	1799.85	-0.000689121	48.6622	0
	Accession	Description	Score	Coverage	# Proteins	# Unique Peptides	# Peptides	# PSMs	Area	# AAs	MW [kDa]	calc. pI
	4501893	alpha-actinin-2 isoform 1 [Homo sapiens]	164.649	8.95	6	5	6	6	6.70901e+06	894	103.788	5.45264
High	VIQYFATIAVTGDK	3	1	1	110624781		0	2.93693e+07	0	0.003715	86.82	8.45397e-08	2	1525.83	1.01782	57.7842	0
	Accession	Description	Score	Coverage	# Proteins	# Unique Peptides	# Peptides	# PSMs	Area	# AAs	MW [kDa]	calc. pI
	110624781	myosin-13 [Homo sapiens]	637.859	10.11	2	1	19	35	3.73515e+07	1938	223.465	5.68115
High	VKQLFNSLATQEGEWK	4	1	1	55769587		0	6.84581e+07	0	0.004424	86.68	1.36172e-07	2	1877.97	-0.475116	50.283	1
	Accession	Description	Score	Coverage	# Proteins	# Unique Peptides	# Peptides	# PSMs	Area	# AAs	MW [kDa]	calc. pI
	55769587	nucleolar protein 14 [Homo sapiens]	10154.9	54.96	1	70	70	633	4.52047e+09	857	97.6074	7.57666
High	VVESMQSTLDAEIR	4	1	1	110611903		0	2.97423e+07	0	0.003217	86.4	1.67692e-07	2	1577.78	-0.649466	47.0479	0
	Accession	Description	Score	Coverage	# Proteins	# Unique Peptides	# Peptides	# PSMs	Area	# AAs	MW [kDa]	calc. pI
	110611903	myosin-4 [Homo sapiens]	1960.14	28.88	1	12	52	94	1.09408e+08	1939	222.932	5.84619
High	mSVQPTVSLGGFEITPPVVLR	2	3	1	83641870	M1(Oxidation)	0	5.1947e+06	0	0.002568	86.3	7.9821e-08	2	2243.21	-2.30315	66.1961	0
	Accession	Description	Score	Coverage	# Proteins	# Unique Peptides	# Peptides	# PSMs	Area	# AAs	MW [kDa]	calc. pI
	83641870	nucleophosmin isoform 3 [Homo sapiens]	137.293	23.55	3	4	4	5	5.97983e+06	259	28.3827	4.71631
High	HMSADDLNDGFVLDK	6	1	1	55769587		0	1.00111e+08	0	0.002195	86.25	2.27059e-07	2	1676.76	-0.557828	45.1183	0
	Accession	Description	Score	Coverage	# Proteins	# Unique Peptides	# Peptides	# PSMs	Area	# AAs	MW [kDa]	calc. pI
	55769587	nucleolar protein 14 [Homo sapiens]	10154.9	54.96	1	70	70	633	4.52047e+09	857	97.6074	7.57666
High	GFSSGSAVVSGGSR	3	1	1	47132620		0	4.55631e+07	0	0.005048	86.1	1.66307e-07	2	1254.61	0.564738	20.2424	0
	Accession	Description	Score	Coverage	# Proteins	# Unique Peptides	# Peptides	# PSMs	Area	# AAs	MW [kDa]	calc. pI
	47132620	keratin, type II cytoskeletal 2 epidermal [Homo sapiens]	1319.44	57.75	7	22	31	58	2.54907e+08	639	65.3932	8.00146
High	VLEGNEQFINAAK	1	4	1	308193325		0	7.05537e+07	0	0.002254	86.05	1.53085e-07	2	1432.74	-1.1437	36.4481	0
	Accession	Description	Score	Coverage	# Proteins	# Unique Peptides	# Peptides	# PSMs	Area	# AAs	MW [kDa]	calc. pI
	308193325	trypsin-3 isoform 4 preproprotein [Homo sapiens]	86.05	5.42	4	1	1	1	7.05537e+07	240	25.8777	5.8335
High	IIDVVYNASNNELVR	3	1	1	4506743		0	6.42597e+07	0	0.001363	85.12	1.85335e-07	2	1718.91	0.303182	52.0239	0
	Accession	Description	Score	Coverage	# Proteins	# Unique Peptides	# Peptides	# PSMs	Area	# AAs	MW [kDa]	calc. pI
	4506743	40S ribosomal protein S8 [Homo sapiens]	303.818	34.13	1	6	6	13	6.46259e+07	208	24.1902	10.3159
High	VVESmQSTLDAEIR	1	1	1	110611903	M5(Oxidation)	0	1.58784e+06	0	0.01146	84.9	2.57742e-07	2	1593.78	-1.58837	31.5882	0
	Accession	Description	Score	Coverage	# Proteins	# Unique Peptides	# Peptides	# PSMs	Area	# AAs	MW [kDa]	calc. pI
	110611903	myosin-4 [Homo sapiens]	1960.14	28.88	1	12	52	94	1.09408e+08	1939	222.932	5.84619
High	LPTGYYFGASAGTGDLSDNHDIISMK	1	1	1	5803023		0	5.86199e+06	0	0.002023	83.82	5.86123e-07	3	2730.27	-0.864398	60.4834	0
	Accession	Description	Score	Coverage	# Proteins	# Unique Peptides	# Peptides	# PSMs	Area	# AAs	MW [kDa]	calc. pI
	5803023	vesicular integral-membrane protein VIP36 precursor [Homo sapiens]	130.74	7.3	1	1	1	2	1.34636e+07	356	40.2031	6.94678
High	GELFVGQLPSEEMVMTGSQGATR	2	1	1	13129068		0	1.66023e+08	0	0.001709	83.27	6.191e-07	2	2424.15	-0.562709	62.0422	0
	Accession	Description	Score	Coverage	# Proteins	# Unique Peptides	# Peptides	# PSMs	Area	# AAs	MW [kDa]	calc. pI
	13129068	nucleolar complex protein 4 homolog [Homo sapiens]	2733.37	74.81	1	38	38	228	1.16128e+09	516	58.4307	7.48877
High	VLNSYWVGEDSTYK	2	1	1	358356404		0	2.64856e+07	0	0.004813	82.91	4.67166e-07	2	1660.78	-0.909345	47.0499	0
	Accession	Description	Score	Coverage	# Proteins	# Unique Peptides	# Peptides	# PSMs	Area	# AAs	MW [kDa]	calc. pI
	358356404	60S ribosomal protein L15 isoform 1 [Homo sapiens]	162.42	19.61	2	4	4	7	2.50648e+07	204	24.1311	11.6196
High	LASADIETYLLEK	1	8	7	115527082;110611903;110624781;115496169;153792663;153945790;98986453		0	4.03335e+07	0	0.004862	82.87	2.62856e-07	2	1465.78	-0.0978243	60.8734	0
	Accession	Description	Score	Coverage	# Proteins	# Unique Peptides	# Peptides	# PSMs	Area	# AAs	MW [kDa]	calc. pI
	110611903	myosin-4 [Homo sapiens]	1960.14	28.88	1	12	52	94	1.09408e+08	1939	222.932	5.84619
	115527082	myosin-1 [Homo sapiens]	1824.96	31.77	2	7	54	97	1.11971e+08	1939	223.006	5.74463
	153792663	myosin-2 [Homo sapiens]	1607.73	25.3	2	1	46	77	1.09408e+08	1941	222.906	5.8208
	153945790	myosin-8 [Homo sapiens]	1335.19	20.81	2	2	39	64	1.025e+08	1937	222.625	5.74463
	98986453	myosin-3 [Homo sapiens]	845.212	15.36	2	1	26	43	7.65773e+07	1940	223.766	5.80811
	115496169	myosin-7 [Homo sapiens]	652.241	10.8	3	1	19	31	5.01778e+07	1935	222.959	5.79541
	110624781	myosin-13 [Homo sapiens]	637.859	10.11	2	1	19	35	3.73515e+07	1938	223.465	5.68115
High	ELTTEIDNNIEQISSYK	1	1	1	195972866		0	1.51218e+07	0	0.003611	82.77	5.13649e-07	2	1996.97	-1.48031	60.4182	0
	Accession	Description	Score	Coverage	# Proteins	# Unique Peptides	# Peptides	# PSMs	Area	# AAs	MW [kDa]	calc. pI
	195972866	keratin, type I cytoskeletal 10 [Homo sapiens]	1396.11	47.6	9	25	28	54	1.45613e+08	584	58.7656	5.21143
High	DLYANNVMSGGTTMYPGIADR	5	1	1	4501881		0	5.23919e+07	0	0.003092	82.73	6.43469e-07	2	2246.02	-1.17574	57.5813	0
	Accession	Description	Score	Coverage	# Proteins	# Unique Peptides	# Peptides	# PSMs	Area	# AAs	MW [kDa]	calc. pI
	4501881	actin, alpha skeletal muscle [Homo sapiens]	1312.23	45.36	8	2	13	64	2.91763e+08	377	42.0239	5.38916
High	ITGEAFVQFASQELAEK	1	1	1	148470406		0	4.86525e+06	0	0.00211	82.35	3.92047e-07	2	1867.95	0.88268	64.9129	0
	Accession	Description	Score	Coverage	# Proteins	# Unique Peptides	# Peptides	# PSMs	Area	# AAs	MW [kDa]	calc. pI
	148470406	heterogeneous nuclear ribonucleoprotein F [Homo sapiens]	99.41	7.23	1	2	2	2	4.67803e+06	415	45.6429	5.57959
High	DLYANTVLSGGTTMYPGIADR	1	2	1	316659409		0	5.29383e+06	0	0.0006249	82.06	7.24046e-07	2	2215.07	0.139408	61.4049	0
	Accession	Description	Score	Coverage	# Proteins	# Unique Peptides	# Peptides	# PSMs	Area	# AAs	MW [kDa]	calc. pI
	316659409	actin, cytoplasmic 2 [Homo sapiens]	549.557	41.87	9	4	11	40	1.67485e+08	375	41.7658	5.47803
High	AVVGVVAGGGR	1	1	1	15431306		0	33603296	0	0.01318	81.98	1.17266e-07	2	941.549	-4.51574	19.3247	0
	Accession	Description	Score	Coverage	# Proteins	# Unique Peptides	# Peptides	# PSMs	Area	# AAs	MW [kDa]	calc. pI
	15431306	60S ribosomal protein L8 [Homo sapiens]	101.96	13.23	1	3	3	3	1.48617e+07	257	28.0073	11.0337
High	VQALEEANNDLENK	2	1	1	55956899		0	3.0929e+07	0	0.007467	81.8	5.65884e-07	2	1586.76	-1.26788	31.0045	0
	Accession	Description	Score	Coverage	# Proteins	# Unique Peptides	# Peptides	# PSMs	Area	# AAs	MW [kDa]	calc. pI
	55956899	keratin, type I cytoskeletal 9 [Homo sapiens]	834.449	53.13	1	24	25	41	9.14569e+07	623	62.0268	5.23682
High	ALEESNYELEGK	4	1	1	195972866		0	1.48129e+08	0	0.03273	81.25	5.57171e-07	2	1381.64	-2.63632	27.917	0
	Accession	Description	Score	Coverage	# Proteins	# Unique Peptides	# Peptides	# PSMs	Area	# AAs	MW [kDa]	calc. pI
	195972866	keratin, type I cytoskeletal 10 [Homo sapiens]	1396.11	47.6	9	25	28	54	1.45613e+08	584	58.7656	5.21143
High	mNVEEDVQEEQSK	9	1	1	55769587	M1(Oxidation)	0	1.79876e+08	0	0.004479	81.19	5.8355e-07	2	1580.67	-0.417908	20.0064	0
	Accession	Description	Score	Coverage	# Proteins	# Unique Peptides	# Peptides	# PSMs	Area	# AAs	MW [kDa]	calc. pI
	55769587	nucleolar protein 14 [Homo sapiens]	10154.9	54.96	1	70	70	633	4.52047e+09	857	97.6074	7.57666
High	LEQQVDDLEGSLEQEK	1	6	5	115527082;110611903;115496169;153792663;153945790		0	14667148	0	0.0009985	81.15	7.97289e-07	2	1859.89	-0.706271	46.1417	0
	Accession	Description	Score	Coverage	# Proteins	# Unique Peptides	# Peptides	# PSMs	Area	# AAs	MW [kDa]	calc. pI
	110611903	myosin-4 [Homo sapiens]	1960.14	28.88	1	12	52	94	1.09408e+08	1939	222.932	5.84619
	115527082	myosin-1 [Homo sapiens]	1824.96	31.77	2	7	54	97	1.11971e+08	1939	223.006	5.74463
	153792663	myosin-2 [Homo sapiens]	1607.73	25.3	2	1	46	77	1.09408e+08	1941	222.906	5.8208
	153945790	myosin-8 [Homo sapiens]	1335.19	20.81	2	2	39	64	1.025e+08	1937	222.625	5.74463
	115496169	myosin-7 [Homo sapiens]	652.241	10.8	3	1	19	31	5.01778e+07	1935	222.959	5.79541
High	QSLEASLAETEGR	1	1	1	195972866		0	9.06221e+06	0	0.008932	80.94	5.77054e-07	2	1390.68	-0.596823	37.1846	0
	Accession	Description	Score	Coverage	# Proteins	# Unique Peptides	# Peptides	# PSMs	Area	# AAs	MW [kDa]	calc. pI
	195972866	keratin, type I cytoskeletal 10 [Homo sapiens]	1396.11	47.6	9	25	28	54	1.45613e+08	584	58.7656	5.21143
High	LSILQPLILETLDALVDPK	1	1	1	10190702		0	17456321	0	0.000751	80.77	4.2714e-08	2	2091.23	-0.463408	73.0588	0
	Accession	Description	Score	Coverage	# Proteins	# Unique Peptides	# Peptides	# PSMs	Area	# AAs	MW [kDa]	calc. pI
	10190702	magnesium transporter MRS2 homolog, mitochondrial precursor [Homo sapiens]	404.913	42.21	1	14	14	22	4.35173e+07	443	50.2854	6.87354
High	FLEQQNQVLQTK	6	3	2	47132620;119395750		0	5.8594e+08	0	0.006544	80.15	5.10075e-07	2	1475.79	0.499423	32.6869	0
	Accession	Description	Score	Coverage	# Proteins	# Unique Peptides	# Peptides	# PSMs	Area	# AAs	MW [kDa]	calc. pI
	47132620	keratin, type II cytoskeletal 2 epidermal [Homo sapiens]	1319.44	57.75	7	22	31	58	2.54907e+08	639	65.3932	8.00146
	119395750	keratin, type II cytoskeletal 1 [Homo sapiens]	1310.66	46.12	3	29	35	68	3.52722e+08	644	65.999	8.11865
High	GGSGGSYGGGGSGGGYGGGSGSR	1	1	1	55956899		0	2.8009e+06	0	0.0008305	80.09	8.03182e-07	2	1791.73	-0.732964	11.1805	0
	Accession	Description	Score	Coverage	# Proteins	# Unique Peptides	# Peptides	# PSMs	Area	# AAs	MW [kDa]	calc. pI
	55956899	keratin, type I cytoskeletal 9 [Homo sapiens]	834.449	53.13	1	24	25	41	9.14569e+07	623	62.0268	5.23682
High	NSELLVVSAR	24	1	1	55769587		0	2.59839e+09	0	0.02018	80.06	4.19662e-07	2	1087.61	-3.15	34.4621	0
	Accession	Description	Score	Coverage	# Proteins	# Unique Peptides	# Peptides	# PSMs	Area	# AAs	MW [kDa]	calc. pI
	55769587	nucleolar protein 14 [Homo sapiens]	10154.9	54.96	1	70	70	633	4.52047e+09	857	97.6074	7.57666
High	GEDEEMADPmEDVIIR	2	2	1	223278379	M10(Oxidation)	0	6.23458e+06	0	0.003973	80.02	1.05314e-06	2	1864.79	-0.486853	44.0063	0
	Accession	Description	Score	Coverage	# Proteins	# Unique Peptides	# Peptides	# PSMs	Area	# AAs	MW [kDa]	calc. pI
	223278379	RRP12-like protein isoform 1 [Homo sapiens]	1925.76	33.38	3	40	40	108	1.96311e+08	1297	143.611	8.74854
High	VTAEVVLAHLGGGSTSR	3	1	1	4506675		0	2.87028e+07	0	0.001895	79.76	3.99477e-07	2	1653.89	1.22571	48.0858	0
	Accession	Description	Score	Coverage	# Proteins	# Unique Peptides	# Peptides	# PSMs	Area	# AAs	MW [kDa]	calc. pI
	4506675	dolichyl-diphosphooligosaccharide--protein glycosyltransferase subunit 1 precursor [Homo sapiens]	338.662	37.73	1	16	16	20	2.34889e+07	607	68.5268	6.37939
High	DNYVPEVSALDQEIIEVDPDTK	2	1	1	312284072		0	2.9516e+07	0	0.002362	79.64	1.3765e-06	2	2489.19	-0.163406	64.5724	0
	Accession	Description	Score	Coverage	# Proteins	# Unique Peptides	# Peptides	# PSMs	Area	# AAs	MW [kDa]	calc. pI
	312284072	40S ribosomal protein S17-like [Homo sapiens]	237.659	60.74	1	6	6	8	1.70544e+07	135	15.5404	9.84717
High	IAEMEYSGANSIFLR	4	1	1	51173724		0	5.06689e+07	0	0.002047	79.59	8.91843e-07	2	1700.83	0.59482	58.8187	0
	Accession	Description	Score	Coverage	# Proteins	# Unique Peptides	# Peptides	# PSMs	Area	# AAs	MW [kDa]	calc. pI
	51173724	bystin [Homo sapiens]	897.115	57.67	1	23	23	58	1.11435e+08	437	49.57	8.11865
High	AITDAAMMAEELKK	2	9	7	115527082;110611903;110624781;115496169;153792663;153945790;98986453		0	2.46146e+07	0	0.007677	79.24	8.73776e-07	2	1521.76	-1.39455	44.9442	1
	Accession	Description	Score	Coverage	# Proteins	# Unique Peptides	# Peptides	# PSMs	Area	# AAs	MW [kDa]	calc. pI
	110611903	myosin-4 [Homo sapiens]	1960.14	28.88	1	12	52	94	1.09408e+08	1939	222.932	5.84619
	115527082	myosin-1 [Homo sapiens]	1824.96	31.77	2	7	54	97	1.11971e+08	1939	223.006	5.74463
	153792663	myosin-2 [Homo sapiens]	1607.73	25.3	2	1	46	77	1.09408e+08	1941	222.906	5.8208
	153945790	myosin-8 [Homo sapiens]	1335.19	20.81	2	2	39	64	1.025e+08	1937	222.625	5.74463
	98986453	myosin-3 [Homo sapiens]	845.212	15.36	2	1	26	43	7.65773e+07	1940	223.766	5.80811
	115496169	myosin-7 [Homo sapiens]	652.241	10.8	3	1	19	31	5.01778e+07	1935	222.959	5.79541
	110624781	myosin-13 [Homo sapiens]	637.859	10.11	2	1	19	35	3.73515e+07	1938	223.465	5.68115
High	GEDEEmADPmEDVIIR	1	2	1	223278379	M6(Oxidation); M10(Oxidation)	0	3.97644e+06	0	0.003369	78.91	1.26215e-06	2	1880.79	-1.41367	35.9218	0
	Accession	Description	Score	Coverage	# Proteins	# Unique Peptides	# Peptides	# PSMs	Area	# AAs	MW [kDa]	calc. pI
	223278379	RRP12-like protein isoform 1 [Homo sapiens]	1925.76	33.38	3	40	40	108	1.96311e+08	1297	143.611	8.74854
High	TSDVSQATLASVAPVFTVTK	2	1	1	10190702		0	3.23274e+07	0	0.006015	78.9	5.76492e-07	2	2022.08	1.64764	61.8551	0
	Accession	Description	Score	Coverage	# Proteins	# Unique Peptides	# Peptides	# PSMs	Area	# AAs	MW [kDa]	calc. pI
	10190702	magnesium transporter MRS2 homolog, mitochondrial precursor [Homo sapiens]	404.913	42.21	1	14	14	22	4.35173e+07	443	50.2854	6.87354
High	GELFVGQLPSEEMVmTGSQGATR	8	1	1	13129068	M15(Oxidation)	0	5.7102e+07	0	0.0248	78.9	1.79518e-06	2	2440.12	-10.7816	59.6333	0
	Accession	Description	Score	Coverage	# Proteins	# Unique Peptides	# Peptides	# PSMs	Area	# AAs	MW [kDa]	calc. pI
	13129068	nucleolar complex protein 4 homolog [Homo sapiens]	2733.37	74.81	1	38	38	228	1.16128e+09	516	58.4307	7.48877
High	TEAELAKEEQEHLR	3	1	1	55769587		0	2.83021e+08	0	0.02141	78.26	1.17856e-06	2	1682.83	-1.42762	23.0285	1
	Accession	Description	Score	Coverage	# Proteins	# Unique Peptides	# Peptides	# PSMs	Area	# AAs	MW [kDa]	calc. pI
	55769587	nucleolar protein 14 [Homo sapiens]	10154.9	54.96	1	70	70	633	4.52047e+09	857	97.6074	7.57666
High	HmSADDLNDGFVLDK	5	1	1	55769587	M2(Oxidation)	0	4.11795e+07	0	0.002145	77.69	1.72854e-06	2	1692.75	-0.000432727	39.3363	0
	Accession	Description	Score	Coverage	# Proteins	# Unique Peptides	# Peptides	# PSMs	Area	# AAs	MW [kDa]	calc. pI
	55769587	nucleolar protein 14 [Homo sapiens]	10154.9	54.96	1	70	70	633	4.52047e+09	857	97.6074	7.57666
High	GADPEDVITGAFK	1	1	1	28372499		0	29760655	0	0.01566	77.16	1.25578e-06	2	1319.65	0.480278	55.446	0
	Accession	Description	Score	Coverage	# Proteins	# Unique Peptides	# Peptides	# PSMs	Area	# AAs	MW [kDa]	calc. pI
	28372499	myosin regulatory light chain 2, skeletal muscle isoform [Homo sapiens]	251.82	53.25	1	9	9	12	3.11762e+07	169	19.0024	5.0083
High	IINEPTAAAIAYGLDR	2	2	1	167466173		0	47044360	0	0.003732	77.07	9.10017e-07	2	1687.9	-0.449633	58.9702	0
	Accession	Description	Score	Coverage	# Proteins	# Unique Peptides	# Peptides	# PSMs	Area	# AAs	MW [kDa]	calc. pI
	167466173	heat shock 70 kDa protein 1A/1B [Homo sapiens]	416.627	39.94	1	17	21	34	6.04768e+07	641	70.009	5.65576
High	GHYTEGAELVDSVLDVVR	2	6	2	29788785;5174735		0	12840612	0	0.0004953	77.01	1.49002e-06	2	1958.99	1.60882	65.2794	0
	Accession	Description	Score	Coverage	# Proteins	# Unique Peptides	# Peptides	# PSMs	Area	# AAs	MW [kDa]	calc. pI
	29788785	tubulin beta chain [Homo sapiens]	406.231	38.29	5	3	12	21	2.21921e+07	444	49.639	4.89404
	5174735	tubulin beta-4B chain [Homo sapiens]	371.954	37.53	6	3	12	21	1.76738e+07	445	49.799	4.89404
High	VFEVSLADLQNDEVAFR	1	1	1	4506723		0	1.13125e+07	0	0.004576	77	1.65707e-06	2	1951.98	-0.0417796	64.7194	0
	Accession	Description	Score	Coverage	# Proteins	# Unique Peptides	# Peptides	# PSMs	Area	# AAs	MW [kDa]	calc. pI
	4506723	40S ribosomal protein S3a isoform 1 [Homo sapiens]	183.089	28.03	2	7	7	14	1.86842e+07	264	29.9257	9.72998
High	VIQYFATIAVTGEK	3	4	4	115527082;110611903;153792663;153945790		0	2.30899e+07	0	0.003896	76.79	7.81104e-07	2	1539.84	-1.06882	58.0711	0
	Accession	Description	Score	Coverage	# Proteins	# Unique Peptides	# Peptides	# PSMs	Area	# AAs	MW [kDa]	calc. pI
	110611903	myosin-4 [Homo sapiens]	1960.14	28.88	1	12	52	94	1.09408e+08	1939	222.932	5.84619
	115527082	myosin-1 [Homo sapiens]	1824.96	31.77	2	7	54	97	1.11971e+08	1939	223.006	5.74463
	153792663	myosin-2 [Homo sapiens]	1607.73	25.3	2	1	46	77	1.09408e+08	1941	222.906	5.8208
	153945790	myosin-8 [Homo sapiens]	1335.19	20.81	2	2	39	64	1.025e+08	1937	222.625	5.74463
High	YEELQITAGR	5	2	1	119395750		0	2.31776e+08	0	0.009778	76.75	1.33573e-06	2	1179.6	-1.0008	32.9132	0
	Accession	Description	Score	Coverage	# Proteins	# Unique Peptides	# Peptides	# PSMs	Area	# AAs	MW [kDa]	calc. pI
	119395750	keratin, type II cytoskeletal 1 [Homo sapiens]	1310.66	46.12	3	29	35	68	3.52722e+08	644	65.999	8.11865
High	VDLLNQEIEFLK	1	1	1	47132620		0	2.99457e+07	0	0.005567	76.73	8.38682e-07	2	1460.8	0.512916	64.3054	0
	Accession	Description	Score	Coverage	# Proteins	# Unique Peptides	# Peptides	# PSMs	Area	# AAs	MW [kDa]	calc. pI
	47132620	keratin, type II cytoskeletal 2 epidermal [Homo sapiens]	1319.44	57.75	7	22	31	58	2.54907e+08	639	65.3932	8.00146
High	NAFALLVEMGHAFLR	2	2	1	223278379		0	1.26561e+07	0	0.0009865	76.66	1.1436e-06	2	1688.89	-0.210122	72.0137	0
	Accession	Description	Score	Coverage	# Proteins	# Unique Peptides	# Peptides	# PSMs	Area	# AAs	MW [kDa]	calc. pI
	223278379	RRP12-like protein isoform 1 [Homo sapiens]	1925.76	33.38	3	40	40	108	1.96311e+08	1297	143.611	8.74854
High	SDLEmQYETLQEELMALK	1	1	1	55956899	M5(Oxidation)	0	2.41409e+06	0	0.002186	76.62	2.80489e-06	2	2187.02	0.741435	67.4965	0
	Accession	Description	Score	Coverage	# Proteins	# Unique Peptides	# Peptides	# PSMs	Area	# AAs	MW [kDa]	calc. pI
	55956899	keratin, type I cytoskeletal 9 [Homo sapiens]	834.449	53.13	1	24	25	41	9.14569e+07	623	62.0268	5.23682
High	ILTFDQLALDSPK	1	2	1	4506607		0	3.04096e+07	0	0.004029	76.26	9.47551e-07	2	1460.8	-0.322724	61.5378	0
	Accession	Description	Score	Coverage	# Proteins	# Unique Peptides	# Peptides	# PSMs	Area	# AAs	MW [kDa]	calc. pI
	4506607	60S ribosomal protein L18 isoform 1 [Homo sapiens]	181.524	23.4	2	4	4	6	6.21295e+07	188	21.6211	11.7222
High	VLEQLTGQTPVFSK	2	2	1	315221152		0	2.23028e+07	0	0.007837	76.18	8.42262e-07	2	1546.85	-0.0126202	48.7843	0
	Accession	Description	Score	Coverage	# Proteins	# Unique Peptides	# Peptides	# PSMs	Area	# AAs	MW [kDa]	calc. pI
	315221152	60S ribosomal protein L11 isoform 2 [Homo sapiens]	107.469	12.99	2	2	2	3	2.37389e+07	177	20.1116	9.59814
High	LDKSQIHDIVLVGGSTR	2	2	1	5729877		0	2.01282e+07	0	0.0005515	76.04	7.39191e-07	2	1838.01	-0.471526	39.7	1
	Accession	Description	Score	Coverage	# Proteins	# Unique Peptides	# Peptides	# PSMs	Area	# AAs	MW [kDa]	calc. pI
	5729877	heat shock cognate 71 kDa protein isoform 1 [Homo sapiens]	1025.37	45.67	3	24	29	61	1.05255e+08	646	70.8542	5.51611
High	TGLLLLSDPDKVTIGLLFWDGR	5	2	1	262050538		0	5.55559e+07	0	0.002244	75.83	3.76151e-07	2	2429.35	1.2226	70.8576	1
	Accession	Description	Score	Coverage	# Proteins	# Unique Peptides	# Peptides	# PSMs	Area	# AAs	MW [kDa]	calc. pI
	262050538	inter-alpha-trypsin inhibitor heavy chain H4 isoform 2 precursor [Homo sapiens]	202.414	5.56	2	3	3	7	2.2725e+07	900	99.7952	6.46826
High	TYLTITDTQLVNSLLEK	7	2	1	223278379		0	1.24687e+08	0	0.001196	75.63	8.3836e-07	2	1952.06	2.09032	66.0503	0
	Accession	Description	Score	Coverage	# Proteins	# Unique Peptides	# Peptides	# PSMs	Area	# AAs	MW [kDa]	calc. pI
	223278379	RRP12-like protein isoform 1 [Homo sapiens]	1925.76	33.38	3	40	40	108	1.96311e+08	1297	143.611	8.74854
High	LISQIVSSITASLR	2	6	1	514052659		0	2.32989e+07	0	0.002926	75.56	3.8638e-07	2	1487.88	0.962129	67.7661	0
	Accession	Description	Score	Coverage	# Proteins	# Unique Peptides	# Peptides	# PSMs	Area	# AAs	MW [kDa]	calc. pI
	514052659	tubulin alpha-4A chain isoform 2 [Homo sapiens]	254.238	28.64	6	2	9	14	3.85768e+07	433	48.2976	5.0083
High	AMGIMNSFVNDIFER	1	14	1	10800140		0	4.77381e+06	0	0.008893	75.54	2.76741e-06	2	1743.82	0.0655495	68.0605	0
	Accession	Description	Score	Coverage	# Proteins	# Unique Peptides	# Peptides	# PSMs	Area	# AAs	MW [kDa]	calc. pI
	10800140	histone H2B type 1-B [Homo sapiens]	116.64	11.9	14	1	1	2	4.77381e+06	126	13.9416	10.3159
High	NFLPILFNLYGQPVAAGDTPAPR	4	2	1	223278379		0	7.27573e+07	0	0.004089	75.36	1.35785e-06	2	2471.31	-0.0478421	68.8127	0
	Accession	Description	Score	Coverage	# Proteins	# Unique Peptides	# Peptides	# PSMs	Area	# AAs	MW [kDa]	calc. pI
	223278379	RRP12-like protein isoform 1 [Homo sapiens]	1925.76	33.38	3	40	40	108	1.96311e+08	1297	143.611	8.74854
High	SYELPDGQVITIGNER	3	10	3	316659409;4885049;4501881		0	65102466	0	0.007191	75.1	2.53095e-06	2	1790.89	-1.82693	58.3065	0
	Accession	Description	Score	Coverage	# Proteins	# Unique Peptides	# Peptides	# PSMs	Area	# AAs	MW [kDa]	calc. pI
	4501881	actin, alpha skeletal muscle [Homo sapiens]	1312.23	45.36	8	2	13	64	2.91763e+08	377	42.0239	5.38916
	4885049	actin, alpha cardiac muscle 1 proprotein [Homo sapiens]	672.669	45.36	11	2	13	49	2.91763e+08	377	41.9919	5.38916
	316659409	actin, cytoplasmic 2 [Homo sapiens]	549.557	41.87	9	4	11	40	1.67485e+08	375	41.7658	5.47803
High	GGSISGGGYGSGGGK	1	1	1	47132620		0	0	0	0.01357	74.42	2.257e-06	1	1197.55	0.746314	10.9708	0
	Accession	Description	Score	Coverage	# Proteins	# Unique Peptides	# Peptides	# PSMs	Area	# AAs	MW [kDa]	calc. pI
	47132620	keratin, type II cytoskeletal 2 epidermal [Homo sapiens]	1319.44	57.75	7	22	31	58	2.54907e+08	639	65.3932	8.00146
High	VTGQHPEVPPAFWNNAFTLLSAVSLPR	13	1	1	13129068		0	8.47281e+08	0	0.003226	74.36	1.87616e-06	3	2948.55	2.10189	71.7586	0
	Accession	Description	Score	Coverage	# Proteins	# Unique Peptides	# Peptides	# PSMs	Area	# AAs	MW [kDa]	calc. pI
	13129068	nucleolar complex protein 4 homolog [Homo sapiens]	2733.37	74.81	1	38	38	228	1.16128e+09	516	58.4307	7.48877
High	SGGGGGGGLGSGGSIR	2	1	1	55956899		0	4.41355e+07	0	0.002659	73.94	2.46627e-06	2	1232.6	1.63055	15.1477	0
	Accession	Description	Score	Coverage	# Proteins	# Unique Peptides	# Peptides	# PSMs	Area	# AAs	MW [kDa]	calc. pI
	55956899	keratin, type I cytoskeletal 9 [Homo sapiens]	834.449	53.13	1	24	25	41	9.14569e+07	623	62.0268	5.23682
High	IEDEQALGMQLQK	2	1	1	115527082		0	1.10363e+07	0	0.007702	73.81	2.8074e-06	2	1502.75	-0.487771	38.4324	0
	Accession	Description	Score	Coverage	# Proteins	# Unique Peptides	# Peptides	# PSMs	Area	# AAs	MW [kDa]	calc. pI
	115527082	myosin-1 [Homo sapiens]	1824.96	31.77	2	7	54	97	1.11971e+08	1939	223.006	5.74463
High	TTGIVLDSGDGVTHNVPIYEGYALPHAIMR	1	5	2	4885049;4501881		0	3.0763e+07	0	0.0005466	73.72	3.68782e-06	3	3196.61	-0.641983	61.7161	0
	Accession	Description	Score	Coverage	# Proteins	# Unique Peptides	# Peptides	# PSMs	Area	# AAs	MW [kDa]	calc. pI
	4501881	actin, alpha skeletal muscle [Homo sapiens]	1312.23	45.36	8	2	13	64	2.91763e+08	377	42.0239	5.38916
	4885049	actin, alpha cardiac muscle 1 proprotein [Homo sapiens]	672.669	45.36	11	2	13	49	2.91763e+08	377	41.9919	5.38916
High	VGEATETALTTLVEK	2	2	1	10835220		0	15872966	0	0.00236	73.62	2.13562e-06	2	1561.83	1.05291	52.547	0
	Accession	Description	Score	Coverage	# Proteins	# Unique Peptides	# Peptides	# PSMs	Area	# AAs	MW [kDa]	calc. pI
	10835220	sarcoplasmic/endoplasmic reticulum calcium ATPase 1 isoform a [Homo sapiens]	265.753	13.38	10	9	9	14	2.65869e+07	994	109.213	5.17334
High	AYEQALNLYTELLNNR	1	1	1	38683855		0	1352033	0	0.002281	73.61	3.32078e-06	2	1924.98	1.13867	65.0268	0
	Accession	Description	Score	Coverage	# Proteins	# Unique Peptides	# Peptides	# PSMs	Area	# AAs	MW [kDa]	calc. pI
	38683855	pentatricopeptide repeat domain-containing protein 3, mitochondrial precursor [Homo sapiens]	73.61	5.08	1	3	3	3	3.28932e+06	689	78.4997	6.41748
High	HGVQELEIELQSQLSK	2	1	1	55956899		0	4.2993e+07	0	0.005176	73.55	2.38669e-06	2	1837.97	1.73247	59.721	0
	Accession	Description	Score	Coverage	# Proteins	# Unique Peptides	# Peptides	# PSMs	Area	# AAs	MW [kDa]	calc. pI
	55956899	keratin, type I cytoskeletal 9 [Homo sapiens]	834.449	53.13	1	24	25	41	9.14569e+07	623	62.0268	5.23682
High	SQIFSTASDNQPTVTIK	1	1	1	16507237		0	4.92082e+06	0	0.008373	73.36	3.75513e-06	2	1836.93	-1.70918	43.2329	0
	Accession	Description	Score	Coverage	# Proteins	# Unique Peptides	# Peptides	# PSMs	Area	# AAs	MW [kDa]	calc. pI
	16507237	78 kDa glucose-regulated protein precursor [Homo sapiens]	285.915	27.37	1	11	13	17	1.94233e+07	654	72.2884	5.16064
High	LTFVDFLTYDILDQNR	2	1	1	23065552		0	2.78879e+06	0	0.004797	73.23	3.37488e-06	2	1973	1.28465	72.1647	0
	Accession	Description	Score	Coverage	# Proteins	# Unique Peptides	# Peptides	# PSMs	Area	# AAs	MW [kDa]	calc. pI
	23065552	glutathione S-transferase Mu 3 [Homo sapiens]	77.02	14.67	1	2	2	3	2.37845e+06	225	26.5421	5.5415
High	VQLLHTQNTSLINTK	3	4	4	115527082;110611903;153792663;153945790		0	5.16982e+07	0	0.004422	72.9	1.28985e-06	2	1709.95	-1.56816	37.4647	0
	Accession	Description	Score	Coverage	# Proteins	# Unique Peptides	# Peptides	# PSMs	Area	# AAs	MW [kDa]	calc. pI
	110611903	myosin-4 [Homo sapiens]	1960.14	28.88	1	12	52	94	1.09408e+08	1939	222.932	5.84619
	115527082	myosin-1 [Homo sapiens]	1824.96	31.77	2	7	54	97	1.11971e+08	1939	223.006	5.74463
	153792663	myosin-2 [Homo sapiens]	1607.73	25.3	2	1	46	77	1.09408e+08	1941	222.906	5.8208
	153945790	myosin-8 [Homo sapiens]	1335.19	20.81	2	2	39	64	1.025e+08	1937	222.625	5.74463
High	GGGGGGYGSGGSSYGSGGGSYGSGGGGGGGR	2	1	1	119395750		0	3.31978e+06	0	0.0005247	72.76	6.32683e-06	2	2383.95	-1.85152	17.7407	0
	Accession	Description	Score	Coverage	# Proteins	# Unique Peptides	# Peptides	# PSMs	Area	# AAs	MW [kDa]	calc. pI
	119395750	keratin, type II cytoskeletal 1 [Homo sapiens]	1310.66	46.12	3	29	35	68	3.52722e+08	644	65.999	8.11865
High	DLYANNVmSGGTTmYPGIADR	1	1	1	4501881	M8(Oxidation); M14(Oxidation)	0	3198737	0	0.01119	72.7	6.71558e-06	2	2278.01	-1.30323	42.2896	0
	Accession	Description	Score	Coverage	# Proteins	# Unique Peptides	# Peptides	# PSMs	Area	# AAs	MW [kDa]	calc. pI
	4501881	actin, alpha skeletal muscle [Homo sapiens]	1312.23	45.36	8	2	13	64	2.91763e+08	377	42.0239	5.38916
High	QPYAVSELAGHQTSAESWGTGR	3	1	1	16579885		0	3.42991e+07	0	0.003063	72.6	7.24844e-06	2	2332.1	0.485334	44.225	0
	Accession	Description	Score	Coverage	# Proteins	# Unique Peptides	# Peptides	# PSMs	Area	# AAs	MW [kDa]	calc. pI
	16579885	60S ribosomal protein L4 [Homo sapiens]	221.612	27.17	1	12	12	18	2.85846e+07	427	47.6674	11.063
High	AEDEEEINAELTAK	3	4	4	115527082;110611903;153792663;98986453		0	3.16173e+07	0	0.008325	71.83	5.56411e-06	2	1561.72	-0.888862	34.0305	0
	Accession	Description	Score	Coverage	# Proteins	# Unique Peptides	# Peptides	# PSMs	Area	# AAs	MW [kDa]	calc. pI
	110611903	myosin-4 [Homo sapiens]	1960.14	28.88	1	12	52	94	1.09408e+08	1939	222.932	5.84619
	115527082	myosin-1 [Homo sapiens]	1824.96	31.77	2	7	54	97	1.11971e+08	1939	223.006	5.74463
	153792663	myosin-2 [Homo sapiens]	1607.73	25.3	2	1	46	77	1.09408e+08	1941	222.906	5.8208
	98986453	myosin-3 [Homo sapiens]	845.212	15.36	2	1	26	43	7.65773e+07	1940	223.766	5.80811
High	IALTDNALIAR	2	1	1	15431301		0	4.90757e+07	0	0.01139	71.76	1.72036e-06	2	1170.68	-1.79969	46.3128	0
	Accession	Description	Score	Coverage	# Proteins	# Unique Peptides	# Peptides	# PSMs	Area	# AAs	MW [kDa]	calc. pI
	15431301	60S ribosomal protein L7 [Homo sapiens]	140.425	33.47	1	8	8	10	3.38542e+07	248	29.2072	10.6528
High	GAEAANVTGPGGVPVQGSK	1	1	1	34098946		0	8.44723e+06	0	0.009578	71.65	5.04727e-06	2	1695.86	-1.22653	24.5682	0
	Accession	Description	Score	Coverage	# Proteins	# Unique Peptides	# Peptides	# PSMs	Area	# AAs	MW [kDa]	calc. pI
	34098946	nuclease-sensitive element-binding protein 1 [Homo sapiens]	157.657	25	4	5	5	6	6.89293e+06	324	35.9027	9.87646
High	DLYANNVLSGGTTMYPGIADR	1	4	1	4885049		0	5.97076e+06	0	0.0009962	71.65	8.45657e-06	2	2228.07	-0.030589	60.6945	0
	Accession	Description	Score	Coverage	# Proteins	# Unique Peptides	# Peptides	# PSMs	Area	# AAs	MW [kDa]	calc. pI
	4885049	actin, alpha cardiac muscle 1 proprotein [Homo sapiens]	672.669	45.36	11	2	13	49	2.91763e+08	377	41.9919	5.38916
High	GLDVDSLVIEHIQVNK	2	4	1	313569776		0	1.45032e+07	0	0.003344	71.34	2.86093e-06	2	1778.96	-0.138374	60.8927	0
	Accession	Description	Score	Coverage	# Proteins	# Unique Peptides	# Peptides	# PSMs	Area	# AAs	MW [kDa]	calc. pI
	313569776	60S ribosomal protein L17 isoform a [Homo sapiens]	124.058	32.07	4	5	5	9	1.91054e+07	184	21.3833	10.1694
High	VAPEEHPVLLTEAPLNPK	2	2	1	316659409		0	1.28662e+07	0	0.006704	71.32	2.39081e-06	2	1954.06	-0.250175	46.4727	0
	Accession	Description	Score	Coverage	# Proteins	# Unique Peptides	# Peptides	# PSMs	Area	# AAs	MW [kDa]	calc. pI
	316659409	actin, cytoplasmic 2 [Homo sapiens]	549.557	41.87	9	4	11	40	1.67485e+08	375	41.7658	5.47803
High	KDLYANNVMSGGTTMYPGIADR	3	1	1	4501881		0	2.65504e+07	0	0.0009079	71.04	1.03024e-05	2	2374.12	-0.0836619	49.4403	1
	Accession	Description	Score	Coverage	# Proteins	# Unique Peptides	# Peptides	# PSMs	Area	# AAs	MW [kDa]	calc. pI
	4501881	actin, alpha skeletal muscle [Homo sapiens]	1312.23	45.36	8	2	13	64	2.91763e+08	377	42.0239	5.38916
High	DFLAGGVAAAISK	2	1	1	156071459		0	2.25711e+07	0	0.003178	71.03	3.4631e-06	2	1219.67	-0.844036	55.9903	0
	Accession	Description	Score	Coverage	# Proteins	# Unique Peptides	# Peptides	# PSMs	Area	# AAs	MW [kDa]	calc. pI
	156071459	ADP/ATP translocase 2 [Homo sapiens]	227.175	35.23	2	5	12	18	2.4363e+07	298	32.8312	9.68604
High	NLDLDSIIAEVK	2	7	3	47132620;5031839;119395754		0	5.11576e+07	0	0.01784	70.69	3.37828e-06	2	1329.73	1.49177	64.77	0
	Accession	Description	Score	Coverage	# Proteins	# Unique Peptides	# Peptides	# PSMs	Area	# AAs	MW [kDa]	calc. pI
	47132620	keratin, type II cytoskeletal 2 epidermal [Homo sapiens]	1319.44	57.75	7	22	31	58	2.54907e+08	639	65.3932	8.00146
	5031839	keratin, type II cytoskeletal 6A [Homo sapiens]	325.632	19.68	16	4	14	18	4.04842e+07	564	60.0083	8.00146
	119395754	keratin, type II cytoskeletal 5 [Homo sapiens]	257.164	17.12	14	4	13	17	4.04842e+07	590	62.34	7.73779
High	ALESSLWELQALQR	9	1	1	13129068		0	6.97018e+08	0	0.001066	70.54	4.8746e-06	3	1643.87	-1.74752	62.9034	0
	Accession	Description	Score	Coverage	# Proteins	# Unique Peptides	# Peptides	# PSMs	Area	# AAs	MW [kDa]	calc. pI
	13129068	nucleolar complex protein 4 homolog [Homo sapiens]	2733.37	74.81	1	38	38	228	1.16128e+09	516	58.4307	7.48877
High	NFGIGQDIQPK	2	1	1	4506661		0	7.77817e+07	0	0.02563	70.44	5.61618e-06	2	1216.63	-2.00145	37.4591	0
	Accession	Description	Score	Coverage	# Proteins	# Unique Peptides	# Peptides	# PSMs	Area	# AAs	MW [kDa]	calc. pI
	4506661	60S ribosomal protein L7a [Homo sapiens]	188.6	24.81	1	7	7	9	3.94535e+07	266	29.977	10.6089
High	LALDVEIATYR	3	9	3	47132620;5031839;119395754		0	4.28409e+07	0	0.02154	70.33	3.99927e-06	2	1263.69	-0.288024	56.7621	0
	Accession	Description	Score	Coverage	# Proteins	# Unique Peptides	# Peptides	# PSMs	Area	# AAs	MW [kDa]	calc. pI
	47132620	keratin, type II cytoskeletal 2 epidermal [Homo sapiens]	1319.44	57.75	7	22	31	58	2.54907e+08	639	65.3932	8.00146
	5031839	keratin, type II cytoskeletal 6A [Homo sapiens]	325.632	19.68	16	4	14	18	4.04842e+07	564	60.0083	8.00146
	119395754	keratin, type II cytoskeletal 5 [Homo sapiens]	257.164	17.12	14	4	13	17	4.04842e+07	590	62.34	7.73779
High	NAFALLVEmGHAFLR	1	2	1	223278379	M9(Oxidation)	0	4.47376e+06	0	0.01755	70.17	6.27452e-06	2	1704.89	-0.519159	65.0863	0
	Accession	Description	Score	Coverage	# Proteins	# Unique Peptides	# Peptides	# PSMs	Area	# AAs	MW [kDa]	calc. pI
	223278379	RRP12-like protein isoform 1 [Homo sapiens]	1925.76	33.38	3	40	40	108	1.96311e+08	1297	143.611	8.74854
High	QAEEAEEQSNVNLAK	1	1	1	110611903		0	4.76296e+06	0	0.007638	70.16	8.62145e-06	2	1659.78	-1.3728	19.2579	0
	Accession	Description	Score	Coverage	# Proteins	# Unique Peptides	# Peptides	# PSMs	Area	# AAs	MW [kDa]	calc. pI
	110611903	myosin-4 [Homo sapiens]	1960.14	28.88	1	12	52	94	1.09408e+08	1939	222.932	5.84619
High	GTLSAELTAAHFGGGGGLLHK	14	1	1	55769587		0	953923303	0	0.0004531	70.05	5.45681e-06	2	1994.05	-0.0830549	52.985	0
	Accession	Description	Score	Coverage	# Proteins	# Unique Peptides	# Peptides	# PSMs	Area	# AAs	MW [kDa]	calc. pI
	55769587	nucleolar protein 14 [Homo sapiens]	10154.9	54.96	1	70	70	633	4.52047e+09	857	97.6074	7.57666
High	QFVVFEGNHYFYSPYPTK	1	1	1	4506675		0	0	0	0.003302	70.03	1.24437e-05	2	2223.05	-2.68987	60.716	0
	Accession	Description	Score	Coverage	# Proteins	# Unique Peptides	# Peptides	# PSMs	Area	# AAs	MW [kDa]	calc. pI
	4506675	dolichyl-diphosphooligosaccharide--protein glycosyltransferase subunit 1 precursor [Homo sapiens]	338.662	37.73	1	16	16	20	2.34889e+07	607	68.5268	6.37939
High	LALDIEIATYR	6	10	1	119395750		0	127049199	0	0.01314	69.8	3.51312e-06	2	1277.71	1.0331	61.1339	0
	Accession	Description	Score	Coverage	# Proteins	# Unique Peptides	# Peptides	# PSMs	Area	# AAs	MW [kDa]	calc. pI
	119395750	keratin, type II cytoskeletal 1 [Homo sapiens]	1310.66	46.12	3	29	35	68	3.52722e+08	644	65.999	8.11865
High	FGEYNSNMSPEEK	3	1	1	55769587		0	2.14979e+08	0	0.02527	69.79	6.9952e-06	2	1531.63	-3.18851	26.4525	0
	Accession	Description	Score	Coverage	# Proteins	# Unique Peptides	# Peptides	# PSMs	Area	# AAs	MW [kDa]	calc. pI
	55769587	nucleolar protein 14 [Homo sapiens]	10154.9	54.96	1	70	70	633	4.52047e+09	857	97.6074	7.57666
High	NTFQAVLASSDSSSYAIFLYPEDGLQFHTTFSK	1	1	1	115298674		0	7.57702e+06	0	0.002379	69.71	1.43734e-05	3	3671.76	1.52173	68.0068	0
	Accession	Description	Score	Coverage	# Proteins	# Unique Peptides	# Peptides	# PSMs	Area	# AAs	MW [kDa]	calc. pI
	115298674	nidogen-1 precursor [Homo sapiens]	69.71	2.65	1	1	1	1	7.57702e+06	1247	136.291	5.2876
High	SQIHDIVLVGGSTR	4	2	1	5729877		0	4.99639e+07	0	0.004663	69.64	3.81879e-06	2	1481.81	-1.28756	35.1839	0
	Accession	Description	Score	Coverage	# Proteins	# Unique Peptides	# Peptides	# PSMs	Area	# AAs	MW [kDa]	calc. pI
	5729877	heat shock cognate 71 kDa protein isoform 1 [Homo sapiens]	1025.37	45.67	3	24	29	61	1.05255e+08	646	70.8542	5.51611
High	LLDFGSLSNLQVTQPTVGmNFK	1	1	1	312284072	M19(Oxidation)	0	6.1608e+06	0	0.006115	69.53	8.05635e-06	2	2425.24	-2.44678	64.4482	0
	Accession	Description	Score	Coverage	# Proteins	# Unique Peptides	# Peptides	# PSMs	Area	# AAs	MW [kDa]	calc. pI
	312284072	40S ribosomal protein S17-like [Homo sapiens]	237.659	60.74	1	6	6	8	1.70544e+07	135	15.5404	9.84717
High	LVVGGLLSPEEDQSLLLSQFR	27	1	1	13129068		0	9.24319e+08	0	0.002803	69.02	3.47747e-06	2	2300.25	1.93313	69.5183	0
	Accession	Description	Score	Coverage	# Proteins	# Unique Peptides	# Peptides	# PSMs	Area	# AAs	MW [kDa]	calc. pI
	13129068	nucleolar complex protein 4 homolog [Homo sapiens]	2733.37	74.81	1	38	38	228	1.16128e+09	516	58.4307	7.48877
High	DIDDLELTLAK	2	7	6	115527082;110611903;115496169;153792663;153945790;98986453		0	2.69977e+07	0	0.01648	68.34	8.00922e-06	2	1245.66	1.61204	57.7805	0
	Accession	Description	Score	Coverage	# Proteins	# Unique Peptides	# Peptides	# PSMs	Area	# AAs	MW [kDa]	calc. pI
	110611903	myosin-4 [Homo sapiens]	1960.14	28.88	1	12	52	94	1.09408e+08	1939	222.932	5.84619
	115527082	myosin-1 [Homo sapiens]	1824.96	31.77	2	7	54	97	1.11971e+08	1939	223.006	5.74463
	153792663	myosin-2 [Homo sapiens]	1607.73	25.3	2	1	46	77	1.09408e+08	1941	222.906	5.8208
	153945790	myosin-8 [Homo sapiens]	1335.19	20.81	2	2	39	64	1.025e+08	1937	222.625	5.74463
	98986453	myosin-3 [Homo sapiens]	845.212	15.36	2	1	26	43	7.65773e+07	1940	223.766	5.80811
	115496169	myosin-7 [Homo sapiens]	652.241	10.8	3	1	19	31	5.01778e+07	1935	222.959	5.79541
High	HNDIVDSDSDAEDR	2	1	1	55769587		0	4.07636e+07	0	0.006	68.32	9.9013e-06	2	1587.65	0.512826	13.8509	0
	Accession	Description	Score	Coverage	# Proteins	# Unique Peptides	# Peptides	# PSMs	Area	# AAs	MW [kDa]	calc. pI
	55769587	nucleolar protein 14 [Homo sapiens]	10154.9	54.96	1	70	70	633	4.52047e+09	857	97.6074	7.57666
High	SLNNQFASFIDK	4	1	1	119395750		0	2.40448e+08	0	0.02164	67.69	1.14725e-05	2	1383.69	-0.00439698	56.7457	0
	Accession	Description	Score	Coverage	# Proteins	# Unique Peptides	# Peptides	# PSMs	Area	# AAs	MW [kDa]	calc. pI
	119395750	keratin, type II cytoskeletal 1 [Homo sapiens]	1310.66	46.12	3	29	35	68	3.52722e+08	644	65.999	8.11865
High	SDLEMQYETLQEELMALK	1	1	1	55956899		0	8.20394e+06	0	0.008558	67.62	2.12594e-05	2	2171.03	0.428859	67.6119	0
	Accession	Description	Score	Coverage	# Proteins	# Unique Peptides	# Peptides	# PSMs	Area	# AAs	MW [kDa]	calc. pI
	55956899	keratin, type I cytoskeletal 9 [Homo sapiens]	834.449	53.13	1	24	25	41	9.14569e+07	623	62.0268	5.23682
High	AIAELGIYPAVDPLDSTSR	1	1	1	32189394		0	7.86522e+06	0	0.007414	67.61	9.91736e-06	2	1988.03	-1.33796	62.9317	0
	Accession	Description	Score	Coverage	# Proteins	# Unique Peptides	# Peptides	# PSMs	Area	# AAs	MW [kDa]	calc. pI
	32189394	ATP synthase subunit beta, mitochondrial precursor [Homo sapiens]	338.247	32.7	1	12	12	16	1.84424e+07	529	56.5246	5.40186
High	VAVTVMDVAHLAK	4	2	1	223278379		0	135387374	0	0.002912	67.46	4.89065e-06	2	1353.76	-0.310645	49.6828	0
	Accession	Description	Score	Coverage	# Proteins	# Unique Peptides	# Peptides	# PSMs	Area	# AAs	MW [kDa]	calc. pI
	223278379	RRP12-like protein isoform 1 [Homo sapiens]	1925.76	33.38	3	40	40	108	1.96311e+08	1297	143.611	8.74854
High	ADLEmQIESLTEELAYLK	2	1	1	195972866	M5(Oxidation)	0	7.70871e+06	0	0.004976	67.32	1.88782e-05	2	2112.04	-1.26238	72.2432	0
	Accession	Description	Score	Coverage	# Proteins	# Unique Peptides	# Peptides	# PSMs	Area	# AAs	MW [kDa]	calc. pI
	195972866	keratin, type I cytoskeletal 10 [Homo sapiens]	1396.11	47.6	9	25	28	54	1.45613e+08	584	58.7656	5.21143
High	SGGGFSSGSAGIINYQR	1	1	1	119395750		0	1.34946e+07	0	0.009219	67.2	1.75779e-05	2	1657.79	0.192539	39.3831	0
	Accession	Description	Score	Coverage	# Proteins	# Unique Peptides	# Peptides	# PSMs	Area	# AAs	MW [kDa]	calc. pI
	119395750	keratin, type II cytoskeletal 1 [Homo sapiens]	1310.66	46.12	3	29	35	68	3.52722e+08	644	65.999	8.11865
High	ALAAAGYDVEK	2	5	2	4885379;4885375		0	4.6012e+07	0	0.02206	67.12	9.52005e-06	1	1107.57	-0.556541	24.9815	0
	Accession	Description	Score	Coverage	# Proteins	# Unique Peptides	# Peptides	# PSMs	Area	# AAs	MW [kDa]	calc. pI
	4885379	histone H1.4 [Homo sapiens]	172.628	24.66	4	1	6	8	6.32716e+07	219	21.852	11.0337
	4885375	histone H1.2 [Homo sapiens]	169.858	23.47	4	1	6	9	6.32716e+07	213	21.3517	10.9312
High	mKTEAELAKEEQEHLR	5	1	1	55769587	M1(Oxidation)	0	7.87963e+07	0	0.009833	67.06	1.73469e-05	2	1957.97	1.63377	21.9291	2
	Accession	Description	Score	Coverage	# Proteins	# Unique Peptides	# Peptides	# PSMs	Area	# AAs	MW [kDa]	calc. pI
	55769587	nucleolar protein 14 [Homo sapiens]	10154.9	54.96	1	70	70	633	4.52047e+09	857	97.6074	7.57666
High	DESSPYAAMLAAQDVAQR	1	1	1	68160922		0	2.24546e+06	0	0.003599	67.03	2.10934e-05	2	1922.89	0.0227369	57.1442	0
	Accession	Description	Score	Coverage	# Proteins	# Unique Peptides	# Peptides	# PSMs	Area	# AAs	MW [kDa]	calc. pI
	68160922	40S ribosomal protein S14 [Homo sapiens]	121.899	34.44	1	4	4	5	9.24406e+06	151	16.2625	10.0522
High	FNADEFEDMVAEK	1	2	1	375151597		0	2.40366e+07	0	0.005777	66.81	1.54669e-05	2	1544.66	0.524015	59.2656	0
	Accession	Description	Score	Coverage	# Proteins	# Unique Peptides	# Peptides	# PSMs	Area	# AAs	MW [kDa]	calc. pI
	375151597	60S ribosomal protein L10 isoform c [Homo sapiens]	133.327	22.47	3	5	5	8	1.42892e+07	178	20.4528	10.521
High	VPPAINQFTQALDR	1	1	1	4506661		0	7.8299e+06	0	0.00419	66.8	9.33915e-06	2	1569.84	0.0683353	60.5795	0
	Accession	Description	Score	Coverage	# Proteins	# Unique Peptides	# Peptides	# PSMs	Area	# AAs	MW [kDa]	calc. pI
	4506661	60S ribosomal protein L7a [Homo sapiens]	188.6	24.81	1	7	7	9	3.94535e+07	266	29.977	10.6089
High	APTSTEANHIR	14	1	1	55769587		0	3.06384e+08	0	0.01215	66.59	1.42203e-05	2	1196.6	-1.23843	9.48094	0
	Accession	Description	Score	Coverage	# Proteins	# Unique Peptides	# Peptides	# PSMs	Area	# AAs	MW [kDa]	calc. pI
	55769587	nucleolar protein 14 [Homo sapiens]	10154.9	54.96	1	70	70	633	4.52047e+09	857	97.6074	7.57666
High	QLFNSLATQEGEWK	11	1	1	55769587		0	1.85629e+09	0	0.0193	66.57	1.88681e-05	2	1650.81	0.161314	55.5897	0
	Accession	Description	Score	Coverage	# Proteins	# Unique Peptides	# Peptides	# PSMs	Area	# AAs	MW [kDa]	calc. pI
	55769587	nucleolar protein 14 [Homo sapiens]	10154.9	54.96	1	70	70	633	4.52047e+09	857	97.6074	7.57666
High	NQVAMNPTNTVFDAK	2	2	1	5729877		0	5.40602e+07	0	0.005766	66.52	1.89974e-05	2	1649.8	-0.028904	41.675	0
	Accession	Description	Score	Coverage	# Proteins	# Unique Peptides	# Peptides	# PSMs	Area	# AAs	MW [kDa]	calc. pI
	5729877	heat shock cognate 71 kDa protein isoform 1 [Homo sapiens]	1025.37	45.67	3	24	29	61	1.05255e+08	646	70.8542	5.51611
High	ASITPGTILIILTGR	3	1	1	67189747		0	2.06645e+07	0	0.002971	66.48	1.14702e-06	2	1525.93	-0.0533166	70.7247	0
	Accession	Description	Score	Coverage	# Proteins	# Unique Peptides	# Peptides	# PSMs	Area	# AAs	MW [kDa]	calc. pI
	67189747	60S ribosomal protein L6 [Homo sapiens]	182.755	31.6	1	11	11	19	4.80047e+07	288	32.7076	10.5796
High	IIAATIENAQPILQIDNAR	2	1	1	24430192		0	15374843	0	0.01021	66.44	4.80076e-06	2	2064.14	-0.264803	60.8947	0
	Accession	Description	Score	Coverage	# Proteins	# Unique Peptides	# Peptides	# PSMs	Area	# AAs	MW [kDa]	calc. pI
	24430192	keratin, type I cytoskeletal 16 [Homo sapiens]	249.55	18.6	5	3	10	18	7.86674e+07	473	51.2362	5.04639
High	DALPELLGLEAGSR	1	1	1	17158023		0	1.82229e+07	0	0.003768	66.26	1.11553e-05	2	1440.77	-1.71992	62.7591	0
	Accession	Description	Score	Coverage	# Proteins	# Unique Peptides	# Peptides	# PSMs	Area	# AAs	MW [kDa]	calc. pI
	17158023	protein FAM207A [Homo sapiens]	214.984	36.52	1	6	6	12	3.97109e+07	230	25.4408	11.0776
High	AQIHDLVLVGGSTR	3	1	1	167466173		0	2.2028e+07	0	0.003829	66.26	7.15691e-06	2	1465.81	-0.110507	38.2055	0
	Accession	Description	Score	Coverage	# Proteins	# Unique Peptides	# Peptides	# PSMs	Area	# AAs	MW [kDa]	calc. pI
	167466173	heat shock 70 kDa protein 1A/1B [Homo sapiens]	416.627	39.94	1	17	21	34	6.04768e+07	641	70.009	5.65576
High	SLDLDSIIAEVK	4	1	1	119395750		0	1.19157e+08	0	0.006871	66.16	1.1282e-05	2	1302.72	1.08161	64.7828	0
	Accession	Description	Score	Coverage	# Proteins	# Unique Peptides	# Peptides	# PSMs	Area	# AAs	MW [kDa]	calc. pI
	119395750	keratin, type II cytoskeletal 1 [Homo sapiens]	1310.66	46.12	3	29	35	68	3.52722e+08	644	65.999	8.11865
High	LPTGYYFGASAGTGDLSDNHDIISmK	1	1	1	5803023	M25(Oxidation)	0	1.34636e+07	0	0.005011	65.92	3.88649e-05	3	2746.27	-0.23012	55.3893	0
	Accession	Description	Score	Coverage	# Proteins	# Unique Peptides	# Peptides	# PSMs	Area	# AAs	MW [kDa]	calc. pI
	5803023	vesicular integral-membrane protein VIP36 precursor [Homo sapiens]	130.74	7.3	1	1	1	2	1.34636e+07	356	40.2031	6.94678
High	TKLEQQVDDLEGSLEQEK	3	2	2	110611903;153945790		0	2.04322e+07	0	0.001673	65.91	2.42728e-05	2	2089.03	0.447038	53.9774	1
	Accession	Description	Score	Coverage	# Proteins	# Unique Peptides	# Peptides	# PSMs	Area	# AAs	MW [kDa]	calc. pI
	110611903	myosin-4 [Homo sapiens]	1960.14	28.88	1	12	52	94	1.09408e+08	1939	222.932	5.84619
	153945790	myosin-8 [Homo sapiens]	1335.19	20.81	2	2	39	64	1.025e+08	1937	222.625	5.74463
High	AITGASLADIMAK	3	1	1	4506619		0	4.44534e+07	0	0.006654	65.81	1.03132e-05	2	1261.68	1.58386	55.2034	0
	Accession	Description	Score	Coverage	# Proteins	# Unique Peptides	# Peptides	# PSMs	Area	# AAs	MW [kDa]	calc. pI
	4506619	60S ribosomal protein L24 [Homo sapiens]	103.778	13.38	1	2	2	5	2.69588e+07	157	17.7679	11.2534
High	LGSSEVEQVQLVVDGVK	2	1	1	21536288		0	6.56513e+06	0	0.00387	65.64	1.16527e-05	2	1785.96	-0.457798	60.0522	0
	Accession	Description	Score	Coverage	# Proteins	# Unique Peptides	# Peptides	# PSMs	Area	# AAs	MW [kDa]	calc. pI
	21536288	creatine kinase M-type [Homo sapiens]	93.7482	15.22	1	5	5	7	5.39463e+06	381	43.0739	7.25439
High	NQVAmNPTNTVFDAK	2	2	1	5729877	M5(Oxidation)	0	1.66609e+07	0	0.007137	65.62	2.41807e-05	2	1665.79	-0.933181	32.6229	0
	Accession	Description	Score	Coverage	# Proteins	# Unique Peptides	# Peptides	# PSMs	Area	# AAs	MW [kDa]	calc. pI
	5729877	heat shock cognate 71 kDa protein isoform 1 [Homo sapiens]	1025.37	45.67	3	24	29	61	1.05255e+08	646	70.8542	5.51611
High	SKAEAESLYQSK	1	1	1	119395750		0	1.446e+07	0	0.01703	65.46	1.82899e-05	2	1340.67	0.968564	14.9103	1
	Accession	Description	Score	Coverage	# Proteins	# Unique Peptides	# Peptides	# PSMs	Area	# AAs	MW [kDa]	calc. pI
	119395750	keratin, type II cytoskeletal 1 [Homo sapiens]	1310.66	46.12	3	29	35	68	3.52722e+08	644	65.999	8.11865
High	DAmHEMEEMIETK	22	1	1	55769587	M3(Oxidation)	0	8.96981e+07	0	0.01315	65.37	1.9152e-05	2	1609.66	0.826852	48.7806	0
	Accession	Description	Score	Coverage	# Proteins	# Unique Peptides	# Peptides	# PSMs	Area	# AAs	MW [kDa]	calc. pI
	55769587	nucleolar protein 14 [Homo sapiens]	10154.9	54.96	1	70	70	633	4.52047e+09	857	97.6074	7.57666
High	SINPDEAVAYGAAVQAAILSGDK	3	2	1	5729877		0	4.12693e+07	0	0.0005479	65.22	2.37781e-05	2	2260.15	0.37638	66.3572	0
	Accession	Description	Score	Coverage	# Proteins	# Unique Peptides	# Peptides	# PSMs	Area	# AAs	MW [kDa]	calc. pI
	5729877	heat shock cognate 71 kDa protein isoform 1 [Homo sapiens]	1025.37	45.67	3	24	29	61	1.05255e+08	646	70.8542	5.51611
High	ALQEAHQQTLDDLQAEEDKVNTLTK	1	2	2	115527082;153792663		0	1.13858e+07	0	0.001749	64.83	3.02872e-05	3	2838.41	0.610893	50.5987	1
	Accession	Description	Score	Coverage	# Proteins	# Unique Peptides	# Peptides	# PSMs	Area	# AAs	MW [kDa]	calc. pI
	115527082	myosin-1 [Homo sapiens]	1824.96	31.77	2	7	54	97	1.11971e+08	1939	223.006	5.74463
	153792663	myosin-2 [Homo sapiens]	1607.73	25.3	2	1	46	77	1.09408e+08	1941	222.906	5.8208
High	IAEmEYSGANSIFLR	3	1	1	51173724	M4(Oxidation)	0	2.03564e+07	0	0.008464	64.8	3.09276e-05	2	1716.82	-1.63933	50.7605	0
	Accession	Description	Score	Coverage	# Proteins	# Unique Peptides	# Peptides	# PSMs	Area	# AAs	MW [kDa]	calc. pI
	51173724	bystin [Homo sapiens]	897.115	57.67	1	23	23	58	1.11435e+08	437	49.57	8.11865
High	TAVVVGTITDDVR	2	2	1	4506607		0	1.3145e+08	0	0.02864	64.72	1.57345e-05	2	1345.73	0.804517	41.8984	0
	Accession	Description	Score	Coverage	# Proteins	# Unique Peptides	# Peptides	# PSMs	Area	# AAs	MW [kDa]	calc. pI
	4506607	60S ribosomal protein L18 isoform 1 [Homo sapiens]	181.524	23.4	2	4	4	6	6.21295e+07	188	21.6211	11.7222
High	DAmHEmEEMIETK	12	1	1	55769587	M3(Oxidation); M6(Oxidation)	0	1.83112e+08	0	0.02365	64.7	2.06356e-05	2	1625.65	1.39363	21.7657	0
	Accession	Description	Score	Coverage	# Proteins	# Unique Peptides	# Peptides	# PSMs	Area	# AAs	MW [kDa]	calc. pI
	55769587	nucleolar protein 14 [Homo sapiens]	10154.9	54.96	1	70	70	633	4.52047e+09	857	97.6074	7.57666
High	TVLIMELINNVAK	1	1	1	32189394		0	8.90258e+06	0	0.009297	64.59	7.35039e-06	2	1457.84	-0.532647	68.9014	0
	Accession	Description	Score	Coverage	# Proteins	# Unique Peptides	# Peptides	# PSMs	Area	# AAs	MW [kDa]	calc. pI
	32189394	ATP synthase subunit beta, mitochondrial precursor [Homo sapiens]	338.247	32.7	1	12	12	16	1.84424e+07	529	56.5246	5.40186
High	SFYPEEVSSMVLTK	1	2	1	5729877		0	61953962	0	0.01618	64.57	2.80534e-05	2	1616.79	-0.563177	61.2617	0
	Accession	Description	Score	Coverage	# Proteins	# Unique Peptides	# Peptides	# PSMs	Area	# AAs	MW [kDa]	calc. pI
	5729877	heat shock cognate 71 kDa protein isoform 1 [Homo sapiens]	1025.37	45.67	3	24	29	61	1.05255e+08	646	70.8542	5.51611
High	IIQEQDAGLDALSSIISR	1	1	1	4759188		0	1.31908e+06	0	0.009017	64.49	1.50254e-05	2	1929.03	1.46317	64.6773	0
	Accession	Description	Score	Coverage	# Proteins	# Unique Peptides	# Peptides	# PSMs	Area	# AAs	MW [kDa]	calc. pI
	4759188	syntaxin-8 [Homo sapiens]	64.49	11.86	1	2	2	2	1.4848e+06	236	26.89	4.98291
High	AAYLQNLNSADLLK	1	1	1	115527082		0	1.80944e+07	0	0.008672	64.48	1.49531e-05	2	1533.83	0.32143	57.4116	0
	Accession	Description	Score	Coverage	# Proteins	# Unique Peptides	# Peptides	# PSMs	Area	# AAs	MW [kDa]	calc. pI
	115527082	myosin-1 [Homo sapiens]	1824.96	31.77	2	7	54	97	1.11971e+08	1939	223.006	5.74463
High	LVAIVDVIDQNR	2	1	1	78000183		0	1.0387e+08	0	0.01671	64.45	7.73477e-06	2	1354.77	-0.625417	59.5489	0
	Accession	Description	Score	Coverage	# Proteins	# Unique Peptides	# Peptides	# PSMs	Area	# AAs	MW [kDa]	calc. pI
	78000183	60S ribosomal protein L14 [Homo sapiens]	110.904	11.16	1	2	2	4	6.7015e+07	215	23.417	10.9312
High	KDNQFLAR	1	1	1	55769587		0	4.68591e+08	0	0.06812	64.38	1.42801e-05	2	991.532	-0.155703	14.6673	1
	Accession	Description	Score	Coverage	# Proteins	# Unique Peptides	# Peptides	# PSMs	Area	# AAs	MW [kDa]	calc. pI
	55769587	nucleolar protein 14 [Homo sapiens]	10154.9	54.96	1	70	70	633	4.52047e+09	857	97.6074	7.57666
High	SLEEIYLFSLPIK	1	1	1	15055539		0	3.77261e+07	0	0.009645	64.33	1.02945e-05	2	1551.87	0.274424	67.7534	0
	Accession	Description	Score	Coverage	# Proteins	# Unique Peptides	# Peptides	# PSMs	Area	# AAs	MW [kDa]	calc. pI
	15055539	40S ribosomal protein S2 [Homo sapiens]	150.917	31.4	1	8	8	14	5.90269e+07	293	31.3046	10.2427
High	VYNVTQHAVGIVVNK	3	1	1	18104948		0	1.07503e+07	0	0.004424	64.24	1.07172e-05	2	1640.91	-0.600294	38.4659	0
	Accession	Description	Score	Coverage	# Proteins	# Unique Peptides	# Peptides	# PSMs	Area	# AAs	MW [kDa]	calc. pI
	18104948	60S ribosomal protein L21 [Homo sapiens]	72.7786	20.63	1	3	3	5	7.47006e+06	160	18.5531	10.4917
High	APAmFNIR	1	2	1	4506723	M4(Oxidation)	0	7.1965e+06	0	0.06384	64.19	1.70717e-05	2	935.475	-2.42807	26.1696	0
	Accession	Description	Score	Coverage	# Proteins	# Unique Peptides	# Peptides	# PSMs	Area	# AAs	MW [kDa]	calc. pI
	4506723	40S ribosomal protein S3a isoform 1 [Homo sapiens]	183.089	28.03	2	7	7	14	1.86842e+07	264	29.9257	9.72998
High	QQQEELEAEHGTGDKPAAPR	3	1	1	51173724		0	5.11976e+07	0	0.003793	64.07	4.92224e-05	2	2191.04	0.168001	15.8834	0
	Accession	Description	Score	Coverage	# Proteins	# Unique Peptides	# Peptides	# PSMs	Area	# AAs	MW [kDa]	calc. pI
	51173724	bystin [Homo sapiens]	897.115	57.67	1	23	23	58	1.11435e+08	437	49.57	8.11865
High	LDEAEQLALK	4	8	7	115527082;110611903;110624781;153792663;153945790;98986453;115496169		0	3.28636e+07	0	0.03373	64.04	1.77703e-05	2	1129.61	-0.935707	33.5749	0
	Accession	Description	Score	Coverage	# Proteins	# Unique Peptides	# Peptides	# PSMs	Area	# AAs	MW [kDa]	calc. pI
	110611903	myosin-4 [Homo sapiens]	1960.14	28.88	1	12	52	94	1.09408e+08	1939	222.932	5.84619
	115527082	myosin-1 [Homo sapiens]	1824.96	31.77	2	7	54	97	1.11971e+08	1939	223.006	5.74463
	153792663	myosin-2 [Homo sapiens]	1607.73	25.3	2	1	46	77	1.09408e+08	1941	222.906	5.8208
	153945790	myosin-8 [Homo sapiens]	1335.19	20.81	2	2	39	64	1.025e+08	1937	222.625	5.74463
	98986453	myosin-3 [Homo sapiens]	845.212	15.36	2	1	26	43	7.65773e+07	1940	223.766	5.80811
	115496169	myosin-7 [Homo sapiens]	652.241	10.8	3	1	19	31	5.01778e+07	1935	222.959	5.79541
	110624781	myosin-13 [Homo sapiens]	637.859	10.11	2	1	19	35	3.73515e+07	1938	223.465	5.68115
High	AFVDFLSDEIK	1	1	1	4502491		0	5.91445e+06	0	0.01462	63.97	2.20076e-05	2	1283.65	-0.918424	63.3004	0
	Accession	Description	Score	Coverage	# Proteins	# Unique Peptides	# Peptides	# PSMs	Area	# AAs	MW [kDa]	calc. pI
	4502491	complement component 1 Q subcomponent-binding protein, mitochondrial precursor [Homo sapiens]	121.77	21.99	1	5	5	5	3.69784e+07	282	31.3426	4.84326
High	RMLGKDEDENVK	2	1	1	55769587		0	2.14534e+07	0	0.01579	63.86	2.79993e-05	2	1433.7	-1.46239	10.1482	2
	Accession	Description	Score	Coverage	# Proteins	# Unique Peptides	# Peptides	# PSMs	Area	# AAs	MW [kDa]	calc. pI
	55769587	nucleolar protein 14 [Homo sapiens]	10154.9	54.96	1	70	70	633	4.52047e+09	857	97.6074	7.57666
High	GEDEEMADPMEDVIIR	1	2	1	223278379		0	1.304e+07	0	0.02084	63.75	4.26757e-05	2	1848.8	-0.996589	59.5082	0
	Accession	Description	Score	Coverage	# Proteins	# Unique Peptides	# Peptides	# PSMs	Area	# AAs	MW [kDa]	calc. pI
	223278379	RRP12-like protein isoform 1 [Homo sapiens]	1925.76	33.38	3	40	40	108	1.96311e+08	1297	143.611	8.74854
High	VEEQEPELTSTPNFVVEVIK	1	1	1	4502491		0	6.54742e+07	0	0.004896	63.61	3.30118e-05	2	2287.17	-1.0821	63.6881	0
	Accession	Description	Score	Coverage	# Proteins	# Unique Peptides	# Peptides	# PSMs	Area	# AAs	MW [kDa]	calc. pI
	4502491	complement component 1 Q subcomponent-binding protein, mitochondrial precursor [Homo sapiens]	121.77	21.99	1	5	5	5	3.69784e+07	282	31.3426	4.84326
High	aEVQVLVLDGR	3	1	1	6912634	N-Term(Acetyl)	0	4.61518e+07	0	0.009648	63.6	1.23752e-05	2	1240.69	-2.2819	62.7613	0
	Accession	Description	Score	Coverage	# Proteins	# Unique Peptides	# Peptides	# PSMs	Area	# AAs	MW [kDa]	calc. pI
	6912634	60S ribosomal protein L13a isoform 1 [Homo sapiens]	110.823	25.12	2	6	6	11	3.67479e+07	203	23.5624	10.9312
High	MLGKDEDENVK	5	1	1	55769587		0	1.26567e+08	0	0.02051	63.52	2.79228e-05	2	1277.61	0.783425	12.3025	1
	Accession	Description	Score	Coverage	# Proteins	# Unique Peptides	# Peptides	# PSMs	Area	# AAs	MW [kDa]	calc. pI
	55769587	nucleolar protein 14 [Homo sapiens]	10154.9	54.96	1	70	70	633	4.52047e+09	857	97.6074	7.57666
High	HNDIVDsDsDAEDR	7	1	1	55769587	S7(Phospho); S9(Phospho)	0	1.8303e+07	0	0.01715	63.46	1.1338e-05	2	1747.58	0.0211463	17.0653	0
	Accession	Description	Score	Coverage	# Proteins	# Unique Peptides	# Peptides	# PSMs	Area	# AAs	MW [kDa]	calc. pI
	55769587	nucleolar protein 14 [Homo sapiens]	10154.9	54.96	1	70	70	633	4.52047e+09	857	97.6074	7.57666
High	GGSGGSHGGGSGFGGESGGSYGGGEEASGSGGGYGGGSGK	1	1	1	55956899		0	5.64174e+06	0	0.0003941	63.42	6.81117e-05	3	3223.28	-2.05744	21.4822	0
	Accession	Description	Score	Coverage	# Proteins	# Unique Peptides	# Peptides	# PSMs	Area	# AAs	MW [kDa]	calc. pI
	55956899	keratin, type I cytoskeletal 9 [Homo sapiens]	834.449	53.13	1	24	25	41	9.14569e+07	623	62.0268	5.23682
High	VLNASAIPEGQFIDSK	1	5	5	115527082;110611903;153792663;153945790;98986453		0	9.46988e+07	0	0.008318	63.37	2.48999e-05	2	1688.89	0.989563	51.6502	0
	Accession	Description	Score	Coverage	# Proteins	# Unique Peptides	# Peptides	# PSMs	Area	# AAs	MW [kDa]	calc. pI
	110611903	myosin-4 [Homo sapiens]	1960.14	28.88	1	12	52	94	1.09408e+08	1939	222.932	5.84619
	115527082	myosin-1 [Homo sapiens]	1824.96	31.77	2	7	54	97	1.11971e+08	1939	223.006	5.74463
	153792663	myosin-2 [Homo sapiens]	1607.73	25.3	2	1	46	77	1.09408e+08	1941	222.906	5.8208
	153945790	myosin-8 [Homo sapiens]	1335.19	20.81	2	2	39	64	1.025e+08	1937	222.625	5.74463
	98986453	myosin-3 [Homo sapiens]	845.212	15.36	2	1	26	43	7.65773e+07	1940	223.766	5.80811
High	FTQAGSEVSALLGR	2	1	1	32189394		0	2.0548e+07	0	0.01768	63.35	2.46218e-05	2	1435.75	0.534242	54.3575	0
	Accession	Description	Score	Coverage	# Proteins	# Unique Peptides	# Peptides	# PSMs	Area	# AAs	MW [kDa]	calc. pI
	32189394	ATP synthase subunit beta, mitochondrial precursor [Homo sapiens]	338.247	32.7	1	12	12	16	1.84424e+07	529	56.5246	5.40186
High	SDLTVDAVK	1	2	1	223278379		0	23108345	0	0.02652	63.31	2.32163e-05	2	947.503	-1.74893	22.6526	0
	Accession	Description	Score	Coverage	# Proteins	# Unique Peptides	# Peptides	# PSMs	Area	# AAs	MW [kDa]	calc. pI
	223278379	RRP12-like protein isoform 1 [Homo sapiens]	1925.76	33.38	3	40	40	108	1.96311e+08	1297	143.611	8.74854
High	TELYQELGLQAR	1	1	1	10190702		0	1.08444e+07	0	0.007014	63.23	2.63336e-05	2	1420.74	-0.623759	52.8449	0
	Accession	Description	Score	Coverage	# Proteins	# Unique Peptides	# Peptides	# PSMs	Area	# AAs	MW [kDa]	calc. pI
	10190702	magnesium transporter MRS2 homolog, mitochondrial precursor [Homo sapiens]	404.913	42.21	1	14	14	22	4.35173e+07	443	50.2854	6.87354
High	DAGTIAGLNVLR	4	2	1	5729877		0	1.21953e+08	0	0.01596	63.19	1.71265e-05	2	1199.67	-0.277997	52.8318	0
	Accession	Description	Score	Coverage	# Proteins	# Unique Peptides	# Peptides	# PSMs	Area	# AAs	MW [kDa]	calc. pI
	5729877	heat shock cognate 71 kDa protein isoform 1 [Homo sapiens]	1025.37	45.67	3	24	29	61	1.05255e+08	646	70.8542	5.51611
High	MPQDGsDDEDEEWPTLEK	3	1	1	51173724	S6(Phospho)	0	1.60796e+07	0	0.006901	63.19	3.29577e-05	2	2200.82	-3.69196	49.0036	0
	Accession	Description	Score	Coverage	# Proteins	# Unique Peptides	# Peptides	# PSMs	Area	# AAs	MW [kDa]	calc. pI
	51173724	bystin [Homo sapiens]	897.115	57.67	1	23	23	58	1.11435e+08	437	49.57	8.11865
High	ATVVVGDLHPLR	5	1	1	17158023		0	6.08614e+07	0	0.0229	63.08	1.15383e-05	2	1276.74	-0.119958	38.2004	0
	Accession	Description	Score	Coverage	# Proteins	# Unique Peptides	# Peptides	# PSMs	Area	# AAs	MW [kDa]	calc. pI
	17158023	protein FAM207A [Homo sapiens]	214.984	36.52	1	6	6	12	3.97109e+07	230	25.4408	11.0776
High	LQENLQQLQHSTNQLAK	2	1	1	28933465		0	1.33468e+07	0	0.002058	62.88	2.97287e-05	2	1993.04	-1.65427	37.6861	0
	Accession	Description	Score	Coverage	# Proteins	# Unique Peptides	# Peptides	# PSMs	Area	# AAs	MW [kDa]	calc. pI
	28933465	syntaxin-12 [Homo sapiens]	78.2809	33.7	1	8	8	9	1.77595e+07	276	31.6223	5.59229
High	ELPEFVVYQEIVETTK	1	1	1	29029601		0	1.33363e+06	0	0.003629	62.83	3.54934e-05	2	1924	1.19582	67.7302	0
	Accession	Description	Score	Coverage	# Proteins	# Unique Peptides	# Peptides	# PSMs	Area	# AAs	MW [kDa]	calc. pI
	29029601	probable ATP-dependent RNA helicase DHX37 [Homo sapiens]	104.924	9.68	1	8	8	8	3.32799e+06	1157	129.464	8.104
High	YEELQVTVGR	3	1	1	47132620		0	5.26627e+07	0	0.01267	62.73	2.98134e-05	2	1193.62	0.114975	35.0841	0
	Accession	Description	Score	Coverage	# Proteins	# Unique Peptides	# Peptides	# PSMs	Area	# AAs	MW [kDa]	calc. pI
	47132620	keratin, type II cytoskeletal 2 epidermal [Homo sapiens]	1319.44	57.75	7	22	31	58	2.54907e+08	639	65.3932	8.00146
High	ASQGSTLVHPFR	22	1	1	55769587		0	4.10577e+09	0	0.03428	62.65	2.72712e-05	2	1299.68	-1.12229	26.8255	0
	Accession	Description	Score	Coverage	# Proteins	# Unique Peptides	# Peptides	# PSMs	Area	# AAs	MW [kDa]	calc. pI
	55769587	nucleolar protein 14 [Homo sapiens]	10154.9	54.96	1	70	70	633	4.52047e+09	857	97.6074	7.57666
High	AmGIMNSFVNDIFER	1	14	1	10800140	M2(Oxidation)	0	1790140	0	0.009285	62.6	5.83887e-05	2	1759.82	0.734768	66.5117	0
	Accession	Description	Score	Coverage	# Proteins	# Unique Peptides	# Peptides	# PSMs	Area	# AAs	MW [kDa]	calc. pI
	10800140	histone H2B type 1-B [Homo sapiens]	116.64	11.9	14	1	1	2	4.77381e+06	126	13.9416	10.3159
High	TPGAMEHELVLHQLR	5	4	4	115527082;110611903;153792663;153945790		0	4.05104e+07	0	0.0056	62.39	3.27315e-05	2	1730.9	0.324349	39.3632	0
	Accession	Description	Score	Coverage	# Proteins	# Unique Peptides	# Peptides	# PSMs	Area	# AAs	MW [kDa]	calc. pI
	110611903	myosin-4 [Homo sapiens]	1960.14	28.88	1	12	52	94	1.09408e+08	1939	222.932	5.84619
	115527082	myosin-1 [Homo sapiens]	1824.96	31.77	2	7	54	97	1.11971e+08	1939	223.006	5.74463
	153792663	myosin-2 [Homo sapiens]	1607.73	25.3	2	1	46	77	1.09408e+08	1941	222.906	5.8208
	153945790	myosin-8 [Homo sapiens]	1335.19	20.81	2	2	39	64	1.025e+08	1937	222.625	5.74463
High	SMEEQLLVVER	9	1	1	55769587		0	1.00007e+09	0	0.03192	62.35	3.78076e-05	2	1332.68	0.318033	48.7754	0
	Accession	Description	Score	Coverage	# Proteins	# Unique Peptides	# Peptides	# PSMs	Area	# AAs	MW [kDa]	calc. pI
	55769587	nucleolar protein 14 [Homo sapiens]	10154.9	54.96	1	70	70	633	4.52047e+09	857	97.6074	7.57666
High	SEAPETPmEEEAELVLTEK	3	2	1	223278379	M8(Oxidation)	0	2.05201e+07	0	0.00466	62.25	7.50534e-05	2	2147.99	-0.737113	52.4871	0
	Accession	Description	Score	Coverage	# Proteins	# Unique Peptides	# Peptides	# PSMs	Area	# AAs	MW [kDa]	calc. pI
	223278379	RRP12-like protein isoform 1 [Homo sapiens]	1925.76	33.38	3	40	40	108	1.96311e+08	1297	143.611	8.74854
High	EIETYHNLLEGGQEDFESSGAGK	2	1	1	55956899		0	6.76541e+07	0	0.0144	61.98	8.94707e-05	2	2510.13	0.102137	50.7627	0
	Accession	Description	Score	Coverage	# Proteins	# Unique Peptides	# Peptides	# PSMs	Area	# AAs	MW [kDa]	calc. pI
	55956899	keratin, type I cytoskeletal 9 [Homo sapiens]	834.449	53.13	1	24	25	41	9.14569e+07	623	62.0268	5.23682
High	VDQSILTGESVSVIK	2	4	1	10835220		0	4.57393e+07	0	0.004302	61.96	2.19376e-05	2	1574.86	-0.0497253	50.7326	0
	Accession	Description	Score	Coverage	# Proteins	# Unique Peptides	# Peptides	# PSMs	Area	# AAs	MW [kDa]	calc. pI
	10835220	sarcoplasmic/endoplasmic reticulum calcium ATPase 1 isoform a [Homo sapiens]	265.753	13.38	10	9	9	14	2.65869e+07	994	109.213	5.17334
High	KNAFALLVEMGHAFLR	2	2	1	223278379		0	1.5445e+07	0	0.004552	61.9	2.46317e-05	3	1816.99	-0.773376	68.8992	1
	Accession	Description	Score	Coverage	# Proteins	# Unique Peptides	# Peptides	# PSMs	Area	# AAs	MW [kDa]	calc. pI
	223278379	RRP12-like protein isoform 1 [Homo sapiens]	1925.76	33.38	3	40	40	108	1.96311e+08	1297	143.611	8.74854
High	FNADEFEDmVAEK	2	2	1	375151597	M9(Oxidation)	0	4.91982e+06	0	0.008426	61.73	4.76043e-05	2	1560.65	-1.69833	45.487	0
	Accession	Description	Score	Coverage	# Proteins	# Unique Peptides	# Peptides	# PSMs	Area	# AAs	MW [kDa]	calc. pI
	375151597	60S ribosomal protein L10 isoform c [Homo sapiens]	133.327	22.47	3	5	5	8	1.42892e+07	178	20.4528	10.521
High	ALSSMGANYSSYLAK	1	4	1	112789541		0	2.14474e+06	0	0.003327	61.68	5.15855e-05	2	1562.75	0.331278	47.5159	0
	Accession	Description	Score	Coverage	# Proteins	# Unique Peptides	# Peptides	# PSMs	Area	# AAs	MW [kDa]	calc. pI
	112789541	troponin T, fast skeletal muscle isoform 4 [Homo sapiens]	67.546	8.8	4	2	2	2	3.63828e+06	250	29.7175	8.48486
High	VAPEEHPTLLTEAPLNPK	5	5	2	4885049;4501881		0	4.23673e+08	0	0.01102	61.65	3.12548e-05	2	1956.04	-1.31695	44.5631	0
	Accession	Description	Score	Coverage	# Proteins	# Unique Peptides	# Peptides	# PSMs	Area	# AAs	MW [kDa]	calc. pI
	4501881	actin, alpha skeletal muscle [Homo sapiens]	1312.23	45.36	8	2	13	64	2.91763e+08	377	42.0239	5.38916
	4885049	actin, alpha cardiac muscle 1 proprotein [Homo sapiens]	672.669	45.36	11	2	13	49	2.91763e+08	377	41.9919	5.38916
High	TSPPDSSVIVTLLDQAAK	1	2	1	7657575		0	5.94814e+06	0	0.005352	61.63	2.89943e-05	2	1841.99	0.370444	66.2616	0
	Accession	Description	Score	Coverage	# Proteins	# Unique Peptides	# Peptides	# PSMs	Area	# AAs	MW [kDa]	calc. pI
	7657575	NAD-dependent protein deacetylase sirtuin-1 isoform a [Homo sapiens]	203.337	21.95	2	9	9	9	1.03033e+07	747	81.63	4.66553
High	KSIYNLNEDEELTHYGQSLADIEK	3	1	1	55769587		0	2.18377e+08	0	0.001034	61.51	9.15034e-05	3	2809.35	-0.454453	59.1123	1
	Accession	Description	Score	Coverage	# Proteins	# Unique Peptides	# Peptides	# PSMs	Area	# AAs	MW [kDa]	calc. pI
	55769587	nucleolar protein 14 [Homo sapiens]	10154.9	54.96	1	70	70	633	4.52047e+09	857	97.6074	7.57666
High	MQLSEIMER	21	1	1	55769587		0	1.97009e+09	0	0.03979	61.11	4.48026e-05	2	1136.55	1.79028	47.901	0
	Accession	Description	Score	Coverage	# Proteins	# Unique Peptides	# Peptides	# PSMs	Area	# AAs	MW [kDa]	calc. pI
	55769587	nucleolar protein 14 [Homo sapiens]	10154.9	54.96	1	70	70	633	4.52047e+09	857	97.6074	7.57666
High	TNAENEFVTIKK	2	1	1	119395750		0	1.735e+07	0	0.06394	61.04	3.88801e-05	2	1393.73	-3.68287	26.0521	1
	Accession	Description	Score	Coverage	# Proteins	# Unique Peptides	# Peptides	# PSMs	Area	# AAs	MW [kDa]	calc. pI
	119395750	keratin, type II cytoskeletal 1 [Homo sapiens]	1310.66	46.12	3	29	35	68	3.52722e+08	644	65.999	8.11865
High	LVLEVAQHLGESTVR	3	1	1	32189394		0	2.08088e+07	0	0.003347	60.93	2.24008e-05	2	1650.92	0.212553	50.1391	0
	Accession	Description	Score	Coverage	# Proteins	# Unique Peptides	# Peptides	# PSMs	Area	# AAs	MW [kDa]	calc. pI
	32189394	ATP synthase subunit beta, mitochondrial precursor [Homo sapiens]	338.247	32.7	1	12	12	16	1.84424e+07	529	56.5246	5.40186
High	VLDALVFHFLGFR	2	1	1	51173724		0	4.17456e+07	0	0.007611	60.78	2.33551e-05	2	1533.86	0.392908	69.2697	0
	Accession	Description	Score	Coverage	# Proteins	# Unique Peptides	# Peptides	# PSMs	Area	# AAs	MW [kDa]	calc. pI
	51173724	bystin [Homo sapiens]	897.115	57.67	1	23	23	58	1.11435e+08	437	49.57	8.11865
High	MKTEAELAKEEQEHLR	4	1	1	55769587		0	1.26763e+08	0	0.01013	60.64	7.3008e-05	2	1941.97	-2.03985	25.7775	2
	Accession	Description	Score	Coverage	# Proteins	# Unique Peptides	# Peptides	# PSMs	Area	# AAs	MW [kDa]	calc. pI
	55769587	nucleolar protein 14 [Homo sapiens]	10154.9	54.96	1	70	70	633	4.52047e+09	857	97.6074	7.57666
High	DTFYSLGSSLDITFR	3	2	1	21264361		0	1.0373e+07	0	0.007187	60.6	7.30303e-05	2	1721.84	1.22326	65.5682	0
	Accession	Description	Score	Coverage	# Proteins	# Unique Peptides	# Peptides	# PSMs	Area	# AAs	MW [kDa]	calc. pI
	21264361	mannan-binding lectin serine protease 2 isoform 2 precursor [Homo sapiens]	87.566	10.27	2	2	2	4	10930548	185	20.6159	5.96045
High	EDALELTEKLDQDWKEIQTLLSHK	1	1	1	55769587		0	1.26503e+07	0	0.003311	60.53	5.73555e-05	3	2882.48	0.502755	69.9455	2
	Accession	Description	Score	Coverage	# Proteins	# Unique Peptides	# Peptides	# PSMs	Area	# AAs	MW [kDa]	calc. pI
	55769587	nucleolar protein 14 [Homo sapiens]	10154.9	54.96	1	70	70	633	4.52047e+09	857	97.6074	7.57666
High	TNAENEFVTIK	3	1	1	119395750		0	7.80626e+07	0	0.02079	60.32	7.0973e-05	2	1265.64	-0.294619	36.0146	0
	Accession	Description	Score	Coverage	# Proteins	# Unique Peptides	# Peptides	# PSMs	Area	# AAs	MW [kDa]	calc. pI
	119395750	keratin, type II cytoskeletal 1 [Homo sapiens]	1310.66	46.12	3	29	35	68	3.52722e+08	644	65.999	8.11865
High	mLGKDEDENVKKPK	2	1	1	55769587	M1(Oxidation)	0	1.26698e+07	0	0.06836	60.27	5.96724e-05	2	1646.84	0.932139	8.45181	2
	Accession	Description	Score	Coverage	# Proteins	# Unique Peptides	# Peptides	# PSMs	Area	# AAs	MW [kDa]	calc. pI
	55769587	nucleolar protein 14 [Homo sapiens]	10154.9	54.96	1	70	70	633	4.52047e+09	857	97.6074	7.57666
High	aEEGIAAGGVmDVNTALQEVLK	2	1	1	14277700	N-Term(Acetyl); M11(Oxidation)	0	2.76158e+06	0	0.002583	60.27	8.25077e-05	2	2273.14	1.93894	69.6166	0
	Accession	Description	Score	Coverage	# Proteins	# Unique Peptides	# Peptides	# PSMs	Area	# AAs	MW [kDa]	calc. pI
	14277700	40S ribosomal protein S12 [Homo sapiens]	156.67	30.3	1	3	3	6	5.39542e+06	132	14.5055	7.21045
High	LIVVLEGASLETVK	1	1	1	194328699		0	1.24862e+07	0	0.005568	60.2	1.02662e-05	2	1470.88	-0.329304	61.014	0
	Accession	Description	Score	Coverage	# Proteins	# Unique Peptides	# Peptides	# PSMs	Area	# AAs	MW [kDa]	calc. pI
	194328699	ribosomal RNA small subunit methyltransferase NEP1 [Homo sapiens]	134.762	27.46	1	5	5	6	1.70107e+07	244	26.7032	9.17334
High	TAAENDFVTLK	1	1	1	47132620		0	3.91093e+07	0	0.02547	60.19	6.52806e-05	2	1208.61	-1.13669	36.4441	0
	Accession	Description	Score	Coverage	# Proteins	# Unique Peptides	# Peptides	# PSMs	Area	# AAs	MW [kDa]	calc. pI
	47132620	keratin, type II cytoskeletal 2 epidermal [Homo sapiens]	1319.44	57.75	7	22	31	58	2.54907e+08	639	65.3932	8.00146
High	FVQLEGAHPLEK	11	1	1	13129068		0	1.55841e+09	0	0.01236	60.09	4.09917e-05	2	1367.73	-0.16547	33.1939	0
	Accession	Description	Score	Coverage	# Proteins	# Unique Peptides	# Peptides	# PSMs	Area	# AAs	MW [kDa]	calc. pI
	13129068	nucleolar complex protein 4 homolog [Homo sapiens]	2733.37	74.81	1	38	38	228	1.16128e+09	516	58.4307	7.48877
High	mATEVAADALGEEWK	1	1	1	17158044	M1(Oxidation)	0	2.19634e+06	0	0.004636	59.98	9.0315e-05	2	1636.75	-2.78966	48.7332	0
	Accession	Description	Score	Coverage	# Proteins	# Unique Peptides	# Peptides	# PSMs	Area	# AAs	MW [kDa]	calc. pI
	17158044	40S ribosomal protein S6 [Homo sapiens]	112.853	18.07	1	4	4	7	5.38345e+07	249	28.663	10.8433
High	AGFAGDDAPR	1	13	3	316659409;4885049;4501881		0	6.96758e+07	0	0.03045	59.94	4.35475e-05	2	976.448	-0.563056	16.1911	0
	Accession	Description	Score	Coverage	# Proteins	# Unique Peptides	# Peptides	# PSMs	Area	# AAs	MW [kDa]	calc. pI
	4501881	actin, alpha skeletal muscle [Homo sapiens]	1312.23	45.36	8	2	13	64	2.91763e+08	377	42.0239	5.38916
	4885049	actin, alpha cardiac muscle 1 proprotein [Homo sapiens]	672.669	45.36	11	2	13	49	2.91763e+08	377	41.9919	5.38916
	316659409	actin, cytoplasmic 2 [Homo sapiens]	549.557	41.87	9	4	11	40	1.67485e+08	375	41.7658	5.47803
High	IEIESFYEGEDFSETLTR	1	1	1	16507237		0	3015288	0	0.007532	59.9	0.000138963	2	2164.98	-4.93232	63.2059	0
	Accession	Description	Score	Coverage	# Proteins	# Unique Peptides	# Peptides	# PSMs	Area	# AAs	MW [kDa]	calc. pI
	16507237	78 kDa glucose-regulated protein precursor [Homo sapiens]	285.915	27.37	1	11	13	17	1.94233e+07	654	72.2884	5.16064
High	VGWEQLLTSIAR	1	2	1	4557241		0	5.04389e+06	0	0.01529	59.86	4.32211e-05	2	1372.76	-2.07651	67.3959	0
	Accession	Description	Score	Coverage	# Proteins	# Unique Peptides	# Peptides	# PSMs	Area	# AAs	MW [kDa]	calc. pI
	4557241	alpha-actinin-3 isoform 1 [Homo sapiens]	182.773	12.65	2	8	9	9	9.49333e+06	901	103.229	5.56689
High	ESEIIDFFLGASLKDEVLK	1	1	1	15055539		0	4.23261e+06	0	0.00509	59.81	5.21315e-05	2	2153.14	0.454301	69.1517	1
	Accession	Description	Score	Coverage	# Proteins	# Unique Peptides	# Peptides	# PSMs	Area	# AAs	MW [kDa]	calc. pI
	15055539	40S ribosomal protein S2 [Homo sapiens]	150.917	31.4	1	8	8	14	5.90269e+07	293	31.3046	10.2427
High	TPGPGAQSALR	1	1	1	68160922		0	1.30198e+07	0	0.02186	59.59	4.11028e-05	2	1054.56	-0.9534	16.428	0
	Accession	Description	Score	Coverage	# Proteins	# Unique Peptides	# Peptides	# PSMs	Area	# AAs	MW [kDa]	calc. pI
	68160922	40S ribosomal protein S14 [Homo sapiens]	121.899	34.44	1	4	4	5	9.24406e+06	151	16.2625	10.0522
High	FSSSSGYGGGSSR	1	1	1	55956899		0	3.01071e+07	0	0.004161	59.42	6.48012e-05	2	1235.53	-1.01	11.8452	0
	Accession	Description	Score	Coverage	# Proteins	# Unique Peptides	# Peptides	# PSMs	Area	# AAs	MW [kDa]	calc. pI
	55956899	keratin, type I cytoskeletal 9 [Homo sapiens]	834.449	53.13	1	24	25	41	9.14569e+07	623	62.0268	5.23682
High	TIDDLEDEVYAQK	1	1	1	42476296		0	3.35052e+06	0	0.009575	59.28	0.000100799	2	1538.72	-1.52538	44.8071	0
	Accession	Description	Score	Coverage	# Proteins	# Unique Peptides	# Peptides	# PSMs	Area	# AAs	MW [kDa]	calc. pI
	42476296	tropomyosin beta chain isoform 1 [Homo sapiens]	131.608	21.48	4	5	6	7	7.75852e+06	284	32.8306	4.70361
High	EAEEEELEIPPQYQAGGSGIHRPVAK	8	2	1	223278379		0	6.05974e+07	0	0.005853	59.27	0.000129484	3	2834.39	-1.98014	42.2088	0
	Accession	Description	Score	Coverage	# Proteins	# Unique Peptides	# Peptides	# PSMs	Area	# AAs	MW [kDa]	calc. pI
	223278379	RRP12-like protein isoform 1 [Homo sapiens]	1925.76	33.38	3	40	40	108	1.96311e+08	1297	143.611	8.74854
High	VLDELTLTK	3	1	1	195972866		0	1.46595e+08	0	0.02764	59.26	3.73517e-05	2	1031.6	0.0823679	40.5218	0
	Accession	Description	Score	Coverage	# Proteins	# Unique Peptides	# Peptides	# PSMs	Area	# AAs	MW [kDa]	calc. pI
	195972866	keratin, type I cytoskeletal 10 [Homo sapiens]	1396.11	47.6	9	25	28	54	1.45613e+08	584	58.7656	5.21143
High	EEADGNKMEEEEGAK	1	2	1	223278379		0	2.52409e+06	0	0.03674	59.18	9.92219e-05	2	1665.69	-0.644997	10.5555	1
	Accession	Description	Score	Coverage	# Proteins	# Unique Peptides	# Peptides	# PSMs	Area	# AAs	MW [kDa]	calc. pI
	223278379	RRP12-like protein isoform 1 [Homo sapiens]	1925.76	33.38	3	40	40	108	1.96311e+08	1297	143.611	8.74854
High	IEEVPELPLVVEDKVEGYK	1	1	1	16579885		0	4.40933e+06	0	0.01217	59.01	5.92846e-05	2	2185.16	-3.27913	62.4808	1
	Accession	Description	Score	Coverage	# Proteins	# Unique Peptides	# Peptides	# PSMs	Area	# AAs	MW [kDa]	calc. pI
	16579885	60S ribosomal protein L4 [Homo sapiens]	221.612	27.17	1	12	12	18	2.85846e+07	427	47.6674	11.063
High	ELEEISERLEEAGGATSAQIEMNK	2	3	3	115527082;110611903;153792663		0	2.45284e+07	0	0.01058	58.95	0.000167848	3	2634.25	-2.83373	58.742	1
	Accession	Description	Score	Coverage	# Proteins	# Unique Peptides	# Peptides	# PSMs	Area	# AAs	MW [kDa]	calc. pI
	110611903	myosin-4 [Homo sapiens]	1960.14	28.88	1	12	52	94	1.09408e+08	1939	222.932	5.84619
	115527082	myosin-1 [Homo sapiens]	1824.96	31.77	2	7	54	97	1.11971e+08	1939	223.006	5.74463
	153792663	myosin-2 [Homo sapiens]	1607.73	25.3	2	1	46	77	1.09408e+08	1941	222.906	5.8208
High	LNDLEDALQQAK	2	1	1	119395750		0	3.19545e+07	0	0.01015	58.87	8.32141e-05	2	1357.69	-1.80035	45.2415	0
	Accession	Description	Score	Coverage	# Proteins	# Unique Peptides	# Peptides	# PSMs	Area	# AAs	MW [kDa]	calc. pI
	119395750	keratin, type II cytoskeletal 1 [Homo sapiens]	1310.66	46.12	3	29	35	68	3.52722e+08	644	65.999	8.11865
High	FVDHVFDEQVIDSLTVK	2	1	1	4506675		0	7.66718e+06	0	0.002663	58.87	9.64453e-05	2	1991.01	0.250898	62.1958	0
	Accession	Description	Score	Coverage	# Proteins	# Unique Peptides	# Peptides	# PSMs	Area	# AAs	MW [kDa]	calc. pI
	4506675	dolichyl-diphosphooligosaccharide--protein glycosyltransferase subunit 1 precursor [Homo sapiens]	338.662	37.73	1	16	16	20	2.34889e+07	607	68.5268	6.37939
High	ANSNPFEVKVNR	3	1	1	55769587		0	1.10208e+08	0	0.05798	58.86	8.02205e-05	2	1374.71	-0.30375	29.1974	1
	Accession	Description	Score	Coverage	# Proteins	# Unique Peptides	# Peptides	# PSMs	Area	# AAs	MW [kDa]	calc. pI
	55769587	nucleolar protein 14 [Homo sapiens]	10154.9	54.96	1	70	70	633	4.52047e+09	857	97.6074	7.57666
High	SQYEQLAEQNR	1	1	1	195972866		0	1.85461e+07	0	0.03406	58.71	9.13166e-05	2	1365.64	-1.9075	20.989	0
	Accession	Description	Score	Coverage	# Proteins	# Unique Peptides	# Peptides	# PSMs	Area	# AAs	MW [kDa]	calc. pI
	195972866	keratin, type I cytoskeletal 10 [Homo sapiens]	1396.11	47.6	9	25	28	54	1.45613e+08	584	58.7656	5.21143
High	HNDIVDsDSDAEDR	2	1	1	55769587	S7(Phospho)	0	7.43493e+07	0	0.01708	58.4	6.43221e-05	2	1667.62	-0.403606	15.8249	0
	Accession	Description	Score	Coverage	# Proteins	# Unique Peptides	# Peptides	# PSMs	Area	# AAs	MW [kDa]	calc. pI
	55769587	nucleolar protein 14 [Homo sapiens]	10154.9	54.96	1	70	70	633	4.52047e+09	857	97.6074	7.57666
High	MLGKDEDENVKKPK	3	1	1	55769587		0	4.76137e+07	0	0.01096	58.39	9.40253e-05	2	1630.84	-1.87733	10.1617	2
	Accession	Description	Score	Coverage	# Proteins	# Unique Peptides	# Peptides	# PSMs	Area	# AAs	MW [kDa]	calc. pI
	55769587	nucleolar protein 14 [Homo sapiens]	10154.9	54.96	1	70	70	633	4.52047e+09	857	97.6074	7.57666
High	WELLQQVDTSTR	1	1	1	119395750		0	1.75025e+06	0	0.02255	58.34	0.00010105	2	1475.75	1.90769	51.4019	0
	Accession	Description	Score	Coverage	# Proteins	# Unique Peptides	# Peptides	# PSMs	Area	# AAs	MW [kDa]	calc. pI
	119395750	keratin, type II cytoskeletal 1 [Homo sapiens]	1310.66	46.12	3	29	35	68	3.52722e+08	644	65.999	8.11865
High	HmSADDLNDGFVLDKDDRR	15	1	1	55769587	M2(Oxidation)	0	2.02647e+08	0	0.01536	58.29	0.000190874	4	2235	-2.268	31.0882	2
	Accession	Description	Score	Coverage	# Proteins	# Unique Peptides	# Peptides	# PSMs	Area	# AAs	MW [kDa]	calc. pI
	55769587	nucleolar protein 14 [Homo sapiens]	10154.9	54.96	1	70	70	633	4.52047e+09	857	97.6074	7.57666
High	HGGGGGGFGGGGFGSR	2	1	1	47132620		0	4.10441e+07	0	0.003331	58.23	0.00010041	2	1320.58	-1.4623	18.6459	0
	Accession	Description	Score	Coverage	# Proteins	# Unique Peptides	# Peptides	# PSMs	Area	# AAs	MW [kDa]	calc. pI
	47132620	keratin, type II cytoskeletal 2 epidermal [Homo sapiens]	1319.44	57.75	7	22	31	58	2.54907e+08	639	65.3932	8.00146
High	FGEYNSNmSPEEK	4	1	1	55769587	M8(Oxidation)	0	5.17874e+07	0	0.02685	58.14	0.000115403	2	1547.63	-1.44739	21.5033	0
	Accession	Description	Score	Coverage	# Proteins	# Unique Peptides	# Peptides	# PSMs	Area	# AAs	MW [kDa]	calc. pI
	55769587	nucleolar protein 14 [Homo sapiens]	10154.9	54.96	1	70	70	633	4.52047e+09	857	97.6074	7.57666
High	DAMHEMEEMIETK	3	1	1	55769587		0	5.13988e+08	0	0.03647	58.07	0.000104178	2	1593.66	0.325294	61.3931	0
	Accession	Description	Score	Coverage	# Proteins	# Unique Peptides	# Peptides	# PSMs	Area	# AAs	MW [kDa]	calc. pI
	55769587	nucleolar protein 14 [Homo sapiens]	10154.9	54.96	1	70	70	633	4.52047e+09	857	97.6074	7.57666
High	MQLSEImER	28	1	1	55769587	M7(Oxidation)	0	2.56961e+08	0	0.02127	58.06	0.000165615	2	1152.54	-0.706991	30.9352	0
	Accession	Description	Score	Coverage	# Proteins	# Unique Peptides	# Peptides	# PSMs	Area	# AAs	MW [kDa]	calc. pI
	55769587	nucleolar protein 14 [Homo sapiens]	10154.9	54.96	1	70	70	633	4.52047e+09	857	97.6074	7.57666
High	IAEKDEEIDQLK	2	3	3	153792663;153945790;110611903		0	5.27875e+06	0	0.01572	57.98	9.35423e-05	2	1430.74	-0.539188	23.2611	1
	Accession	Description	Score	Coverage	# Proteins	# Unique Peptides	# Peptides	# PSMs	Area	# AAs	MW [kDa]	calc. pI
	110611903	myosin-4 [Homo sapiens]	1960.14	28.88	1	12	52	94	1.09408e+08	1939	222.932	5.84619
	153792663	myosin-2 [Homo sapiens]	1607.73	25.3	2	1	46	77	1.09408e+08	1941	222.906	5.8208
	153945790	myosin-8 [Homo sapiens]	1335.19	20.81	2	2	39	64	1.025e+08	1937	222.625	5.74463
High	NSLESYAFNMK	2	1	1	5729877		0	3.43972e+07	0	0.01602	57.9	0.000118392	2	1303.6	1.71713	48.8424	0
	Accession	Description	Score	Coverage	# Proteins	# Unique Peptides	# Peptides	# PSMs	Area	# AAs	MW [kDa]	calc. pI
	5729877	heat shock cognate 71 kDa protein isoform 1 [Homo sapiens]	1025.37	45.67	3	24	29	61	1.05255e+08	646	70.8542	5.51611
High	AAYLTSLNSADLLK	1	1	1	110611903		0	3.69519e+07	0	0.00905	57.66	7.12149e-05	2	1479.8	-0.360947	59.6215	0
	Accession	Description	Score	Coverage	# Proteins	# Unique Peptides	# Peptides	# PSMs	Area	# AAs	MW [kDa]	calc. pI
	110611903	myosin-4 [Homo sapiens]	1960.14	28.88	1	12	52	94	1.09408e+08	1939	222.932	5.84619
High	LLGSIDIDHTQYK	3	1	1	115527082		0	8.01104e+07	0	0.006747	57.65	9.5258e-05	2	1502.78	-0.0143679	41.0275	0
	Accession	Description	Score	Coverage	# Proteins	# Unique Peptides	# Peptides	# PSMs	Area	# AAs	MW [kDa]	calc. pI
	115527082	myosin-1 [Homo sapiens]	1824.96	31.77	2	7	54	97	1.11971e+08	1939	223.006	5.74463
High	VVEGTPLIDGR	1	1	1	37595752		0	2.00094e+07	0	0.06489	57.57	5.09205e-05	2	1155.63	-1.89519	31.492	0
	Accession	Description	Score	Coverage	# Proteins	# Unique Peptides	# Peptides	# PSMs	Area	# AAs	MW [kDa]	calc. pI
	37595752	lamin-B receptor [Homo sapiens]	130.132	8.13	1	4	4	6	1.9458e+07	615	70.658	9.36377
High	AGLLGLLEEMR	1	6	5	115527082;110624781;115496169;153792663;153945790		0	7.38416e+06	0	0.02702	57.55	7.39207e-05	2	1201.66	0.860145	67.6835	0
	Accession	Description	Score	Coverage	# Proteins	# Unique Peptides	# Peptides	# PSMs	Area	# AAs	MW [kDa]	calc. pI
	115527082	myosin-1 [Homo sapiens]	1824.96	31.77	2	7	54	97	1.11971e+08	1939	223.006	5.74463
	153792663	myosin-2 [Homo sapiens]	1607.73	25.3	2	1	46	77	1.09408e+08	1941	222.906	5.8208
	153945790	myosin-8 [Homo sapiens]	1335.19	20.81	2	2	39	64	1.025e+08	1937	222.625	5.74463
	115496169	myosin-7 [Homo sapiens]	652.241	10.8	3	1	19	31	5.01778e+07	1935	222.959	5.79541
	110624781	myosin-13 [Homo sapiens]	637.859	10.11	2	1	19	35	3.73515e+07	1938	223.465	5.68115
High	AGFSWIEVTFK	1	2	1	262050538		0	8.9984e+06	0	0.01863	57.55	9.52795e-05	2	1284.66	0.0309921	65.2028	0
	Accession	Description	Score	Coverage	# Proteins	# Unique Peptides	# Peptides	# PSMs	Area	# AAs	MW [kDa]	calc. pI
	262050538	inter-alpha-trypsin inhibitor heavy chain H4 isoform 2 precursor [Homo sapiens]	202.414	5.56	2	3	3	7	2.2725e+07	900	99.7952	6.46826
High	VLDELTLAR	3	5	3	15431310;24430192;24234699		0	2.49392e+07	0	0.02695	57.29	7.71748e-05	2	1029.59	-1.918	42.6459	0
	Accession	Description	Score	Coverage	# Proteins	# Unique Peptides	# Peptides	# PSMs	Area	# AAs	MW [kDa]	calc. pI
	24430192	keratin, type I cytoskeletal 16 [Homo sapiens]	249.55	18.6	5	3	10	18	7.86674e+07	473	51.2362	5.04639
	15431310	keratin, type I cytoskeletal 14 [Homo sapiens]	218.857	15.25	6	2	9	15	7.86674e+07	472	51.5894	5.16064
	24234699	keratin, type I cytoskeletal 19 [Homo sapiens]	97.8444	12.5	3	1	5	8	3.96088e+07	400	44.0791	5.13525
High	LKGADPEDVITGAFK	1	1	1	28372499		0	4.13975e+07	0	0.02279	57.23	9.03594e-05	2	1560.83	-1.0561	53.2693	1
	Accession	Description	Score	Coverage	# Proteins	# Unique Peptides	# Peptides	# PSMs	Area	# AAs	MW [kDa]	calc. pI
	28372499	myosin regulatory light chain 2, skeletal muscle isoform [Homo sapiens]	251.82	53.25	1	9	9	12	3.11762e+07	169	19.0024	5.0083
High	GQGGAGAGDDEEED	1	1	1	14141193		0	3.21978e+06	0	0.0177	57.1	5.74229e-05	2	1306.47	1.16799	8.31556	0
	Accession	Description	Score	Coverage	# Proteins	# Unique Peptides	# Peptides	# PSMs	Area	# AAs	MW [kDa]	calc. pI
	14141193	40S ribosomal protein S9 [Homo sapiens]	119.308	46.39	1	11	11	16	6.15352e+07	194	22.5776	10.6528
High	NKDPLNETVVGLYQK	4	6	6	115527082;110611903;110624781;115496169;153792663;98986453		0	3.05213e+07	0	0.007016	57.09	0.00010915	2	1717.91	-2.95904	44.8848	1
	Accession	Description	Score	Coverage	# Proteins	# Unique Peptides	# Peptides	# PSMs	Area	# AAs	MW [kDa]	calc. pI
	110611903	myosin-4 [Homo sapiens]	1960.14	28.88	1	12	52	94	1.09408e+08	1939	222.932	5.84619
	115527082	myosin-1 [Homo sapiens]	1824.96	31.77	2	7	54	97	1.11971e+08	1939	223.006	5.74463
	153792663	myosin-2 [Homo sapiens]	1607.73	25.3	2	1	46	77	1.09408e+08	1941	222.906	5.8208
	98986453	myosin-3 [Homo sapiens]	845.212	15.36	2	1	26	43	7.65773e+07	1940	223.766	5.80811
	115496169	myosin-7 [Homo sapiens]	652.241	10.8	3	1	19	31	5.01778e+07	1935	222.959	5.79541
	110624781	myosin-13 [Homo sapiens]	637.859	10.11	2	1	19	35	3.73515e+07	1938	223.465	5.68115
High	HMSADDLNDGFVLDKDDRR	10	1	1	55769587		0	5.7226e+08	0	0.001387	57.03	0.00025423	4	2219.01	0.0450262	36.658	2
	Accession	Description	Score	Coverage	# Proteins	# Unique Peptides	# Peptides	# PSMs	Area	# AAs	MW [kDa]	calc. pI
	55769587	nucleolar protein 14 [Homo sapiens]	10154.9	54.96	1	70	70	633	4.52047e+09	857	97.6074	7.57666
High	SINPDEAVAYGAAVQAAILmGDK	1	2	1	167466173	M20(Oxidation)	0	2.4912e+06	0	0.001978	56.95	0.000187506	2	2320.15	0.80176	66.2665	0
	Accession	Description	Score	Coverage	# Proteins	# Unique Peptides	# Peptides	# PSMs	Area	# AAs	MW [kDa]	calc. pI
	167466173	heat shock 70 kDa protein 1A/1B [Homo sapiens]	416.627	39.94	1	17	21	34	6.04768e+07	641	70.009	5.65576
High	YHTMQAAVDAVAR	10	1	1	13129068		0	2.50497e+08	0	0.01686	56.58	0.000167257	3	1432.7	-1.67706	31.4751	0
	Accession	Description	Score	Coverage	# Proteins	# Unique Peptides	# Peptides	# PSMs	Area	# AAs	MW [kDa]	calc. pI
	13129068	nucleolar complex protein 4 homolog [Homo sapiens]	2733.37	74.81	1	38	38	228	1.16128e+09	516	58.4307	7.48877
High	IMNTFSVVPSPK	2	5	2	5174735;29788785		0	10235598	0	0.006814	56.54	0.000114237	2	1319.7	0.0584663	47.5851	0
	Accession	Description	Score	Coverage	# Proteins	# Unique Peptides	# Peptides	# PSMs	Area	# AAs	MW [kDa]	calc. pI
	29788785	tubulin beta chain [Homo sapiens]	406.231	38.29	5	3	12	21	2.21921e+07	444	49.639	4.89404
	5174735	tubulin beta-4B chain [Homo sapiens]	371.954	37.53	6	3	12	21	1.76738e+07	445	49.799	4.89404
High	STMQELNSR	1	1	1	55956899		0	4.85024e+07	0	0.02926	56.36	0.000107973	2	1065.5	-0.0620583	15.5386	0
	Accession	Description	Score	Coverage	# Proteins	# Unique Peptides	# Peptides	# PSMs	Area	# AAs	MW [kDa]	calc. pI
	55956899	keratin, type I cytoskeletal 9 [Homo sapiens]	834.449	53.13	1	24	25	41	9.14569e+07	623	62.0268	5.23682
High	SmEEQLLVVER	21	1	1	55769587	M2(Oxidation)	0	1.77241e+08	0	0.03343	56.36	0.000145544	2	1348.67	-2.79423	45.5472	0
	Accession	Description	Score	Coverage	# Proteins	# Unique Peptides	# Peptides	# PSMs	Area	# AAs	MW [kDa]	calc. pI
	55769587	nucleolar protein 14 [Homo sapiens]	10154.9	54.96	1	70	70	633	4.52047e+09	857	97.6074	7.57666
High	VGWELLLTTIAR	1	3	1	4501893		0	3.57911e+06	0	0.01599	56.32	4.69025e-05	2	1371.8	-0.121953	68.545	0
	Accession	Description	Score	Coverage	# Proteins	# Unique Peptides	# Peptides	# PSMs	Area	# AAs	MW [kDa]	calc. pI
	4501893	alpha-actinin-2 isoform 1 [Homo sapiens]	164.649	8.95	6	5	6	6	6.70901e+06	894	103.788	5.45264
High	VTmQNLNDR	1	7	3	24430192;195972866;15431310	M3(Oxidation)	0	1.38945e+07	0	0.0688	56.27	0.000136436	2	1106.52	-2.87714	10.0331	0
	Accession	Description	Score	Coverage	# Proteins	# Unique Peptides	# Peptides	# PSMs	Area	# AAs	MW [kDa]	calc. pI
	195972866	keratin, type I cytoskeletal 10 [Homo sapiens]	1396.11	47.6	9	25	28	54	1.45613e+08	584	58.7656	5.21143
	24430192	keratin, type I cytoskeletal 16 [Homo sapiens]	249.55	18.6	5	3	10	18	7.86674e+07	473	51.2362	5.04639
	15431310	keratin, type I cytoskeletal 14 [Homo sapiens]	218.857	15.25	6	2	9	15	7.86674e+07	472	51.5894	5.16064
High	NYQQNYQNSESGEK	1	1	1	34098946		0	886880	0	0.006754	56.22	0.000216216	2	1688.72	0.901763	12.3415	0
	Accession	Description	Score	Coverage	# Proteins	# Unique Peptides	# Peptides	# PSMs	Area	# AAs	MW [kDa]	calc. pI
	34098946	nuclease-sensitive element-binding protein 1 [Homo sapiens]	157.657	25	4	5	5	6	6.89293e+06	324	35.9027	9.87646
High	DFLAGGIAAAISK	1	1	1	156071462		0	3.59018e+06	0	0.00634	56.17	9.21498e-05	2	1233.68	-1.54735	61.6753	0
	Accession	Description	Score	Coverage	# Proteins	# Unique Peptides	# Peptides	# PSMs	Area	# AAs	MW [kDa]	calc. pI
	156071462	ADP/ATP translocase 3 [Homo sapiens]	128.238	34.9	2	2	10	13	2.12245e+07	298	32.8452	9.74463
High	ISEQFTAMFR	2	7	2	29788785;5174735		0	1.41658e+07	0	0.01843	56.08	0.000143277	2	1229.6	-0.153847	55.3716	0
	Accession	Description	Score	Coverage	# Proteins	# Unique Peptides	# Peptides	# PSMs	Area	# AAs	MW [kDa]	calc. pI
	29788785	tubulin beta chain [Homo sapiens]	406.231	38.29	5	3	12	21	2.21921e+07	444	49.639	4.89404
	5174735	tubulin beta-4B chain [Homo sapiens]	371.954	37.53	6	3	12	21	1.76738e+07	445	49.799	4.89404
High	IEELEEELEAER	4	6	5	115496169;115527082;110611903;153792663;98986453		0	7.24226e+07	0	0.0554	55.79	0.000209588	2	1488.7	-2.47525	45.6557	0
	Accession	Description	Score	Coverage	# Proteins	# Unique Peptides	# Peptides	# PSMs	Area	# AAs	MW [kDa]	calc. pI
	110611903	myosin-4 [Homo sapiens]	1960.14	28.88	1	12	52	94	1.09408e+08	1939	222.932	5.84619
	115527082	myosin-1 [Homo sapiens]	1824.96	31.77	2	7	54	97	1.11971e+08	1939	223.006	5.74463
	153792663	myosin-2 [Homo sapiens]	1607.73	25.3	2	1	46	77	1.09408e+08	1941	222.906	5.8208
	98986453	myosin-3 [Homo sapiens]	845.212	15.36	2	1	26	43	7.65773e+07	1940	223.766	5.80811
	115496169	myosin-7 [Homo sapiens]	652.241	10.8	3	1	19	31	5.01778e+07	1935	222.959	5.79541
High	NKLNDLEEALQQAK	1	1	1	47132620		0	2.99482e+06	0	0.008705	55.72	0.000156731	2	1613.85	-0.0684929	52.2097	1
	Accession	Description	Score	Coverage	# Proteins	# Unique Peptides	# Peptides	# PSMs	Area	# AAs	MW [kDa]	calc. pI
	47132620	keratin, type II cytoskeletal 2 epidermal [Homo sapiens]	1319.44	57.75	7	22	31	58	2.54907e+08	639	65.3932	8.00146
High	GGDDLDPNYVLSSR	1	1	1	21536288		0	2.96508e+06	0	0.01975	55.61	0.000213511	2	1507.7	-0.210475	43.9962	0
	Accession	Description	Score	Coverage	# Proteins	# Unique Peptides	# Peptides	# PSMs	Area	# AAs	MW [kDa]	calc. pI
	21536288	creatine kinase M-type [Homo sapiens]	93.7482	15.22	1	5	5	7	5.39463e+06	381	43.0739	7.25439
High	KELIEELIAK	11	1	1	55769587		0	8.22751e+08	0	0.05652	55.55	5.50259e-05	2	1185.71	0.660445	50.5075	1
	Accession	Description	Score	Coverage	# Proteins	# Unique Peptides	# Peptides	# PSMs	Area	# AAs	MW [kDa]	calc. pI
	55769587	nucleolar protein 14 [Homo sapiens]	10154.9	54.96	1	70	70	633	4.52047e+09	857	97.6074	7.57666
High	LAAGLAGSLEEQMAGLR	1	2	1	4557241		0	5.14349e+06	0	0.004752	55.54	0.000169507	2	1686.88	-2.23991	62.9437	0
	Accession	Description	Score	Coverage	# Proteins	# Unique Peptides	# Peptides	# PSMs	Area	# AAs	MW [kDa]	calc. pI
	4557241	alpha-actinin-3 isoform 1 [Homo sapiens]	182.773	12.65	2	8	9	9	9.49333e+06	901	103.229	5.56689
High	AILVDLEPGTMDSVR	1	4	1	29788785		0	2.01722e+07	0	0.008847	55.53	0.000187252	2	1615.83	-1.87265	59.2065	0
	Accession	Description	Score	Coverage	# Proteins	# Unique Peptides	# Peptides	# PSMs	Area	# AAs	MW [kDa]	calc. pI
	29788785	tubulin beta chain [Homo sapiens]	406.231	38.29	5	3	12	21	2.21921e+07	444	49.639	4.89404
High	VDNDENEHQLSLR	1	3	1	83641870		0	6.54183e+06	0	0.01253	55.36	0.000229073	2	1568.73	-0.216381	20.0232	0
	Accession	Description	Score	Coverage	# Proteins	# Unique Peptides	# Peptides	# PSMs	Area	# AAs	MW [kDa]	calc. pI
	83641870	nucleophosmin isoform 3 [Homo sapiens]	137.293	23.55	3	4	4	5	5.97983e+06	259	28.3827	4.71631
High	TLNDMRQEYEQLIAK	3	1	1	55956899		0	2.18932e+07	0	0.08158	55.36	0.00024581	2	1851.93	-0.633098	56.4785	1
	Accession	Description	Score	Coverage	# Proteins	# Unique Peptides	# Peptides	# PSMs	Area	# AAs	MW [kDa]	calc. pI
	55956899	keratin, type I cytoskeletal 9 [Homo sapiens]	834.449	53.13	1	24	25	41	9.14569e+07	623	62.0268	5.23682
High	LFGALLER	10	1	1	13129068		0	5.78152e+08	0	0.1077	55.3	7.02388e-05	2	918.54	-0.623346	52.9834	0
	Accession	Description	Score	Coverage	# Proteins	# Unique Peptides	# Peptides	# PSMs	Area	# AAs	MW [kDa]	calc. pI
	13129068	nucleolar complex protein 4 homolog [Homo sapiens]	2733.37	74.81	1	38	38	228	1.16128e+09	516	58.4307	7.48877
High	AGVNTVTTLVENK	1	1	1	4506661		0	2.84182e+07	0	0.01893	55.14	0.000133655	2	1345.74	2.53542	40.2865	0
	Accession	Description	Score	Coverage	# Proteins	# Unique Peptides	# Peptides	# PSMs	Area	# AAs	MW [kDa]	calc. pI
	4506661	60S ribosomal protein L7a [Homo sapiens]	188.6	24.81	1	7	7	9	3.94535e+07	266	29.977	10.6089
High	TGAAPIIDVVR	3	1	1	4506625		0	1.67761e+08	0	0.02241	55.12	4.93714e-05	2	1111.65	0.630934	43.5687	0
	Accession	Description	Score	Coverage	# Proteins	# Unique Peptides	# Peptides	# PSMs	Area	# AAs	MW [kDa]	calc. pI
	4506625	60S ribosomal protein L27a [Homo sapiens]	77.9171	14.19	1	2	2	5	9.24746e+07	148	16.551	11.0044
High	QREEQAEPDGTEVADK	2	6	6	115527082;110611903;110624781;153792663;153945790;98986453		0	1.7481e+07	0	0.01369	55.11	0.000326047	2	1801.82	-0.326206	11.7965	1
	Accession	Description	Score	Coverage	# Proteins	# Unique Peptides	# Peptides	# PSMs	Area	# AAs	MW [kDa]	calc. pI
	110611903	myosin-4 [Homo sapiens]	1960.14	28.88	1	12	52	94	1.09408e+08	1939	222.932	5.84619
	115527082	myosin-1 [Homo sapiens]	1824.96	31.77	2	7	54	97	1.11971e+08	1939	223.006	5.74463
	153792663	myosin-2 [Homo sapiens]	1607.73	25.3	2	1	46	77	1.09408e+08	1941	222.906	5.8208
	153945790	myosin-8 [Homo sapiens]	1335.19	20.81	2	2	39	64	1.025e+08	1937	222.625	5.74463
	98986453	myosin-3 [Homo sapiens]	845.212	15.36	2	1	26	43	7.65773e+07	1940	223.766	5.80811
	110624781	myosin-13 [Homo sapiens]	637.859	10.11	2	1	19	35	3.73515e+07	1938	223.465	5.68115
High	AEAESLYQSK	1	1	1	119395750		0	1.88305e+07	0	0.05512	55.02	0.00019878	2	1125.54	-1.62449	17.4456	0
	Accession	Description	Score	Coverage	# Proteins	# Unique Peptides	# Peptides	# PSMs	Area	# AAs	MW [kDa]	calc. pI
	119395750	keratin, type II cytoskeletal 1 [Homo sapiens]	1310.66	46.12	3	29	35	68	3.52722e+08	644	65.999	8.11865
High	VGNEYVTK	1	8	6	115527082;110624781;115496169;153792663;153945790;98986453		0	3.39438e+07	0	0.04172	54.64	0.000155632	2	909.468	-0.148922	11.8734	0
	Accession	Description	Score	Coverage	# Proteins	# Unique Peptides	# Peptides	# PSMs	Area	# AAs	MW [kDa]	calc. pI
	115527082	myosin-1 [Homo sapiens]	1824.96	31.77	2	7	54	97	1.11971e+08	1939	223.006	5.74463
	153792663	myosin-2 [Homo sapiens]	1607.73	25.3	2	1	46	77	1.09408e+08	1941	222.906	5.8208
	153945790	myosin-8 [Homo sapiens]	1335.19	20.81	2	2	39	64	1.025e+08	1937	222.625	5.74463
	98986453	myosin-3 [Homo sapiens]	845.212	15.36	2	1	26	43	7.65773e+07	1940	223.766	5.80811
	115496169	myosin-7 [Homo sapiens]	652.241	10.8	3	1	19	31	5.01778e+07	1935	222.959	5.79541
	110624781	myosin-13 [Homo sapiens]	637.859	10.11	2	1	19	35	3.73515e+07	1938	223.465	5.68115
High	ITLSQVGDVLR	1	2	1	17986273		0	7.71086e+07	0	0.01491	54.62	0.000103888	2	1200.7	1.75202	57.7824	0
	Accession	Description	Score	Coverage	# Proteins	# Unique Peptides	# Peptides	# PSMs	Area	# AAs	MW [kDa]	calc. pI
	17986273	myosin light chain 1/3, skeletal muscle isoform isoform 1f [Homo sapiens]	69.1805	27.32	3	5	5	7	5.40506e+07	194	21.1318	5.03369
High	LASELLEWIR	1	5	2	4501893;4557241		0	8.57858e+06	0	0.03485	54.5	0.000128975	2	1229.68	-3.19365	65.1425	0
	Accession	Description	Score	Coverage	# Proteins	# Unique Peptides	# Peptides	# PSMs	Area	# AAs	MW [kDa]	calc. pI
	4557241	alpha-actinin-3 isoform 1 [Homo sapiens]	182.773	12.65	2	8	9	9	9.49333e+06	901	103.229	5.56689
	4501893	alpha-actinin-2 isoform 1 [Homo sapiens]	164.649	8.95	6	5	6	6	6.70901e+06	894	103.788	5.45264
High	GILAADESTGSIAK	1	2	1	193794814		0	1.74828e+07	0	0.05352	54.43	0.000212201	2	1332.7	-1.28398	32.1793	0
	Accession	Description	Score	Coverage	# Proteins	# Unique Peptides	# Peptides	# PSMs	Area	# AAs	MW [kDa]	calc. pI
	193794814	fructose-bisphosphate aldolase A isoform 1 [Homo sapiens]	63.7446	15.93	4	5	5	5	1.00117e+07	364	39.3953	8.08936
High	YSQLVVETIR	1	1	1	5174449		0	6.75629e+06	0	0.02046	54.42	0.000133541	2	1207.67	-0.212825	41.4368	0
	Accession	Description	Score	Coverage	# Proteins	# Unique Peptides	# Peptides	# PSMs	Area	# AAs	MW [kDa]	calc. pI
	5174449	histone H1x [Homo sapiens]	65.3101	10.33	1	2	2	2	5.60419e+06	213	22.4735	10.7554
High	NKLNDLEDALQQAK	1	1	1	119395750		0	9.81775e+06	0	0.01547	54.36	0.000226642	2	1599.84	1.70147	49.7737	1
	Accession	Description	Score	Coverage	# Proteins	# Unique Peptides	# Peptides	# PSMs	Area	# AAs	MW [kDa]	calc. pI
	119395750	keratin, type II cytoskeletal 1 [Homo sapiens]	1310.66	46.12	3	29	35	68	3.52722e+08	644	65.999	8.11865
High	GYSFVTTAER	3	5	2	4885049;4501881		0	212958468	0	0.03474	54.34	0.000230081	2	1130.55	0.498937	32.6888	0
	Accession	Description	Score	Coverage	# Proteins	# Unique Peptides	# Peptides	# PSMs	Area	# AAs	MW [kDa]	calc. pI
	4501881	actin, alpha skeletal muscle [Homo sapiens]	1312.23	45.36	8	2	13	64	2.91763e+08	377	42.0239	5.38916
	4885049	actin, alpha cardiac muscle 1 proprotein [Homo sapiens]	672.669	45.36	11	2	13	49	2.91763e+08	377	41.9919	5.38916
High	LAQESTMDIENDKQQLDEK	2	1	1	115527082		0	9.03938e+06	0	0.009957	54.33	0.000456425	2	2235.05	1.23916	32.2754	1
	Accession	Description	Score	Coverage	# Proteins	# Unique Peptides	# Peptides	# PSMs	Area	# AAs	MW [kDa]	calc. pI
	115527082	myosin-1 [Homo sapiens]	1824.96	31.77	2	7	54	97	1.11971e+08	1939	223.006	5.74463
High	IRLENEIQTYR	2	1	1	195972866		0	4.96469e+07	0	0.01898	54.27	0.00019248	2	1434.77	-0.719839	35.2926	1
	Accession	Description	Score	Coverage	# Proteins	# Unique Peptides	# Peptides	# PSMs	Area	# AAs	MW [kDa]	calc. pI
	195972866	keratin, type I cytoskeletal 10 [Homo sapiens]	1396.11	47.6	9	25	28	54	1.45613e+08	584	58.7656	5.21143
High	ISSLLEEQFQQGK	2	1	1	4506743		0	86515115	0	0.01438	54.27	0.000204451	2	1506.78	-0.943283	46.3243	0
	Accession	Description	Score	Coverage	# Proteins	# Unique Peptides	# Peptides	# PSMs	Area	# AAs	MW [kDa]	calc. pI
	4506743	40S ribosomal protein S8 [Homo sapiens]	303.818	34.13	1	6	6	13	6.46259e+07	208	24.1902	10.3159
High	AFYPEEISSMVLTK	1	2	1	167466173		0	2.06367e+07	0	0.007898	54.25	0.000292214	2	1614.81	0.577449	63.5639	0
	Accession	Description	Score	Coverage	# Proteins	# Unique Peptides	# Peptides	# PSMs	Area	# AAs	MW [kDa]	calc. pI
	167466173	heat shock 70 kDa protein 1A/1B [Homo sapiens]	416.627	39.94	1	17	21	34	6.04768e+07	641	70.009	5.65576
High	AAAAAAALQAK	1	1	1	16579885		0	1.80806e+07	0	0.01201	54.22	9.55568e-05	2	956.552	0.0580187	15.5973	0
	Accession	Description	Score	Coverage	# Proteins	# Unique Peptides	# Peptides	# PSMs	Area	# AAs	MW [kDa]	calc. pI
	16579885	60S ribosomal protein L4 [Homo sapiens]	221.612	27.17	1	12	12	18	2.85846e+07	427	47.6674	11.063
High	YEELQVTAGR	1	3	1	5031839		0	3.98202e+06	0	0.02441	54.17	0.000240605	2	1165.58	-1.72448	26.0363	0
	Accession	Description	Score	Coverage	# Proteins	# Unique Peptides	# Peptides	# PSMs	Area	# AAs	MW [kDa]	calc. pI
	5031839	keratin, type II cytoskeletal 6A [Homo sapiens]	325.632	19.68	16	4	14	18	4.04842e+07	564	60.0083	8.00146
High	VTMQNLNDR	3	7	3	24430192;195972866;15431310		0	1.42115e+08	0	0.05246	53.86	0.000236617	2	1090.53	-2.20925	19.4792	0
	Accession	Description	Score	Coverage	# Proteins	# Unique Peptides	# Peptides	# PSMs	Area	# AAs	MW [kDa]	calc. pI
	195972866	keratin, type I cytoskeletal 10 [Homo sapiens]	1396.11	47.6	9	25	28	54	1.45613e+08	584	58.7656	5.21143
	24430192	keratin, type I cytoskeletal 16 [Homo sapiens]	249.55	18.6	5	3	10	18	7.86674e+07	473	51.2362	5.04639
	15431310	keratin, type I cytoskeletal 14 [Homo sapiens]	218.857	15.25	6	2	9	15	7.86674e+07	472	51.5894	5.16064
High	NSSYFVEWIPNNVK	1	8	2	29788785;5174735		0	1.04239e+07	0	0.01293	53.59	0.000353955	2	1696.83	-0.327811	62.2639	0
	Accession	Description	Score	Coverage	# Proteins	# Unique Peptides	# Peptides	# PSMs	Area	# AAs	MW [kDa]	calc. pI
	29788785	tubulin beta chain [Homo sapiens]	406.231	38.29	5	3	12	21	2.21921e+07	444	49.639	4.89404
	5174735	tubulin beta-4B chain [Homo sapiens]	371.954	37.53	6	3	12	21	1.76738e+07	445	49.799	4.89404
High	VFQAmWLSFLK	3	1	1	13129068	M5(Oxidation)	0	1.01498e+08	0	0.01727	53.54	0.000248735	2	1385.73	0.975491	66.8145	0
	Accession	Description	Score	Coverage	# Proteins	# Unique Peptides	# Peptides	# PSMs	Area	# AAs	MW [kDa]	calc. pI
	13129068	nucleolar complex protein 4 homolog [Homo sapiens]	2733.37	74.81	1	38	38	228	1.16128e+09	516	58.4307	7.48877
High	NNASTDYDLSDK	1	2	1	76496472		0	0	0	0.01918	53.28	0.000283581	2	1342.58	0.333816	18.7286	0
	Accession	Description	Score	Coverage	# Proteins	# Unique Peptides	# Peptides	# PSMs	Area	# AAs	MW [kDa]	calc. pI
	76496472	60S ribosomal protein L3 isoform b [Homo sapiens]	95.9347	27.12	2	7	7	10	3.24408e+07	354	40.1266	10.228
High	FDDAVVQSDMK	1	2	1	5729877		0	2.71674e+06	0	0.01692	53.07	0.000280616	2	1254.57	-1.23704	31.5619	0
	Accession	Description	Score	Coverage	# Proteins	# Unique Peptides	# Peptides	# PSMs	Area	# AAs	MW [kDa]	calc. pI
	5729877	heat shock cognate 71 kDa protein isoform 1 [Homo sapiens]	1025.37	45.67	3	24	29	61	1.05255e+08	646	70.8542	5.51611
High	VIEASDVVLEVLDAR	1	2	1	45643129		0	1.76501e+06	0	0.04338	53.07	0.000180995	2	1627.89	-0.247679	67.367	0
	Accession	Description	Score	Coverage	# Proteins	# Unique Peptides	# Peptides	# PSMs	Area	# AAs	MW [kDa]	calc. pI
	45643129	guanine nucleotide-binding protein-like 3 isoform 2 [Homo sapiens]	53.07	4.47	2	2	2	2	2.14955e+06	537	60.5025	8.79248
High	LQWDLGLGHLPR	3	2	1	223278379		0	9.34674e+07	0	0.01265	52.98	0.000192589	2	1404.78	0.43057	60.94	0
	Accession	Description	Score	Coverage	# Proteins	# Unique Peptides	# Peptides	# PSMs	Area	# AAs	MW [kDa]	calc. pI
	223278379	RRP12-like protein isoform 1 [Homo sapiens]	1925.76	33.38	3	40	40	108	1.96311e+08	1297	143.611	8.74854
High	ALTSEIALLQSR	1	1	1	4506675		0	2.25258e+07	0	0.0361	52.9	0.000151294	2	1301.74	-1.44052	54.9696	0
	Accession	Description	Score	Coverage	# Proteins	# Unique Peptides	# Peptides	# PSMs	Area	# AAs	MW [kDa]	calc. pI
	4506675	dolichyl-diphosphooligosaccharide--protein glycosyltransferase subunit 1 precursor [Homo sapiens]	338.662	37.73	1	16	16	20	2.34889e+07	607	68.5268	6.37939
High	CELQAALEEAEASLEHEEGK	2	2	2	153792663;153945790		0	9.01256e+06	0	0.009274	52.87	0.000653267	2	2186.01	6.86285	61.9806	0
	Accession	Description	Score	Coverage	# Proteins	# Unique Peptides	# Peptides	# PSMs	Area	# AAs	MW [kDa]	calc. pI
	153792663	myosin-2 [Homo sapiens]	1607.73	25.3	2	1	46	77	1.09408e+08	1941	222.906	5.8208
	153945790	myosin-8 [Homo sapiens]	1335.19	20.81	2	2	39	64	1.025e+08	1937	222.625	5.74463
High	TTGIVLDSGDGVTHNVPIYEGYALPHAImR	2	5	2	4885049;4501881	M29(Oxidation)	0	1.31202e+07	0	0.001724	52.76	0.000519335	3	3212.61	1.21002	60.3539	0
	Accession	Description	Score	Coverage	# Proteins	# Unique Peptides	# Peptides	# PSMs	Area	# AAs	MW [kDa]	calc. pI
	4501881	actin, alpha skeletal muscle [Homo sapiens]	1312.23	45.36	8	2	13	64	2.91763e+08	377	42.0239	5.38916
	4885049	actin, alpha cardiac muscle 1 proprotein [Homo sapiens]	672.669	45.36	11	2	13	49	2.91763e+08	377	41.9919	5.38916
High	RLEAVLASR	2	1	1	13129068		0	4.38035e+08	0	0.04462	52.74	0.000160697	2	1014.6	-2.04035	21.3785	1
	Accession	Description	Score	Coverage	# Proteins	# Unique Peptides	# Peptides	# PSMs	Area	# AAs	MW [kDa]	calc. pI
	13129068	nucleolar complex protein 4 homolog [Homo sapiens]	2733.37	74.81	1	38	38	228	1.16128e+09	516	58.4307	7.48877
High	EDALELTEKLDQDWK	3	1	1	55769587		0	1.86879e+08	0	0.01009	52.68	0.000461551	2	1832.89	1.36676	61.2086	1
	Accession	Description	Score	Coverage	# Proteins	# Unique Peptides	# Peptides	# PSMs	Area	# AAs	MW [kDa]	calc. pI
	55769587	nucleolar protein 14 [Homo sapiens]	10154.9	54.96	1	70	70	633	4.52047e+09	857	97.6074	7.57666
High	EATTTLHMLTLLK	2	2	1	223278379		0	1.64193e+07	0	0.02879	52.64	0.000163895	2	1471.82	1.12985	59.2777	0
	Accession	Description	Score	Coverage	# Proteins	# Unique Peptides	# Peptides	# PSMs	Area	# AAs	MW [kDa]	calc. pI
	223278379	RRP12-like protein isoform 1 [Homo sapiens]	1925.76	33.38	3	40	40	108	1.96311e+08	1297	143.611	8.74854
High	FYNLVLLPR	2	1	1	51173724		0	5.66545e+07	0	0.02383	52.61	8.05967e-05	2	1134.67	-1.49868	62.3426	0
	Accession	Description	Score	Coverage	# Proteins	# Unique Peptides	# Peptides	# PSMs	Area	# AAs	MW [kDa]	calc. pI
	51173724	bystin [Homo sapiens]	897.115	57.67	1	23	23	58	1.11435e+08	437	49.57	8.11865
High	DISEASVFDAYVLPK	1	1	1	15011936		0	3.32444e+07	0	0.007376	52.4	0.000416331	2	1653.84	-0.748727	63.686	0
	Accession	Description	Score	Coverage	# Proteins	# Unique Peptides	# Peptides	# PSMs	Area	# AAs	MW [kDa]	calc. pI
	15011936	40S ribosomal protein S26 [Homo sapiens]	78.3985	20.87	2	2	2	2	3.74144e+07	115	13.0071	11.0044
High	LGELLGHPSFQVK	9	1	1	13129068		0	6.11326e+08	0	0.02249	52.29	0.00016083	2	1424.79	-1.17901	46.6743	0
	Accession	Description	Score	Coverage	# Proteins	# Unique Peptides	# Peptides	# PSMs	Area	# AAs	MW [kDa]	calc. pI
	13129068	nucleolar complex protein 4 homolog [Homo sapiens]	2733.37	74.81	1	38	38	228	1.16128e+09	516	58.4307	7.48877
High	VLGTFEFDETSFWNSSHPR	5	1	1	7657301		0	1.73382e+06	0	0.04451	52.25	0.000826183	2	2256.04	-0.00849721	62.8724	0
	Accession	Description	Score	Coverage	# Proteins	# Unique Peptides	# Peptides	# PSMs	Area	# AAs	MW [kDa]	calc. pI
	7657301	kelch domain-containing protein 2 [Homo sapiens]	364.2	22.91	1	6	6	39	3.38816e+06	406	46.0693	6.60986
High	DLAVDSASPVYQAVIK	1	6	1	122056619		0	6.61018e+06	0	0.007313	52.15	0.000323055	2	1675.89	-1.75827	56.3313	0
	Accession	Description	Score	Coverage	# Proteins	# Unique Peptides	# Peptides	# PSMs	Area	# AAs	MW [kDa]	calc. pI
	122056619	LIM domain-binding protein 3 isoform 4 [Homo sapiens]	52.15	5.65	6	1	1	1	6.61018e+06	283	30.9798	9.20264
High	DIPGLTDTTVPR	3	1	1	17158044		0	1.32007e+08	0	0.03725	52.13	0.000285049	2	1284.68	-0.744859	44.3408	0
	Accession	Description	Score	Coverage	# Proteins	# Unique Peptides	# Peptides	# PSMs	Area	# AAs	MW [kDa]	calc. pI
	17158044	40S ribosomal protein S6 [Homo sapiens]	112.853	18.07	1	4	4	7	5.38345e+07	249	28.663	10.8433
High	AATMTAAGHHAEVVVDPEDER	3	1	1	51173724		0	6.09846e+07	0	0.0132	51.96	0.000795358	3	2206.01	-2.87651	27.6712	0
	Accession	Description	Score	Coverage	# Proteins	# Unique Peptides	# Peptides	# PSMs	Area	# AAs	MW [kDa]	calc. pI
	51173724	bystin [Homo sapiens]	897.115	57.67	1	23	23	58	1.11435e+08	437	49.57	8.11865
High	GLYDFYLPR	2	1	1	7657301		0	4.45159e+06	0	0.05171	51.95	0.000307643	2	1143.58	-0.365482	61.0292	0
	Accession	Description	Score	Coverage	# Proteins	# Unique Peptides	# Peptides	# PSMs	Area	# AAs	MW [kDa]	calc. pI
	7657301	kelch domain-containing protein 2 [Homo sapiens]	364.2	22.91	1	6	6	39	3.38816e+06	406	46.0693	6.60986
High	THNLEPYFESFINNLR	2	1	1	119395750		0	1.03721e+08	0	0.007638	51.94	0.000674281	3	1993.98	-0.332985	65.6881	0
	Accession	Description	Score	Coverage	# Proteins	# Unique Peptides	# Peptides	# PSMs	Area	# AAs	MW [kDa]	calc. pI
	119395750	keratin, type II cytoskeletal 1 [Homo sapiens]	1310.66	46.12	3	29	35	68	3.52722e+08	644	65.999	8.11865
High	TTDGYLLR	3	1	1	4506723		0	27119612	0	0.05757	51.72	0.000309233	2	938.493	-1.44471	26.6097	0
	Accession	Description	Score	Coverage	# Proteins	# Unique Peptides	# Peptides	# PSMs	Area	# AAs	MW [kDa]	calc. pI
	4506723	40S ribosomal protein S3a isoform 1 [Homo sapiens]	183.089	28.03	2	7	7	14	1.86842e+07	264	29.9257	9.72998
High	TTPDVIFVFGFR	2	5	1	14916501		0	5.29493e+07	0	0.0665	51.51	0.000302304	2	1398.74	-0.214974	67.0477	0
	Accession	Description	Score	Coverage	# Proteins	# Unique Peptides	# Peptides	# PSMs	Area	# AAs	MW [kDa]	calc. pI
	14916501	40S ribosomal protein S24 isoform a [Homo sapiens]	88.6168	26.92	5	3	3	6	3.12523e+07	130	15.0592	10.8872
High	AmDLAQAGSTVESK	1	2	1	223278379	M2(Oxidation)	0	3.34501e+06	0	0.01076	51.51	0.000536801	2	1423.67	-0.0202697	20.4987	0
	Accession	Description	Score	Coverage	# Proteins	# Unique Peptides	# Peptides	# PSMs	Area	# AAs	MW [kDa]	calc. pI
	223278379	RRP12-like protein isoform 1 [Homo sapiens]	1925.76	33.38	3	40	40	108	1.96311e+08	1297	143.611	8.74854
High	MEIDDLASNMETVSK	1	1	1	115527082		0	3.54729e+06	0	0.01123	51.5	0.000665823	2	1682.76	-0.787995	54.2052	0
	Accession	Description	Score	Coverage	# Proteins	# Unique Peptides	# Peptides	# PSMs	Area	# AAs	MW [kDa]	calc. pI
	115527082	myosin-1 [Homo sapiens]	1824.96	31.77	2	7	54	97	1.11971e+08	1939	223.006	5.74463
High	KDLYANNVMSGGTTmYPGIADR	3	1	1	4501881	M15(Oxidation)	0	9.27543e+06	0	0.001432	51.39	0.00100203	3	2390.11	-2.32796	43.5237	1
	Accession	Description	Score	Coverage	# Proteins	# Unique Peptides	# Peptides	# PSMs	Area	# AAs	MW [kDa]	calc. pI
	4501881	actin, alpha skeletal muscle [Homo sapiens]	1312.23	45.36	8	2	13	64	2.91763e+08	377	42.0239	5.38916
High	AITDAAmMAEELKK	2	9	7	115527082;110611903;110624781;115496169;153792663;153945790;98986453	M7(Oxidation)	0	7.40359e+06	0	0.01165	51.38	0.000556752	2	1537.76	0.100929	41.6837	1
	Accession	Description	Score	Coverage	# Proteins	# Unique Peptides	# Peptides	# PSMs	Area	# AAs	MW [kDa]	calc. pI
	110611903	myosin-4 [Homo sapiens]	1960.14	28.88	1	12	52	94	1.09408e+08	1939	222.932	5.84619
	115527082	myosin-1 [Homo sapiens]	1824.96	31.77	2	7	54	97	1.11971e+08	1939	223.006	5.74463
	153792663	myosin-2 [Homo sapiens]	1607.73	25.3	2	1	46	77	1.09408e+08	1941	222.906	5.8208
	153945790	myosin-8 [Homo sapiens]	1335.19	20.81	2	2	39	64	1.025e+08	1937	222.625	5.74463
	98986453	myosin-3 [Homo sapiens]	845.212	15.36	2	1	26	43	7.65773e+07	1940	223.766	5.80811
	115496169	myosin-7 [Homo sapiens]	652.241	10.8	3	1	19	31	5.01778e+07	1935	222.959	5.79541
	110624781	myosin-13 [Homo sapiens]	637.859	10.11	2	1	19	35	3.73515e+07	1938	223.465	5.68115
High	SSGPTSLFAVTVAPPGAR	1	2	1	14141161		0	1.41238e+07	0	0.01512	51.09	0.000369567	2	1714.91	1.16795	59.971	0
	Accession	Description	Score	Coverage	# Proteins	# Unique Peptides	# Peptides	# PSMs	Area	# AAs	MW [kDa]	calc. pI
	14141161	heterogeneous nuclear ribonucleoprotein U isoform b [Homo sapiens]	149.631	9.31	2	6	6	7	1.03085e+07	806	88.9242	5.78271
High	VLDPASSDFTR	4	2	1	223278379		0	2.69529e+08	0	0.01943	51.07	0.000477184	2	1207.59	-0.7215	32.7545	0
	Accession	Description	Score	Coverage	# Proteins	# Unique Peptides	# Peptides	# PSMs	Area	# AAs	MW [kDa]	calc. pI
	223278379	RRP12-like protein isoform 1 [Homo sapiens]	1925.76	33.38	3	40	40	108	1.96311e+08	1297	143.611	8.74854
High	DWAFINTNIFAR	1	1	1	17158023		0	8.51507e+06	0	0.02487	50.96	0.00061649	2	1467.74	-1.35023	66.32	0
	Accession	Description	Score	Coverage	# Proteins	# Unique Peptides	# Peptides	# PSMs	Area	# AAs	MW [kDa]	calc. pI
	17158023	protein FAM207A [Homo sapiens]	214.984	36.52	1	6	6	12	3.97109e+07	230	25.4408	11.0776
High	IEPLSPELVAAASAVADSLPFDK	1	1	1	186928854		0	1.90291e+06	0	0.01732	50.95	0.000425467	3	2340.23	-0.399207	72.4976	0
	Accession	Description	Score	Coverage	# Proteins	# Unique Peptides	# Peptides	# PSMs	Area	# AAs	MW [kDa]	calc. pI
	186928854	28S ribosomal protein S31, mitochondrial [Homo sapiens]	62.6355	10.38	1	2	2	2	1.98475e+06	395	45.2905	9.29053
High	VLDLVEVLVTK	1	2	1	157694492		0	3.29641e+06	0	0.02223	50.9	8.29087e-05	2	1227.76	-0.516942	65.7137	0
	Accession	Description	Score	Coverage	# Proteins	# Unique Peptides	# Peptides	# PSMs	Area	# AAs	MW [kDa]	calc. pI
	157694492	myb-binding protein 1A isoform 2 [Homo sapiens]	57.9875	2.26	2	3	3	3	1.95117e+06	1328	148.762	9.27588
High	NIPGITLLNVSKLNILK	1	1	1	16579885		0	2.41084e+06	0	0.007121	50.88	1.46985e-05	2	1850.15	-0.288148	65.8042	1
	Accession	Description	Score	Coverage	# Proteins	# Unique Peptides	# Peptides	# PSMs	Area	# AAs	MW [kDa]	calc. pI
	16579885	60S ribosomal protein L4 [Homo sapiens]	221.612	27.17	1	12	12	18	2.85846e+07	427	47.6674	11.063
High	LQDLVDKLQTK	3	1	1	110611903		0	3.5809e+07	0	0.03013	50.83	0.00019701	2	1300.75	1.28818	33.9428	1
	Accession	Description	Score	Coverage	# Proteins	# Unique Peptides	# Peptides	# PSMs	Area	# AAs	MW [kDa]	calc. pI
	110611903	myosin-4 [Homo sapiens]	1960.14	28.88	1	12	52	94	1.09408e+08	1939	222.932	5.84619
High	GELFVGQLPSEEmVmTGSQGATR	3	1	1	13129068	M13(Oxidation); M15(Oxidation)	0	3.6216e+07	0	0.01234	50.79	0.00110171	2	2456.14	-0.688942	52.8425	0
	Accession	Description	Score	Coverage	# Proteins	# Unique Peptides	# Peptides	# PSMs	Area	# AAs	MW [kDa]	calc. pI
	13129068	nucleolar complex protein 4 homolog [Homo sapiens]	2733.37	74.81	1	38	38	228	1.16128e+09	516	58.4307	7.48877
[truncated: 3,115 more rows]
